# Supplementary material for: Simultaneous miRNA and mRNA transcriptome profiling of human myoblasts reveals a novel set of myogenic differentiation-associated miRNAs and their target genes
Source: BMC Genomics. 2013 Apr 18;14:265. doi: 10.1186/1471-2164-14-265 (PMC3639941; doi:10.1186/1471-2164-14-265)
Supplement: Additional file 2: Table S2 — Results of miRNA expression analysis using TaqMan low density arrays. [file 1471-2164-14-265-S2.xlsx]

## Sheet: Table S2 All miRNAs tested
#miR	Detector	FOLD	SEM fold	p-value
1	hsa-miR-1-4373161	38.6956	29.656	0.00752593
7	hsa-miR-7-4373014	-3.74219	2.9043	0.0879956
9	hsa-miR-9-4373285	N/D	N/A	N/A
9	hsa-miR-9-4378074	N/D	N/A	N/A
10	hsa-miR-10a-4373153	-1.01188	0.355097	0.963085
10	hsa-miR-10b-4373152	-1.32943	0.913964	0.571567
15	hsa-miR-15b-4373122	-1.285	0.22107	0.0577997
15	hsa-miR-15a-4373123	3.28791	1.79443	0.00197081
16	hsa-miR-16-4373121	-1.30409	0.207272	0.0347972
17	hsa-miR-17-3p-4373120	-1.22341	0.856282	0.73145
17	hsa-miR-17-5p-4373119	1.28287	0.239152	0.138541
18	hsa-miR-18b-4373184	N/D	N/A	N/A
18	hsa-miR-18a-4373118	-1.26839	0.486427	0.424964
19	hsa-miR-19a-4373099	1.16237	0.339218	0.49811
19	hsa-miR-19b-4373098	1.22025	0.25247	0.223232
20	hsa-miR-20a-4373286	1.00881	0.235082	0.958604
20	hsa-miR-20b-4373263	-1.09553	0.466952	0.766401
21	hsa-miR-21-4373090	2.15475	0.547435	0.00206339
22	hsa-miR-22-4373079	2.18127	0.473423	0.000149976
23	hsa-miR-23a-4373074	-1.65141	0.52095	0.0696049
23	hsa-miR-23b-4373073	2.18201	0.648795	0.0100167
24	hsa-miR-24-4373072	1.67689	0.190811	3.44356e-05
25	hsa-miR-25-4373071	-1.35999	0.432628	0.201929
26	hsa-miR-26b-4373069	1.11959	0.32868	0.501611
26	hsa-miR-26a-4373070	2.26146	0.39897	0.000118924
27	hsa-miR-27b-4373068	1.77968	0.543214	0.0317709
27	hsa-miR-27a-4373287	2.3741	0.500832	0.000724033
28	hsa-miR-28-4373067	1.50019	0.29769	0.0105071
29	hsa-miR-29c-4373289	-1.04262	0.354882	0.865458
29	hsa-miR-29a-4373065	-1.66227	0.462861	0.0181329
30	hsa-miR-30e-5p-4373058	1.58534	1.18853	0.374184
30	hsa-miR-30b-4373290	1.45041	0.480573	0.162589
30	hsa-miR-30a-3p-4373062	1.96978	0.674774	0.0349272
30	hsa-miR-30c-4373060	2.06665	0.491328	0.00763354
30	hsa-miR-30a-5p-4373061	3.6101	1.01806	0.00506757
30	hsa-miR-30d-4373059	3.64759	0.877267	0.00086297
30	hsa-miR-30e-3p-4373057	2.17315	0.429133	9.05321e-05
31	hsa-miR-31-4373190	-2.23228	0.521764	0.00434721
32	hsa-miR-32-4373056	4.40733	4.02138	0.194925
33	hsa-miR-33-4373048	N/D	N/A	N/A
34	hsa-miR-34b-4373037	2.31409	1.2061	0.389273
34	hsa-miR-34c-4373036	1.47388	0.720022	0.350547
34	hsa-miR-34a-4373278	2.30094	1.66543	0.281728
92	hsa-miR-92-4373013	-1.5884	0.607526	0.105329
93	hsa-miR-93-4373012	-1.29595	0.266527	0.0919913
95	hsa-miR-95-4373011	2.58759	2.39961	0.224427
96	hsa-miR-96-4373010	N/D	N/A	N/A
98	hsa-miR-98-4373009	2.20316	0.810186	0.0173041
99	hsa-miR-99b-4373007	1.10863	0.303051	0.616765
99	hsa-miR-99a-4373008	-1.45177	0.315334	0.0366635
100	hsa-miR-100-4373160	-1.32772	0.28745	0.0789136
101	hsa-miR-101-4373159	4.01023	1.83314	0.000659683
103	hsa-miR-103-4373158	1.52482	0.212336	0.0395074
105	hsa-miR-105-4373157	N/D	N/A	N/A
106	hsa-miR-106b-4373155	1.17659	0.302908	0.427353
107	hsa-miR-107-4373154	2.08022	0.856125	0.0433452
122	hsa-miR-122a-4373151	N/D	N/A	N/A
124	hsa-miR-124a-4373150	N/D	N/A	N/A
125	hsa-miR-125b-4373148	1.13795	0.308947	0.531606
125	hsa-miR-125a-4373149	1.16948	0.289413	0.307652
126	hsa-miR-126-4373269	1.35924	0.353046	0.255829
126	hsa-miR-126-4378064	3.1916	2.00502	0.0160725
127	hsa-miR-127-4373147	-1.04384	0.257263	0.809925
128	hsa-miR-128b-4373170	+INF	N/A	0.00308068
129	hsa-miR-129-4373171	N/D	N/A	N/A
130	hsa-miR-130a-4373145	1.25153	0.328858	0.294756
130	hsa-miR-130b-4373144	-1.22052	0.294635	0.252282
132	hsa-miR-132-4373143	-1.08234	0.655824	0.856317
133	hsa-miR-133a-4373142	31.218	21.8581	0.0033157
133	hsa-miR-133b-4373172	16.6651	6.87216	0.000132025
134	hsa-miR-134-4373141	-1.24944	0.406114	0.370519
135	hsa-miR-135a-4373140	N/D	N/A	N/A
135	hsa-miR-135b-4373139	3.86709	N/A	N/A
137	hsa-miR-137-4373174	1.2578	0.70258	0.566892
139	hsa-miR-139-4373176	-10417.6	15312.7	0.359959
140	hsa-miR-140-4373138	1.65829	0.281178	0.0157708
141	hsa-miR-141-4373137	N/D	N/A	N/A
142	hsa-miR-142-5p-4373135	N/D	N/A	N/A
142	hsa-miR-142-3p-4373136	-1.65574	0.91723	0.576254
143	hsa-miR-143-4373134	2.01303	1.31939	0.334781
145	hsa-miR-145-4373133	2.55042	1.63491	0.132825
146	hsa-miR-146a-4373132	-1.15498	0.751385	0.823017
146	hsa-miR-146b-4373178	1.53595	0.762046	0.288652
147	hsa-miR-147-4373131	N/D	N/A	N/A
148	hsa-miR-148b-4373129	1.72947	0.785196	0.157084
148	hsa-miR-148a-4373130	2.04562	0.809647	0.0946548
149	hsa-miR-149-4373128	1.57393	0.36865	0.106767
151	hsa-miR-151-4373179	1.20151	0.208148	0.160295
152	hsa-miR-152-4373126	1.71496	0.327576	0.00220042
153	hsa-miR-153-4373125	N/D	N/A	N/A
155	hsa-miR-155-4373124	-3.20259	1.72453	0.00580195
181	hsa-miR-181c-4373115	1.07143	0.610038	0.866469
181	hsa-miR-181d-4373180	1.31241	0.260138	0.0888779
181	hsa-miR-181b-4373116	1.35111	0.205845	0.0148726
182	hsa-miR-182-4378066	N/D	N/A	N/A
182	hsa-miR-182-4373271	-1.07192	0.256099	0.72483
183	hsa-miR-183-4373114	-2.44178	0.398628	0.00716402
184	hsa-miR-184-4373113	3.45018	2.36182	0.0696757
185	hsa-miR-185-4373181	N/D	N/A	N/A
186	hsa-miR-186-4373112	1.54114	0.497554	0.0576066
187	hsa-miR-187-4373111	N/D	N/A	N/A
189	hsa-miR-189-4378067	1.19752	0.767342	0.817757
190	hsa-miR-190-4373110	-1.05402	0.616004	0.903814
191	hsa-miR-191-4373109	-1.00487	0.175711	0.969464
192	hsa-miR-192-4373108	4.69672	2.57994	0.0123879
193	hsa-miR-193b-4373185	1.19003	0.5239	0.480907
193	hsa-miR-193a-4373107	3.33746	0.945802	0.00617943
194	hsa-miR-194-4373106	-4.01659	4.53095	0.400655
195	hsa-miR-195-4373105	1.04523	0.299366	0.838547
196	hsa-miR-196b-4373103	-1.29337	0.446092	0.307866
196	hsa-miR-196a-4373104	-1.38243	0.425273	0.142296
197	hsa-miR-197-4373102	-1.00788	0.122413	0.929239
198	hsa-miR-198-4373101	N/D	N/A	N/A
199	hsa-miR-199a-4373272	1.16729	0.40188	0.557551
199	hsa-miR-199b-4373100	1.74383	0.805349	0.209537
199	hsa-miR-199a-4378068	1.4751	0.662199	0.151136
200	hsa-miR-200a-4373273	N/D	N/A	N/A
200	hsa-miR-200a-4378069	N/D	N/A	N/A
200	hsa-miR-200b-4381028	-1.5901	0.832525	0.665635
200	hsa-miR-200c-4373096	-2.96301	2.20119	0.132353
202	hsa-miR-202-4378075	-1.26389	N/A	N/A
202	hsa-miR-202-4373274	N/D	N/A	N/A
203	hsa-miR-203-4373095	N/D	N/A	N/A
204	hsa-miR-204-4373094	-3.85707	2.2183	0.0392249
205	hsa-miR-205-4373093	N/D	N/A	N/A
206	hsa-miR-206-4373092	6.87847	2.19159	0.000248451
208	hsa-miR-208-4373091	N/D	N/A	N/A
210	hsa-miR-210-4373089	1.85187	0.434403	0.0146115
211	hsa-miR-211-4373088	N/D	N/A	N/A
213	hsa-miR-213-4373086	2.06448	1.01251	0.131127
214	hsa-miR-214-4373085	1.24503	0.527891	0.522881
215	hsa-miR-215-4373084	N/D	N/A	N/A
216	hsa-miR-216-4373083	-3.45875	N/A	N/A
217	hsa-miR-217-4373082	N/D	N/A	N/A
218	hsa-miR-218-4373081	1.22852	0.684801	0.64494
219	hsa-miR-219-4373080	N/D	N/A	N/A
220	hsa-miR-220-4373078	N/D	N/A	N/A
221	hsa-miR-221-4373077	-1.57339	0.33744	0.0152578
222	hsa-miR-222-4373076	-2.40897	0.722328	0.0041267
223	hsa-miR-223-4373075	-125.604	N/A	N/A
224	hsa-miR-224-4373187	-2.12242	0.934631	0.0717664
296	hsa-miR-296-4373066	-1.39711	0.380795	0.0998613
299	hsa-miR-299-3p-4373189	N/D	N/A	N/A
299	hsa-miR-299-5p-4373188	1.14793	0.308861	0.484135
301	hsa-miR-301-4373064	1.46864	0.675403	0.229321
302	hsa-miR-302a-4373275	N/D	N/A	N/A
302	hsa-miR-302c-4373277	N/D	N/A	N/A
302	hsa-miR-302d-4373063	-3.80881	N/A	N/A
302	hsa-miR-302a-4378070	-39.8328	N/A	N/A
302	hsa-miR-302b-4373276	N/D	N/A	N/A
302	hsa-miR-302c-4378072	N/D	N/A	N/A
302	hsa-miR-302b-4378071	N/D	N/A	0.135736
320	hsa-miR-320-4373055	-1.45183	0.260927	0.0323506
323	hsa-miR-323-4373054	-3.9693	3.01808	0.135337
324	hsa-miR-324-3p-4373053	1.82573	0.567722	0.0121426
324	hsa-miR-324-5p-4373052	3.01251	0.724982	0.00120635
325	hsa-miR-325-4373051	-53.8634	N/A	N/A
326	hsa-miR-326-4373050	N/D	N/A	N/A
328	hsa-miR-328-4373049	-1.12284	0.212392	0.429226
329	hsa-miR-329-4373191	-32.3908	N/A	N/A
330	hsa-miR-330-4373047	2.96363	4.03349	0.435912
331	hsa-miR-331-4373046	2.2718	0.51087	0.00685021
335	hsa-miR-335-4373045	1.59881	1.08494	0.302472
337	hsa-miR-337-4373044	N/D	N/A	N/A
338	hsa-miR-338-4373043	N/D	N/A	N/A
339	hsa-miR-339-4373042	-2.9431	1.11263	0.0054238
340	hsa-miR-340-4373041	1.57199	1.10149	0.353383
342	hsa-miR-342-4373040	1.4553	0.373556	0.0597838
345	hsa-miR-345-4373039	-1.05678	0.302436	0.806984
361	hsa-miR-361-4373035	2.8558	0.987379	0.00133633
362	hsa-miR-362-4378092	6.51965	2.32692	0.00210277
363	hsa-miR-363-4380917	N/D	N/A	N/A
365	hsa-miR-365-4373194	1.42309	0.369932	0.112694
367	hsa-miR-367-4373034	-20.3333	N/A	N/A
368	hsa-miR-368-4373033	N/D	N/A	N/A
369	hsa-miR-369-3p-4373032	N/D	N/A	N/A
369	hsa-miR-369-5p-4373195	-1.9265	1.68158	0.46346
371	hsa-miR-371-4373030	N/D	N/A	N/A
372	hsa-miR-372-4373029	N/D	N/A	N/A
373	hsa-miR-373-4378073	N/D	N/A	N/A
373	hsa-miR-373-4373279	N/D	N/A	N/A
374	hsa-miR-374-4373028	1.86647	0.200816	0.000177841
375	hsa-miR-375-4373027	N/D	N/A	N/A
376	hsa-miR-376b-4373196	N/D	N/A	N/A
376	hsa-miR-376a-4378104	1.70028	0.975106	0.355516
376	hsa-miR-376a-4373026	-1.34728	0.490411	0.246274
378	hsa-miR-378-4373024	5.35959	3.59256	0.0558215
379	hsa-miR-379-4373023	1.60023	0.631943	0.116514
380	hsa-miR-380-3p-4373022	N/D	N/A	N/A
380	hsa-miR-380-5p-4373021	-2.27421	N/A	N/A
381	hsa-miR-381-4373020	3.66458	2.30342	0.407315
382	hsa-miR-382-4373019	-1.148	0.722406	0.777313
383	hsa-miR-383-4373018	N/D	N/A	N/A
409	hsa-miR-409-5p-4373197	2.59519	1.71566	0.243255
410	hsa-miR-410-4378093	1.46341	0.704881	0.318836
412	hsa-miR-412-4373199	N/D	N/A	N/A
422	hsa-miR-422b-4373016	8.45762	N/A	N/A
422	hsa-miR-422a-4373200	-5.96818	2.97623	0.0719383
423	hsa-miR-423-4373015	-1.28799	0.248609	0.0805599
424	hsa-miR-424-4373201	1.02418	0.322275	0.917515
425	hsa-miR-425-4373202	1.04193	0.299505	0.843406
425	hsa-miR-425-5p-4380926	-1.29032	0.420204	0.26754
429	hsa-miR-429-4373203	N/D	N/A	N/A
432	hsa-miR-432-4373280	1.10709	0.552434	0.78651
432	hsa-miR-432-4378076	2.24621	0.930323	0.0107755
433	hsa-miR-433-4373205	-1.04635	0.362718	0.856506
441	hsa-miR-411-4381013	1.85999	0.782162	0.114583
448	hsa-miR-448-4373206	N/D	N/A	N/A
449	hsa-miR-449-4373207	-1.06966	0.983762	0.937197
449	hsa-miR-449b-4381011	-4.65047	4.0066	0.437342
450	hsa-miR-450-4373208	1.19062	0.765272	0.750656
451	hsa-miR-451-4373209	-INF	N/A	0.02658
452	hsa-miR-452-4378077	2.27436	1.62271	0.143242
452	hsa-miR-452-4373281	-4.19637	1.62077	0.0483523
453	hsa-miR-453-4373210	N/D	N/A	N/A
484	hsa-miR-484-4381032	1.0218	0.139821	0.827905
485	hsa-miR-485-5p-4373212	-2.36377	1.31583	0.18444
485	hsa-miR-485-3p-4378095	-2.68046	1.25665	0.0576891
486	hsa-miR-486-4378096	3.0593	1.55961	0.06244
487	hsa-miR-487b-4378102	1.32621	0.597262	0.419933
488	hsa-miR-488-4373213	N/D	N/A	N/A
489	hsa-miR-489-4373214	N/D	N/A	N/A
490	hsa-miR-490-4373215	N/D	N/A	N/A
491	hsa-miR-491-4373216	1.77952	0.904335	0.0814067
492	hsa-miR-492-4373217	N/D	N/A	N/A
493	hsa-miR-493-4373218	-1.12339	1.06017	0.88525
494	hsa-miR-494-4373219	-1.89729	1.20873	0.20935
496	hsa-miR-496-4373221	2.84924	N/A	N/A
497	hsa-miR-497-4373222	1.33051	0.861176	0.510626
500	hsa-miR-500-4373225	3.51689	1.7733	0.0113422
501	hsa-miR-501-4373226	8.58783	4.73369	0.0147143
502	hsa-miR-502-4373227	3.43387	1.18053	0.00314331
503	hsa-miR-503-4373228	1.64899	0.452727	0.0431434
504	hsa-miR-504-4373229	1.93756	1.20457	0.627911
505	hsa-miR-505-4373230	N/D	N/A	N/A
506	hsa-miR-506-4373231	N/D	N/A	N/A
507	hsa-miR-507-4373232	N/D	N/A	N/A
508	hsa-miR-508-4373233	N/D	N/A	N/A
509	hsa-miR-509-4373234	-11.1405	N/A	N/A
510	hsa-miR-510-4373235	N/D	N/A	N/A
511	hsa-miR-511-4373236	7.02412	5.83031	0.540305
512	hsa-miR-512-5p-4373238	N/D	N/A	N/A
512	hsa-miR-512-3p-4381034	N/D	N/A	N/A
513	hsa-miR-513-4373239	N/D	N/A	N/A
514	hsa-miR-514-4373240	N/D	N/A	N/A
515	hsa-miR-515-3p-4373241	N/D	N/A	N/A
515	hsa-miR-515-5p-4373242	N/D	N/A	N/A
516	hsa-miR-516-5p-4378099	N/D	N/A	N/A
517	hsa-miR-517a-4373243	3.03334	N/A	N/A
517	hsa-miR-517b-4373244	-4.47969	N/A	N/A
517	hsa-miR-517c-4373264	N/D	N/A	N/A
517	hsa-miR-517-4378078	N/D	N/A	N/A
518	hsa-miR-518a-4373186	N/D	N/A	N/A
518	hsa-miR-518c-4373247	N/D	N/A	N/A
518	hsa-miR-518d-4373248	-3.56692	N/A	N/A
518	hsa-miR-518e-4373265	-2.55715	N/A	N/A
518	hsa-miR-518c-4378082	N/D	N/A	N/A
518	hsa-miR-518f-4378083	N/D	N/A	N/A
518	hsa-miR-518b-4373246	-2.42871	1.46695	0.260012
519	hsa-miR-519b-4373250	N/D	N/A	N/A
519	hsa-miR-519c-4373251	N/D	N/A	N/A
519	hsa-miR-519d-4373266	N/D	N/A	N/A
519	hsa-miR-519e-4373267	-3.61493	N/A	N/A
520	hsa-miR-520a-4373268	N/D	N/A	N/A
520	hsa-miR-520b-4373252	N/D	N/A	N/A
520	hsa-miR-520c-4373253	N/D	N/A	N/A
520	hsa-miR-520d-4373254	N/D	N/A	N/A
520	hsa-miR-520e-4373255	N/D	N/A	N/A
520	hsa-miR-520f-4373256	4.64716	N/A	N/A
520	hsa-miR-520g-4373257	1.6631	N/A	N/A
520	hsa-miR-520h-4373258	N/D	N/A	N/A
521	hsa-miR-521-4373259	N/D	N/A	N/A
522	hsa-miR-522-4373245	N/D	N/A	N/A
523	hsa-miR-523-4373260	N/D	N/A	N/A
524	hsa-miR-524-4378087	N/D	N/A	N/A
526	hsa-miR-526b-4378080	N/D	N/A	N/A
532	hsa-miR-532-4380928	6.80999	2.18885	0.00107435
542	hsa-miR-542-5p-4378105	1.03729	0.576132	0.928319
544	hsa-miR-544-4380919	N/D	N/A	N/A
545	hsa-miR-545-4380918	N/D	N/A	N/A
548	hsa-miR-548a-4380948	N/D	N/A	N/A
548	hsa-miR-548b-4380951	N/D	N/A	N/A
548	hsa-miR-548d-4381008	-5.58563	N/A	N/A
548	hsa-miR-548c-4380993	N/D	N/A	N/A
549	hsa-miR-549-4380921	12.5925	N/A	N/A
550	hsa-miR-550-4380954	-2.47687	0.751502	0.000688089
551	hsa-miR-551a-4380929	N/D	N/A	N/A
551	hsa-miR-551b-4380945	N/D	N/A	N/A
552	hsa-miR-552-4380930	N/D	N/A	N/A
553	hsa-miR-553-4380931	26.018	N/A	N/A
554	hsa-miR-554-4380932	N/D	N/A	N/A
555	hsa-miR-555-4380933	N/D	N/A	N/A
556	hsa-miR-556-4380934	N/D	N/A	N/A
558	hsa-miR-558-4380936	N/D	N/A	N/A
562	hsa-miR-562-4380939	N/D	N/A	N/A
563	hsa-miR-563-4380940	N/D	N/A	N/A
564	hsa-miR-564-4380941	1.63348	N/A	N/A
566	hsa-miR-566-4380943	N/D	N/A	N/A
569	hsa-miR-569-4380946	N/D	N/A	N/A
570	hsa-miR-570-4380947	N/D	N/A	N/A
572	hsa-miR-572-4381017	-1.4336	1.03789	0.571729
575	hsa-miR-575-4381020	N/D	N/A	N/A
576	hsa-miR-576-4381021	-1.22407	1.07839	0.802789
578	hsa-miR-578-4381022	N/D	N/A	N/A
579	hsa-miR-579-4381023	N/D	N/A	N/A
580	hsa-miR-580-4381024	N/D	N/A	N/A
585	hsa-miR-585-4381027	N/D	N/A	N/A
586	hsa-miR-586-4380949	N/D	N/A	N/A
587	hsa-miR-587-4380950	N/D	N/A	N/A
588	hsa-miR-588-4380952	N/D	N/A	N/A
589	hsa-miR-589-4380953	-4.72084	2.54039	0.193819
591	hsa-miR-591-4380955	8.74067	N/A	N/A
593	hsa-miR-593-4380957	N/D	N/A	N/A
594	hsa-miR-594-4380958	-1.47577	0.817907	0.0322592
596	hsa-miR-596-4380959	N/D	N/A	N/A
597	hsa-miR-597-4380960	N/D	N/A	N/A
599	hsa-miR-599-4380962	N/D	N/A	N/A
600	hsa-miR-600-4380963	N/D	N/A	N/A
601	hsa-miR-601-4380965	1.10886	N/A	N/A
603	hsa-miR-603-4380972	N/D	N/A	N/A
606	hsa-miR-606-4380974	N/D	N/A	N/A
607	hsa-miR-607-4380975	N/D	N/A	N/A
608	hsa-miR-608-4380976	N/D	N/A	N/A
609	hsa-miR-609-4380978	N/D	N/A	N/A
613	hsa-miR-613-4380989	N/D	N/A	N/A
614	hsa-miR-614-4380990	N/D	N/A	N/A
615	hsa-miR-615-4380991	-1.49293	0.59026	0.218496
616	hsa-miR-616-4380992	-1.27893	0.756856	0.72525
617	hsa-miR-617-4380994	N/D	N/A	N/A
618	hsa-miR-618-4380996	1.10027	N/A	N/A
622	hsa-miR-622-4380961	N/D	N/A	N/A
624	hsa-miR-624-4380964	-1.37144	N/A	N/A
626	hsa-miR-626-4380966	N/D	N/A	N/A
627	hsa-miR-627-4380967	2.89862	2.00266	0.232536
629	hsa-miR-629-4380969	-1.74241	0.761673	0.228367
630	hsa-miR-630-4380970	3.07775	2.24181	0.234279
631	hsa-miR-631-4380971	N/D	N/A	N/A
633	hsa-miR-633-4380979	N/D	N/A	N/A
639	hsa-miR-639-4380987	N/D	N/A	N/A
642	hsa-miR-642-4380995	N/D	N/A	N/A
644	hsa-miR-644-4380999	13.9155	N/A	N/A
645	hsa-miR-645-4381000	N/D	N/A	N/A
646	hsa-miR-646-4381002	-4.49328	5.08987	0.321226
647	hsa-miR-647-4381003	N/D	N/A	N/A
649	hsa-miR-649-4381005	N/D	N/A	N/A
650	hsa-miR-650-4381006	-2.56042	2.19395	0.207863
651	hsa-miR-651-4381007	N/D	N/A	N/A
652	hsa-miR-652-4380927	N/D	N/A	N/A
653	hsa-miR-653-4381012	N/D	N/A	N/A
654	hsa-miR-654-4381014	4.94252	4.21621	0.122624
656	hsa-miR-656-4380920	1.01428	0.278137	0.949426
656	hsa-miR-565-4380942	-2.72422	0.591403	4.22059e-05
657	hsa-miR-657-4380922	N/D	N/A	N/A
658	hsa-miR-658-4380923	N/D	N/A	N/A
659	hsa-miR-659-4380924	-7.33424	3.05693	0.0105997
660	hsa-miR-660-4380925	11.4395	4.72073	0.00251759
661	hsa-miR-661-4381009	N/D	N/A	N/A
662	hsa-miR-662-4381010	N/D	N/A	N/A
let-7	hsa-let-7b-4373168	-1.01113	0.220746	0.94429
let-7	hsa-let-7a-4373169	-1.01631	0.305023	0.941379
let-7	hsa-let-7d-4373166	1.25435	0.50926	0.457285
let-7	hsa-let-7c-4373167	1.08541	0.140515	0.40209
let-7	hsa-let-7f-4373164	1.17605	0.305016	0.353233
let-7	hsa-let-7e-4373165	1.6284	0.745002	0.261531
let-7	hsa-let-7g-4373163	1.34169	0.463377	0.150684

## Sheet: FR-miRs
#miR	Detector	FOLD	SEM fold	p-value
1	hsa-miR-1-4373161	38.6956	29.656	0.00752593
15	hsa-miR-15a-4373123	3.28791	1.79443	0.00197081
16	hsa-miR-16-4373121	-1.30409	0.207272	0.0347972
21	hsa-miR-21-4373090	2.15475	0.547435	0.00206339
22	hsa-miR-22-4373079	2.18127	0.473423	0.000149976
23	hsa-miR-23b-4373073	2.18201	0.648795	0.0100167
24	hsa-miR-24-4373072	1.67689	0.190811	3.44356e-05
26	hsa-miR-26a-4373070	2.26146	0.39897	0.000118924
27	hsa-miR-27b-4373068	1.77968	0.543214	0.0317709
27	hsa-miR-27a-4373287	2.3741	0.500832	0.000724033
28	hsa-miR-28-4373067	1.50019	0.29769	0.0105071
29	hsa-miR-29a-4373065	-1.66227	0.462861	0.0181329
30	hsa-miR-30a-3p-4373062	1.96978	0.674774	0.0349272
30	hsa-miR-30c-4373060	2.06665	0.491328	0.00763354
30	hsa-miR-30a-5p-4373061	3.6101	1.01806	0.00506757
30	hsa-miR-30d-4373059	3.64759	0.877267	0.00086297
30	hsa-miR-30e-3p-4373057	2.17315	0.429133	9.05321e-05
31	hsa-miR-31-4373190	-2.23228	0.521764	0.00434721
98	hsa-miR-98-4373009	2.20316	0.810186	0.0173041
99	hsa-miR-99a-4373008	-1.45177	0.315334	0.0366635
101	hsa-miR-101-4373159	4.01023	1.83314	0.000659683
103	hsa-miR-103-4373158	1.52482	0.212336	0.0395074
107	hsa-miR-107-4373154	2.08022	0.856125	0.0433452
126	hsa-miR-126-4378064	3.1916	2.00502	0.0160725
128	hsa-miR-128b-4373170	+INF	N/A	0.00308068
133	hsa-miR-133a-4373142	31.218	21.8581	0.0033157
133	hsa-miR-133b-4373172	16.6651	6.87216	0.000132025
140	hsa-miR-140-4373138	1.65829	0.281178	0.0157708
152	hsa-miR-152-4373126	1.71496	0.327576	0.00220042
155	hsa-miR-155-4373124	-3.20259	1.72453	0.00580195
181	hsa-miR-181b-4373116	1.35111	0.205845	0.0148726
183	hsa-miR-183-4373114	-2.44178	0.398628	0.00716402
192	hsa-miR-192-4373108	4.69672	2.57994	0.0123879
193	hsa-miR-193a-4373107	3.33746	0.945802	0.00617943
204	hsa-miR-204-4373094	-3.85707	2.2183	0.0392249
206	hsa-miR-206-4373092	6.87847	2.19159	0.000248451
210	hsa-miR-210-4373089	1.85187	0.434403	0.0146115
221	hsa-miR-221-4373077	-1.57339	0.33744	0.0152578
222	hsa-miR-222-4373076	-2.40897	0.722328	0.0041267
320	hsa-miR-320-4373055	-1.45183	0.260927	0.0323506
324	hsa-miR-324-3p-4373053	1.82573	0.567722	0.0121426
324	hsa-miR-324-5p-4373052	3.01251	0.724982	0.00120635
331	hsa-miR-331-4373046	2.2718	0.51087	0.00685021
339	hsa-miR-339-4373042	-2.9431	1.11263	0.0054238
361	hsa-miR-361-4373035	2.8558	0.987379	0.00133633
362	hsa-miR-362-4378092	6.51965	2.32692	0.00210277
374	hsa-miR-374-4373028	1.86647	0.200816	0.000177841
432	hsa-miR-432-4378076	2.24621	0.930323	0.0107755
451	hsa-miR-451-4373209	-INF	N/A	0.02658
452	hsa-miR-452-4373281	-4.19637	1.62077	0.0483523
500	hsa-miR-500-4373225	3.51689	1.7733	0.0113422
501	hsa-miR-501-4373226	8.58783	4.73369	0.0147143
502	hsa-miR-502-4373227	3.43387	1.18053	0.00314331
503	hsa-miR-503-4373228	1.64899	0.452727	0.0431434
532	hsa-miR-532-4380928	6.80999	2.18885	0.00107435
550	hsa-miR-550-4380954	-2.47687	0.751502	0.000688089
594	hsa-miR-594-4380958	-1.47577	0.817907	0.0322592
656	hsa-miR-565-4380942	-2.72422	0.591403	4.22059e-05
659	hsa-miR-659-4380924	-7.33424	3.05693	0.0105997
660	hsa-miR-660-4380925	11.4395	4.72073	0.00251759
