# Supplementary material for: Simultaneous miRNA and mRNA transcriptome profiling of human myoblasts reveals a novel set of myogenic differentiation-associated miRNAs and their target genes
Source: BMC Genomics. 2013 Apr 18;14:265. doi: 10.1186/1471-2164-14-265 (PMC3639941; doi:10.1186/1471-2164-14-265)
Supplement: Additional file 3: Table S3 — Sequences of mature microRNAs and corresponding TaqMan probes used in this study. [file 1471-2164-14-265-S3.xlsx]

## Sheet: Table S3
miRNA gene	Synonim	miRNA hairpin (miRBAse)	Gene (Ensembl)	Mature sequence	Synonim	5p/3p	Family	MirBase entry	Sequence	Applied biosystems probe name	Applied biosystems probe code
hsa-miR-1-1	hsa-miR-1/hsa-mir-1b	MI0000651	ENSG00000261850	absent	-	5p	miR-1	absent	-
hsa-miR-1-1	hsa-miR-1/hsa-mir-1b	MI0000651	ENSG00000261850	hsa-miR-1	-	3p	miR-1	MIMAT0000416	uggaauguaaagaaguauguau	hsa-miR-1	4373161
hsa-miR-1-2	hsa-miR-1/hsa-miR-1d	MI0000437	ENSG00000207694	absent	-	5p	miR-1	absent	-
hsa-miR-1-2	hsa-miR-1/hsa-miR-1d	MI0000437	ENSG00000207694	hsa-miR-1	-	3p	miR-1	MIMAT0000416	uggaauguaaagaaguauguau	hsa-miR-1	4373161
hsa-miR-15a	-	MI0000069	ENSG00000207718	hsa-miR-15a-5p	hsa-miR-15a	5p	miR-15	MIMAT0000068	uagcagcacauaaugguuugug	hsa-miR-15a	4373123
hsa-miR-15a	-	MI0000069	ENSG00000207718	hsa-miR-15a-3p	hsa-miR-15a*	3p	miR-15	MIMAT0004488	caggccauauugugcugccuca	not tested	-
miR-16-1	-	MI0000070	ENSG00000208006	hsa-miR-16-1-5p	hsa-miR-16	5p	mir-15	MIMAT0000069	uagcagcacguaaauauuggcg	hsa-miR-16	4373121
miR-16-1	-	MI0000070	ENSG00000208006	hsa-miR-16-1-3p	hsa-miR-16-1*	3p	mir-15	MIMAT0004489	ccaguauuaacugugcugcuga	not tested	-
mIR-16-2	-	MI0000115	ENSG00000198987	hsa-miR-16-5p	hsa-miR-16	5p	mir-15	MIMAT0000069	uagcagcacguaaauauuggcg	hsa-miR-16	4373121
mIR-16-2	-	MI0000115	ENSG00000198987	hsa-miR-16-2-3p	hsa-miR-16-2*	3p	mir-15	MIMAT0004518	-	not tested	-
hsa-miR-21	-	MI0000077	ENSG00000199004	hsa-miR-21-5p	hsa-miR-21	5p	miR-21	MIMAT0000076	uagcuuaucagacugauguuga	hsa-miR-21	4373090
hsa-miR-21	-	MI0000077	ENSG00000199004	hsa-miR-21-3p	hsa-miR-21*	3p	miR-21	MIMAT0004494	caacaccagucgaugggcugu	not tested	-
miR-22	-	MI0000078	ENSG00000199060	hsa-miR-22-5p	hsa-miR-22*	5p	mir-22	MIMAT0004495	aguucuucaguggcaagcuuua	not tested	-
miR-22	-	MI0000078	ENSG00000199060	hsa-miR-22-3p	hsa-miR-22	3p	mir-22	MIMAT0000077	aagcugccaguugaagaacugu	hsa-miR-22	4373079
miR-23b	-	MI0000439	ENSG00000207563	hsa-miR-23b-5p	hsa-miR-23b*	5p	mir-23	MIMAT0004587	uggguuccuggcaugcugauuu	not tested	-
miR-23b	-	MI0000439	ENSG00000207563	hsa-miR-23b-3p	hsa-miR-23b	3p	mir-23	MIMAT0000418	aucacauugccagggauuacc	hsa-miR-23	4373073
hsa-miR-24-1	-	MI0000080	ENSG00000207617	hsa-miR-24-1-5p	hsa-miR-189;hsa-miR-24-1*	5p	miR-24	MIMAT0000079	ugccuacugagcugauaucagu	not tested	-
hsa-miR-24-1	-	MI0000080	ENSG00000207617	hsa-miR-24-3p	hsa-miR-24	3p	miR-24	MIMAT0000080	uggcucaguucagcaggaacag	hsa-miR-24	4373072
hsa-miR-24-2	-	MI0000081	ENSG00000209707	hsa-miR-24-2-5p	hsa-miR-24-2*	5p	miR-24	MIMAT0004497	ugccuacugagcugaaacacag	not tested	-
hsa-miR-24-2	-	MI0000081	ENSG00000209707	hsa-miR-24-3p	hsa-miR-24	3p	miR-24	MIMAT0000080	uggcucaguucagcaggaacag	hsa-miR-24	4373072
hsa-miR-26a-1	-	MI0000083	ENSG00000199075	hsa-miR-26a-5p	hsa-miR-26a	5p	miR-26	MIMAT0000082	uucaaguaauccaggauaggcu	hsa-miR-26a	4373070
hsa-miR-26a-1	-	MI0000083	ENSG00000199075	hsa-miR-26a-1-3p	hsa-miR-26a-1*	3p	miR-26	MIMAT0004499	ccuauucuugguuacuugcacg	not tested	-
hsa-miR-26a-2	-	MI0000750	ENSG00000207789	hsa-miR-26a-5p	hsa-miR-26a	5p	miR-26	MIMAT0000082	uucaaguaauccaggauaggcu	hsa-miR-26a	4373070
hsa-miR-26a-2	-	MI0000750	ENSG00000207789	hsa-miR-26a-2-3p	hsa-miR-26a-2*	3p	miR-26	MIMAT0004681	ccuauucuugauuacuuguuuc	not tested	-
hsa-miR-27a	-	MI0000085	ENSG00000207808	hsa-miR-27a-5p	hsa-miR-27a*	5p	miR-27	MIMAT0004501	agggcuuagcugcuugugagca	not tested	-
hsa-miR-27a	-	MI0000085	ENSG00000207808	hsa-miR-27a-3p	hsa-miR-27a	3p	miR-27	MIMAT0000084	uucacaguggcuaaguuccgc	hsa-miR-27a	4373287
hsa-miR-27b	-	MI0000440	ENSG00000207864	hsa-miR-27b-5p	hsa-miR-27b*	5p	miR-27	MIMAT0000419	agagcuuagcugauuggugaac	not tested	-
hsa-miR-27b	-	MI0000440	ENSG00000207864	hsa-miR-27b-3p	hsa-miR-27b	3p	miR-27	MIMAT0004588	uucacaguggcuaaguucugc	hsa-miR-27b	4373068
hsa-miR-28	-	MI0000086	ENSG00000207651	hsa-miR-28-5p	hsa-miR-28	5p	miR-28	MIMAT0000085	aaggagcucacagucuauugag	hsa-miR-28	4373067
hsa-miR-28	-	MI0000086	ENSG00000207651	hsa-miR-28-3p	-	3p	miR-28	MIMAT0004502	cacuagauugugagcuccugga	not tested	-
miR-29a	hsa-mir-29	MI0000087	ENSG00000198981	hsa-miR-29a-5p	hsa-miR-29a*	5p	mir-29	MIMAT0004503	acugauuucuuuugguguucag	not tested	-
miR-29a	hsa-mir-29	MI0000087	ENSG00000198981	hsa-miR-29a-3p	hsa-miR-29a	3p	mir-29	MIMAT0000086	uagcaccaucugaaaucgguua	hsa-miR-29a	4373065
hsa-miR-30a	hsa-miR-30a-5p	MI0000088	ENSG00000207827	hsa-miR-30a-5p	hsa-miR-30a	5p	miR-30	MIMAT0000087	uguaaacauccucgacuggaag	hsa-miR-30a-5p	4373061
hsa-miR-30a	hsa-miR-30a-3p	MI0000088	ENSG00000207827	hsa-miR-30a-3p	hsa-miR-30a*	3p	miR-30	MIMAT0000088	cuuucagucggauguuugcagc	hsa-miR-30a-3p	4373062
miR-30c-1	hsa-mir-30c	MI0000736	ENSG00000207962	hsa-miR-30c-5p	hsa-miR-30c	5p	miR-30	MIMAT0000244	uguaaacauccuacacucucagc	hsa-miR-30c	4373060
miR-30c-1	hsa-mir-30c	MI0000736	ENSG00000207962	hsa-miR-30c-1-3p	hsa-miR-30c-1*	3p	miR-30	MIMAT0004674	cugggagaggguuguuuacucc	not tested	-
miR-30c-2	hsa-mir-30c	MI0000254	ENSG00000199094	hsa-miR-30c-5p	hsa-miR-30c	5p	miR-30	MIMAT0000244	uguaaacauccuacacucucagc	hsa-miR-30c	4373060
miR-30c-2	hsa-mir-30c	MI0000254	ENSG00000199094	hsa-miR-30c-2-3p	hsa-miR-30c-2*	3p	miR-30	MIMAT0004550	cugggagaaggcuguuuacucu	not tested	-
hsa-miR-30d	-	MI0000255	ENSG00000199153	hsa-miR-30d-5p	hsa-miR-30d	5p	miR-30	MIMAT0000245	uguaaacauccccgacuggaag	hsa-miR-30d	4373059
hsa-miR-30d	-	MI0000255	ENSG00000199153	hsa-miR-30d-3p	hsa-miR-30d*	3p	miR-30	MIMAT0004551	cuuucagucagauguuugcugc	not tested	-
hsa-miR-30e	-	MI0000749	ENSG00000198974	hsa-miR-30e-5p	hsa-miR-30e	5p	miR-30	MIMAT0000692	uguaaacauccuugacuggaag	hsa-miR-30e-5p	4373058
hsa-miR-30e	-	MI0000749	ENSG00000198974	hsa-miR-30e-3p	hsa-miR-30e*	3p	miR-30	MIMAT0000693	cuuucagucggauguuuacagc	hsa-miR-30e-3p	4373057
miR-31	-	MI0000089	ENSG00000199177	hsa-miR-31-5p	hsa-miR-31	5p	mir-31	MIMAT0000089	aggcaagaugcuggcauagcu	hsa-miR-31	4373190
miR-31	-	MI0000089	ENSG00000199177	hsa-miR-31-3p	hsa-miR-31*	3p	mir-31	MIMAT0004504	ugcuaugccaacauauugccau	not tested	-
miR-98	-	MI0000100	ENSG00000207787	hsa-miR-98	hsa-miR-98	5p	let-7	MIMAT0000096	ugagguaguaaguuguauuguu	hsa-miR-98	4373009
miR-98	-	MI0000100	ENSG00000207787	absent	-	3p	let-7	-	-	not tested	-
miR-99a	-	MI0000101	ENSG00000207638	hsa-miR-99a-5p	hsa-miR-99a	5p	mir-99	MIMAT0000097	aacccguagauccgaucuugug	hsa-miR-99a	4373008
miR-99a	-	MI0000101	ENSG00000207638	hsa-miR-99a-3p	hsa-miR-99a*	3p	mir-99	MIMAT0004511	caagcucgcuucuaugggucug	not tested	-
hsa-miR-101-1	hsa-mir-101	MI0000103	ENSG00000199135	hsa-miR-101-5p	hsa-miR-101*	5p	miR-101	MIMAT0004513	caguuaucacagugcugaugcu	not tested	-
hsa-miR-101-1	hsa-mir-101	MI0000103	ENSG00000199135	hsa-miR-101-3p	hsa-miR-101	3p	miR-101	MIMAT0000099	uacaguacugugauaacugaa	hsa-miR-101	4373159
hsa-miR-101-2	-	MI0000739	ENSG00000199065	absent	-	5p		-	-	not tested	-
hsa-miR-101-2	-	MI0000739	ENSG00000199065	hsa-miR-101-3p	hsa-miR-101	3p	miR-101	MIMAT0000099	uacaguacugugauaacugaa	hsa-miR-101	4373159
miR-103a-1	hsa-mir-103-1	MI0000109	ENSG00000199035	absent	-	5p		-	-	not tested	-
miR-103a-1	hsa-mir-103-1	MI0000109	ENSG00000199035	hsa-miR-103a-3p	hsa-miR-103;hsa-miR-103a	3p	mir-103	MIMAT0000101	agcagcauuguacagggcuauga	hsa-mir-103	4373158
miR-103a-2	hsa-mir-103-2	MI0000108	ENSG00000199024	hsa-miR-103a-2-5p	hsa-miR-103-2*;hsa-miR-103a-2*	5p	mir-103	MIMAT0009196	agcuucuuuacagugcugccuug	not tested	-
miR-103a-2	hsa-mir-103-2	MI0000108	ENSG00000199024	hsa-miR-103a-3p	hsa-miR-103;hsa-miR-103a	3p	mir-103	MIMAT0000101	agcagcauuguacagggcuauga	hsa-mir-103	4373158
hsa-mir-103b-2	hsa-mir-103-2-as	MI0007262	absent	hsa-miR-103b	hsa-miR-103-as	5p	mir-103	MIMAT0007402	ucauagcccuguacaaugcugcu	not tested	-
hsa-miR-107	-	MI0000114	ENSG00000198997	absent	-	5p	miR-103	-	-	not tested	-
hsa-miR-107	-	MI0000114	ENSG00000198997	hsa-miR-107	-	3p	mir-103	MIMAT0000104	agcagcauuguacagggcuauca	hsa-miR-107	4373154
hsa-miR-126	-	MI0000471	ENSG00000199161	hsa-miR-126-5p	miR-126*	5p	miR-126	MIMAT0000444	cauuauuacuuuugguacgcg	hsa-miR-126	4373269
hsa-miR-126	-	MI0000471	ENSG00000199161	hsa-miR-126-3p	hsa-miR-126	3p	miR-126	MIMAT0000445	ucguaccgugaguaauaaugcg	hsa-miR-126	4378064
hsa-miR-128b	hsa-miR-128-2	MI0000727	ENSG00000207625	absent	-	5p	miR-128	-	-	not tested	-
hsa-miR-128b	hsa-miR-128-2	MI0000727	ENSG00000207625	hsa-miR-128	hsa-miR-128	3p	miR-128	MIMAT0000424	ucacagugaaccggucucuuu	hsa-miR-128b	4373170
hsa-miR-133a-1	hsa-miR-133a	MI0000450	ENSG00000207786	absent	-	5p	miR-133		-	not tested	-
hsa-miR-133a-1	hsa-miR-133a	MI0000450	ENSG00000207786	hsa-miR-133a	-	3p	miR-133	MIMAT0000427	uuugguccccuucaaccagcug	hsa-miR-133a	4373142
hsa-miR-133a-2	hsa-miR-133a	MI0000451	ENSG00000207764	absent	-	5p	miR-133	-	-	not tested	-
hsa-miR-133a-2	hsa-miR-133a	MI0000451	ENSG00000207764	hsa-miR-133a	-	3p	miR-133	MIMAT0000427	uuugguccccuucaaccagcug	hsa-miR-133a	4373142
hsa-miR-133b	hsa-miR-133b	MI0000822	ENSG00000199080	absent	-	5p	miR-133	-	-	not tested	-
hsa-miR-133b	hsa-miR-133b	MI0000822	ENSG00000199080	hsa-miR-133b	-	3p		MIMAT0000770	uuugguccccuucaaccagcua	hsa-miR-133b	4373172
miR-140	-	MI0000456	ENSG00000208017	hsa-miR-140-5p	hsa-miR-140	5p	mir-140	MIMAT0000431	cagugguuuuacccuaugguag	hsa-miR-140	4373138
miR-140	-	MI0000456	ENSG00000208017	hsa-miR-140-3p	-	3p	mir-140	MIMAT0004597	uaccacaggguagaaccacgg	not tested	-
hsa-miR-152	-	MI0000462	ENSG00000207947	-	-	5p	mir-148	-	-	not tested	-
hsa-miR-152	-	MI0000462	ENSG00000207947	hsa-miR-152	-	3p	mir-148	MIMAT0000438	ucagugcaugacagaacuugg	hsa-miR-152	4373126
miR-155	-	MI0000681	ENSG00000207795	hsa-miR-155-5p	hsa-miR-155	5p	mir-155	MIMAT0000646	uuaaugcuaaucgugauaggggu	hsa-miR-155	4373124
miR-155	-	MI0000681	ENSG00000207795	hsa-miR-155-3p	hsa-miR-155*	3p	mir-155	MIMAT0004658	cuccuacauauuagcauuaaca	not tested	-
hsa-miR-181b	hsa-miR-181b-1	MI0000270	ENSG00000207975	hsa-miR-181b-5p	hsa-miR-181b	5p	miR-181	MIMAT0000257	aacauucauugcugucggugggu	hsa-miR-181b	4373116
hsa-miR-181b	-	MI0000270	ENSG00000207975	hsa-miR-181b-3p	-	3p	mir-181	MIMAT0022692	cucacugaacaaugaaugcaa	not tested	-
hsa-miR-181b	hsa-miR-181b-2	MI0000683	ENSG00000207737	hsa-miR-181b-5p	hsa-miR-181b	5p	miR-181	MIMAT0000257	aacauucauugcugucggugggu	hsa-miR-181b	4373116
hsa-miR-181b	-	MI0000683	ENSG00000207737	absent	-	3p	mir-181		-
hsa-miR-183	-	MI0000273	ENSG00000207691	hsa-miR-183-5p	hsa-miR-183	5p	mir-183	MIMAT0000261	uauggcacugguagaauucacu	hsa-miR-183	4373114
hsa-miR-183	-	MI0000273	ENSG00000207691	hsa-miR-183-3p	hsa-miR-183*	3p	mir-183	MIMAT0004560	gugaauuaccgaagggccauaa	not tested	-
hsa-miR-192	-	MI0000234	ENSG00000207648	hsa-miR-192-5p	hsa-miR-192	5p	mir-192	MIMAT0000222	cugaccuaugaauugacagcc	hsa-miR-192	4373108
hsa-miR-192	-	MI0000234	ENSG00000207648	hsa-miR-192-3p	hsa-miR-192*	3p	mir-192	MIMAT0004543	cugccaauuccauaggucacag	not tested	-
hsa-miR-193a	hsa-mir-193	MI0000487	ENSG00000207614	hsa-miR-193a-5p	-	5p	miR-193	MIMAT0004614	ugggucuuugcgggcgagauga	not tested	-
hsa-miR-193a	hsa-mir-193	MI0000487	ENSG00000207614	hsa-miR-193a-3p	-	3p	miR-193	MIMAT0000459	aacuggccuacaaagucccagu	hsa-miR-193a	4373107
hsa-miR-204	hsa-miR-204	MI0000284	ENSG00000207935	hsa-miR-204-5p	-	5p	miR-204	MIMAT0000265	uucccuuugucauccuaugccu	hsa-miR-204	4373094
hsa-miR-204	hsa-miR-204	MI0000284	ENSG00000207935	hsa-miR-204-3p	-	3p	miR-204	MIMAT0022693	gcugggaaggcaaagggacgu	not tested	-
hsa-miR-206	hsa-miR-206	MI0000490	ENSG00000207604	absent	-	5p	miR-1	-	-	not tested	-
hsa-miR-206	hsa-miR-206	MI0000490	ENSG00000207604	hsa-miR-206	-	3p	miR-1	MIMAT0000462	uggaauguaaggaagugugugg	hsa-miR-206	4373092
hsa-miR-210	-	MI0000286	ENSG00000199038	absent	-	5p	mir-210	-	-	not tested	-
hsa-miR-210	-	MI0000286	ENSG00000199038	hsa-miR-210	-	3p	mir-210	MIMAT0000267	cugugcgugugacagcggcuga	hsa-miR-210	4373089
hsa-miR-221	-	MI0000298	ENSG00000207870	hsa-miR-221-5p	hsa-miR-221*	5p	miR-221	MIMAT0004568	accuggcauacaauguagauuu	not tested	-
hsa-miR-221	-	MI0000298	ENSG00000207870	hsa-miR-221-3p	hsa-miR-221	3p	miR-221	MIMAT0000278	agcuacauugucugcuggguuuc	hsa-miR-221	4373077
hsa-miR-222	-	MI0000299	ENSG00000207725	hsa-miR-222-5p	hsa-miR-222*	5p	miR-221	MIMAT0004569	cucaguagccaguguagauccu	not tested	-
hsa-miR-222	-	MI0000299	ENSG00000207725	hsa-miR-222-3p	hsa-miR-222	3p	miR-221	MIMAT0000279	agcuacaucuggcuacugggu	hsa-miR-222	4373076
hsa-miR-320a	hsa-miR-320	MI0000542	ENSG00000208037	absent	-	5p	miR-320	-	-	not tested	-
hsa-miR-320a	hsa-miR-320	MI0000542	ENSG00000208037	hsa-miR-320a	-	3p	miR-320	MIMAT0000510	aaaagcuggguugagagggcga	miR-320	4373055
hsa-miR-324	-	MI0000813	absent	hsa-miR-324-5p	-	5p	mir-324	MIMAT0000761	cgcauccccuagggcauuggugu	hsa-miR-324-5p	4373053
hsa-miR-324	-	MI0000813	absent	hsa-miR-324-3p	-	3p	mir-324	MIMAT0000762	acugccccaggugcugcugg	hsa-miR-324-3p	4373052
hsa-miR-331-5p		MI0000812	ENSG00000199172	hsa-miR-331-5p	-	5p	miR-331	MIMAT0004700	cuagguauggucccagggaucc	not tested	-
hsa-miR-331-3p		MI0000812	ENSG00000199172	hsa-miR-331-3p	-	3p	miR-331	MIMAT0000760	gccccugggccuauccuagaa	hsa-miR-331	4373046
hsa-miR-339	-	MI0000815	ENSG00000199023	hsa-miR-339-5p	hsa-miR-339	5p	miR-339	MIMAT0000764	ucccuguccuccaggagcucacg	hsa-miR-339	4373042
hsa-miR-339	-	MI0000815	ENSG00000199023	hsa-miR-339-3p	-	3p	miR-339	MIMAT0004702	ugagcgccucgacgacagagccg	not tested	-
hsa-miR-361	-	MI0000760	ENSG00000199051	hsa-miR-361-5p	hsa-miR-361	5p	miR-361	MIMAT0000703	uuaucagaaucuccagggguac
hsa-miR-361	-	MI0000760	ENSG00000199051	hsa-miR-361-3p	-	3p	miR-361	MIMAT0004682	ucccccaggugugauucugauuu
hsa-miR-362-5p	hsa-miR-362-5p	MI0000762	ENSG00000208015	hsa-miR-362-5p	hsa-miR-362	5p	miR-362	MIMAT0000705	aauccuuggaaccuaggugugagu	hsa-miR-362	4378092
hsa-miR-362-3p	hsa-miR-362-3p	MI0000762	ENSG00000208015	hsa-miR-362-3p	-	3p	miR-362	MIMAT0004683	aacacaccuauucaaggauuca	not tested	-
hsa-miR-374	hsa-miR-374a	MI0000782	ENSG00000199168	hsa-miR-374a-5p	hsa-miR-374;hsa-miR-374a	5p	mir-374	MIMAT0000727	uuauaauacaaccugauaagug	hsa-miR-374	4373028
hsa-miR-374	hsa-miR-374a	MI0000782	ENSG00000199168	hsa-miR-374a-3p	hsa-miR-374a*	3p	mir-374	MIMAT0004688	cuuaucagauuguauuguaauu	not tested	-
hsa-miR-432	-	MI0003133	ENSG00000207793	hsa-miR-432-5p	hsa-miR-432	5p	mir-432	MIMAT0002814	ucuuggaguaggucauugggugg	hsa-miR-432	4373280
hsa-miR-432	-	MI0003133	ENSG00000207793	hsa-miR-432-3p	hsa-miR-432*	3p	mir-432	MIMAT0002815	cuggauggcuccuccaugucu	hsa-miR-432	4378076
hsa-miR-451	hsa-miR-451a	MI0001729	ENSG00000207794	hsa-miR-451a	hsa-miR-451	5p	mir-451	MIMAT0001631	aaaccguuaccauuacugaguu	hsa-miR-451	4373209
hsa-miR-451	hsa-miR-451a	MI0001729	ENSG00000207794	absent	-	3p	mir-451	-	-	not tested	-
hsa-miR-452	-	MI0001733	ENSG00000207753	hsa-miR-452-5p	hsa-miR-452	5p	mir-452	MIMAT0001635	aacuguuugcagaggaaacuga	hsa-miR-452	4373281
hsa-miR-452	-	MI0001733	ENSG00000207753	hsa-miR-452-3p	hsa-miR-452*	3p	mir-452	MIMAT0001636	cucaucugcaaagaaguaagug	hsa-miR-452	4378077
hsa-miR-500a	hsa-mir-500	MI0003184	ENSG00000207785	hsa-miR-500a-5p	hsa-miR-500	5p	miR-500	MIMAT0004773	uaauccuugcuaccugggugaga	not tested	-
hsa-miR-500a	hsa-mir-500	MI0003184	ENSG00000207785	hsa-miR-500a-3p	hsa-miR-500*;hsa-miR-500a*	3p	miR-500	MIMAT0002871	augcaccugggcaaggauucug	hsa-miR-500	4373225
hsa-miR-500b	-	MI0015903	ENSG00000239057	hsa-miR-500b	-	5p	miR-500	MIMAT0016925	aauccuugcuaccugggu	not tested	-
hsa-miR-500b	-	MI0015903	ENSG00000239057	absent	-	3p	mir-500	-	-
hsa-miR-501	-	MI0003185	ENSG00000211538	hsa-miR-501-5p	hsa-miR-501	5p	miR-500	MIMAT0002872	aauccuuugucccugggugaga	hsa-miR-501	4373226
hsa-miR-501	-	MI0003185	ENSG00000211538	hsa-miR-501-3p	-	3p	miR-500	MIMAT0004774	aaugcacccgggcaaggauucu	not tested	-
hsa-miR-502	-	MI0003186	ENSG00000208007	hsa-miR-502-5p	-	5p	miR-500	MIMAT0002873	auccuugcuaucugggugcua	hsa-miR-502	4373227
hsa-miR-502	-	MI0003186	ENSG00000208007	hsa-miR-502-3p	-	3p	miR-500	MIMAT0004775	aaugcaccugggcaaggauuca	not tested	-
hsa-miR-503	-	MI0003188	ENSG00000208005	hsa-miR-503-5p	-	5p	miR-503	MIMAT0002874	uagcagcgggaacaguucugcag	hsa-miR-503	4373228
hsa-miR-503	-	MI0003188	ENSG00000208005	absent	-	3p		-	-	not tested	-
hsa-miR-532	-	MI0003205	ENSG00000207758	hsa-miR-532-5p	hsa-miR-532	5p	miR-188	MIMAT0002888	caugccuugaguguaggaccgu	hsa-miR-532	4380928
hsa-miR-532	-	MI0003205	ENSG00000207758	hsa-miR-532-3p	-	3p	miR-188	MIMAT0004780	ccucccacacccaaggcuugca	not tested	-
hsa-miR-550a-1	-	MI0003600	ENSG00000207771	hsa-miR-550a-5p	hsa-miR-550;hsa-miR-550a	5p	miR-550	MIMAT0004800	agugccugagggaguaagagccc	not tested	-
hsa-miR-550a-1	-	MI0003600	ENSG00000207771	hsa-miR-550a-3p	hsa-miR-550*;hsa-miR-550a*	3p	miR-550	MIMAT0003257	ugucuuacucccucaggcacau	hsa-miR-550	4380954
hsa-miR-550a-2	-	MI0003601	ENSG00000207573	hsa-miR-550a-5p	hsa-miR-550;hsa-miR-550a	5p	miR-550	MIMAT0004800	agugccugagggaguaagagccc	not tested	-
hsa-miR-550a-2	-	MI0003601	ENSG00000207573	hsa-miR-550a-3p	hsa-miR-550*;hsa-miR-550a*	3p	miR-550	MIMAT0003257	ugucuuacucccucaggcacau	hsa-miR-550	4380954
hsa-mir-550a-3	-	MI0003762	ENSG00000212024	hsa-miR-550a-3-5p	-	5p	miR-550	MIMAT0020925	agugccugagggaguaagag	not tested	-
hsa-mir-550a-3	-	MI0003762	ENSG00000212024	hsa-miR-550a-3p	-	3p	miR-550	MIMAT0003257	agugccugagggaguaagagccc	not tested	-
hsa-miR-550b	hsa-miR-550b-1	MI0016686	absent	hsa-miR-550b-2-5p	-	5p	miR-550	MIMAT0022737	augugccugagggaguaagaca	not tested	-
hsa-miR-550b	hsa-miR-550b-1	MI0016686	absent	hsa-miR-550b-3p	hsa-miR-550b	3p	miR-550	MIMAT0018445	ucuuacucccucaggcacug	not tested	-
hsa-miR-550b	hsa-miR-550b-2	MI0016687	absent	hsa-miR-550b-2-5p	-	5p	miR-550	MIMAT0022737	augugccugagggaguaagaca	not tested	-
hsa-miR-550b	hsa-miR-550b-2	MI0016687	absent	hsa-miR-550b-3p	hsa-miR-550b	3p	miR-550	MIMAT0018445	ucuuacucccucaggcacug	not tested	-
hsa-miR-565	-	dead miRNA entry	absent	hsa-miR-565-5p	-	5p	tRNA	dead miRNA entry	GGCUGGCUCGCGAUGUCUGUUU	hsa-miR-565	4380942
hsa-miR-565	-	dead miRNA entry	absent	hsa-miR-565-3p	-	3p	tRNA	dead miRNA entry	-	not tested	-
hsa-miR-594	-	dead miRNA entry	absent	hsa-miR-594-5p	-	5p	tRNA	dead miRNA entry	CCCAUCUGGGGUGGCCUGUGACUUU		4380958
hsa-miR-594	-	dead miRNA entry	absent	hsa-miR-594-3p	-	3p	tRNA	dead miRNA entry	-	not tested	-
hsa-miR-659	-	MI0003683	ENSG00000207696	hsa-miR-659-5p	-	5p	miR-659	MIMAT0022710	aggaccuucccugaaccaagga	not tested	-
hsa-miR-659	-	MI0003683	ENSG00000207696	hsa-miR-659-3p	hsa-miR-659	3p	miR-659	MIMAT0003337	cuugguucagggagggucccca	hsa-miR-659	4380924
hsa-miR-660	-	MI0003684	ENSG00000207970	hsa-miR-660-5p	hsa-miR-660	5p	miR-188	MIMAT0003338	uacccauugcauaucggaguug	hsa-miR-660	4380925
hsa-miR-660	-	MI0003684	ENSG00000207970	hsa-miR-660-3p	-	3p	mir-188	MIMAT0022711	accuccugugugcauggauua	not tested	-
