# Supplementary material for: Simultaneous miRNA and mRNA transcriptome profiling of human myoblasts reveals a novel set of myogenic differentiation-associated miRNAs and their target genes
Source: BMC Genomics. 2013 Apr 18;14:265. doi: 10.1186/1471-2164-14-265 (PMC3639941; doi:10.1186/1471-2164-14-265)
Supplement: Additional file 4: Table S4 — mRNAs differentially expressed during myogenic differentiation of human primary myoblasts. [file 1471-2164-14-265-S4.xlsx]

## Sheet: Table S4
DE_gene	YES/NO	Accession no	logFC	Fold change	adj,P,Val	ID	Gene description
AP3S2	YES	NM_005829	0.313007	2.05593	0.0382857	A_23_P100011	adaptor-related protein complex 3, sigma 2 subunit (AP3S2), mRNA
ZNF690	YES	NM_152455	0.423265	2.65012	0.0201665	A_23_P100092	zinc finger protein 690 (ZNF690), mRNA
CHP	YES	NM_007236	0.343532	2.20563	0.0177321	A_23_P100111	calcium binding protein P22 (CHP), mRNA
CASC5	YES	NM_170589	-2.25216	-178.716	2.8122e-06	A_23_P100127	cancer susceptibility candidate 5 (CASC5), transcript variant 1, mRNA
ASCIZ	YES	NM_015251	-0.331964	-2.14765	0.00272361	A_23_P100133	ATM/ATR-Substrate Chk2-Interacting Zn2+-finger protein (ASCIZ), mRNA
TMEM127	YES	NM_017849	0.335053	2.16298	0.00854984	A_23_P100156	transmembrane protein 127 (TMEM127), mRNA
MMP15	YES	NM_002428	1.50549	32.0253	0.00142659	A_23_P100177	matrix metallopeptidase 15 (membrane-inserted) (MMP15), mRNA
HSBP1	YES	NM_001537	-0.406213	-2.54808	0.0134747	A_23_P100203	heat shock factor binding protein 1 (HSBP1), mRNA
RBM35B	YES	NM_024939	0.278586	1.89927	0.0429886	A_23_P100220	RNA binding motif protein 35B (RBM35B), mRNA
C16orf35	YES	NM_001039476	0.399866	2.51111	0.00306239	A_23_P100326	chromosome 16 open reading frame 35 (C16orf35), transcript variant 2, mRNA
ORC6L	YES	NM_014321	-1.06011	-11.4844	5.8798e-05	A_23_P100344	origin recognition complex, subunit 6 like (yeast) (ORC6L), mRNA
PPP4C	YES	NM_002720	-0.358452	-2.28272	0.00285434	A_23_P100355	protein phosphatase 4 (formerly X), catalytic subunit (PPP4C), mRNA
C16orf77	YES	NM_152456	-0.764999	-5.82103	0.0484954	A_23_P100386	chromosome 16 open reading frame 77 (C16orf77), mRNA
TCEB2	YES	NM_007108	-0.503159	-3.18537	0.0105264	A_23_P100392	transcription elongation factor B (SIII), polypeptide 2 (18kDa, elongin B) (TCEB2), transcript variant 1, mRNA
NIP30	YES	NM_024946	0.241742	1.74478	0.0253946	A_23_P100441	NEFA-interacting nuclear protein NIP30 (NIP30), mRNA
TXNL4B	YES	NM_017853	-0.388057	-2.44375	0.00967951	A_23_P100469	thioredoxin-like 4B (TXNL4B), mRNA
MYST1	YES	NM_032188	0.254684	1.79756	0.042015	A_23_P100478	MYST histone acetyltransferase 1 (MYST1), mRNA
VKORC1	YES	NM_206824	-1.10098	-12.6177	0.000102177	A_23_P100486	vitamin K epoxide reductase complex, subunit 1 (VKORC1), transcript variant 2, mRNA
TMEM170	YES	NM_145254	0.397525	2.49761	0.00721256	A_23_P100517	transmembrane protein 170 (TMEM170), mRNA
TBCD	YES	NM_005993	0.26282	1.83155	0.0479961	A_23_P100602	tubulin folding cofactor D (TBCD), mRNA
HN1	YES	NM_001002033	0.567742	3.69609	0.00465656	A_23_P100632	hematological and neurological expressed 1 (HN1), transcript variant 3, mRNA
HELZ	YES	NM_014877	0.443826	2.7786	0.0122577	A_23_P100693	helicase with zinc finger (HELZ), mRNA
PMP22	YES	NM_000304	-1.01	-10.233	0.00136257	A_23_P100711	peripheral myelin protein 22 (PMP22), transcript variant 1, mRNA
STAT5B	YES	NM_012448	1.03616	10.8682	0.00192368	A_23_P100788	signal transducer and activator of transcription 5B (STAT5B), mRNA
STAT3	YES	NM_213662	0.899839	7.94034	0.000205198	A_23_P100795	signal transducer and activator of transcription 3 (acute-phase response factor) (STAT3), transcript variant 3, mRNA
ARL13B	YES	NM_182896	-0.372598	-2.35829	0.0276902	A_23_P10081	ADP-ribosylation factor-like 13B (ARL13B), transcript variant 1, mRNA
MYOHD1	YES	NM_001033580	-0.653899	-4.50712	0.00397962	A_23_P100868	myosin head domain containing 1 (MYOHD1), transcript variant 3, mRNA
MGC29671	YES	NM_182538	0.300709	1.99852	0.0175509	A_23_P100963	hypothetical protein MGC29671 (MGC29671), mRNA
NOTUM	YES	NM_178493	-0.486226	-3.06356	0.00343539	A_23_P101007	notum pectinacetylesterase homolog (Drosophila) (NOTUM), mRNA
TMC6	YES	NM_007267	1.43045	26.943	0.00206105	A_23_P101013	transmembrane channel-like 6 (TMC6), mRNA
NARS	YES	NM_004539	0.417636	2.61599	0.00425415	A_23_P101185	asparaginyl-tRNA synthetase (NARS), mRNA
C18orf21	YES	NM_031446	0.287495	1.93863	0.00761118	A_23_P101237	chromosome 18 open reading frame 21 (C18orf21), mRNA
ZNF614	YES	NM_025040	0.647176	4.43788	0.0359124	A_23_P101258	zinc finger protein 614 (ZNF614), mRNA
EML2	YES	NM_012155	0.747553	5.59181	0.00485208	A_23_P101297	echinoderm microtubule associated protein like 2 (EML2), mRNA
ZNF285	YES	NM_152354	0.332947	2.15252	0.0232063	A_23_P101319	zinc finger protein 285 (ZNF285), mRNA
ATG4D	YES	NM_032885	0.289603	1.94806	0.0408755	A_23_P101342	ATG4 autophagy related 4 homolog D (S. cerevisiae) (ATG4D), mRNA
EVI5L	YES	NM_145245	0.326832	2.12242	0.013792	A_23_P101427	ecotropic viral integration site 5-like (EVI5L), mRNA
MAST1	YES	NM_014975	0.27306	1.87525	0.0435051	A_23_P101480	microtubule associated serine/threonine kinase 1 (MAST1), mRNA
CHMP6	YES	NM_024591	0.335441	2.16492	0.0329323	A_23_P10156	chromatin modifying protein 6 (CHMP6), mRNA
ZNF565	YES	NM_001042474	0.269611	1.86042	0.0281001	A_23_P101615	zinc finger protein 565 (ZNF565), transcript variant 1, mRNA
ACTN4	YES	NM_004924	-0.95752	-9.06817	0.000465854	A_23_P101655	actinin, alpha 4 (ACTN4), mRNA
M6PRBP1	YES	NM_005817	-0.581377	-3.81397	0.0280215	A_23_P101707	mannose-6-phosphate receptor binding protein 1 (M6PRBP1), mRNA
SYDE1	YES	NM_033025	-0.362169	-2.30234	0.00686675	A_23_P101796	synapse defective 1, Rho GTPase, homolog 1 (C. elegans) (SYDE1), mRNA
MDH1	YES	NM_005917	0.605056	4.02769	0.0307325	A_23_P101950	malate dehydrogenase 1, NAD (soluble) (MDH1), mRNA
MATN3	YES	NM_002381	-1.56052	-36.3514	3.52656e-06	A_23_P102058	matrilin 3 (MATN3), mRNA
HAS2	YES	NM_005328	-2.07381	-118.526	3.66807e-05	A_23_P10206	hyaluronan synthase 2 (HAS2), mRNA
SSFA2	YES	NM_006751	0.940386	8.71737	0.000139395	A_23_P102060	sperm specific antigen 2 (SSFA2), mRNA
SLC2A13	YES	NM_052885	0.508143	3.22213	0.0335501	A_23_P10211	solute carrier family 2 (facilitated glucose transporter), member 13 (SLC2A13), mRNA
MAP4K4	YES	NM_145686	0.585434	3.84976	0.000781056	A_23_P102192	mitogen-activated protein kinase kinase kinase kinase 4 (MAP4K4), transcript variant 2, mRNA
SNRPG	YES	NM_003096	-0.308218	-2.03338	0.0192598	A_23_P102235	small nuclear ribonucleoprotein polypeptide G (SNRPG), mRNA
MARCH7	YES	NM_022826	0.289225	1.94637	0.028032	A_23_P102242	membrane-associated ring finger (C3HC4) 7 (MARCH7), mRNA
NGEF	YES	NM_019850	1.47228	29.6676	0.0225833	A_23_P102364	neuronal guanine nucleotide exchange factor (NGEF), mRNA
SLC40A1	YES	NM_014585	2.22935	169.571	0.000232598	A_23_P102391	solute carrier family 40 (iron-regulated transporter), member 1 (SLC40A1), mRNA
MSH2	YES	NM_000251	-0.347112	-2.22389	0.0380269	A_23_P102471	mutS homolog 2, colon cancer, nonpolyposis type 1 (E. coli) (MSH2), mRNA
PDE6D	YES	NM_002601	0.469378	2.94699	0.000905111	A_23_P102517	phosphodiesterase 6D, cGMP-specific, rod, delta (PDE6D), mRNA
SPTBN1	YES	NM_003128	1.18	15.1357	0.000403462	A_23_P102523	spectrin, beta, non-erythrocytic 1 (SPTBN1), transcript variant 1, mRNA
SLC2A4RG	YES	NM_020062	-0.882981	-7.63802	2.60688e-05	A_23_P102571	SLC2A4 regulator (SLC2A4RG), mRNA
C20orf24	YES	NM_018840	0.292511	1.96115	0.0149566	A_23_P102582	chromosome 20 open reading frame 24 (C20orf24), transcript variant 1, mRNA
SMOX	YES	NM_175839	-0.465279	-2.9193	0.0401142	A_23_P102731	spermine oxidase (SMOX), transcript variant 1, mRNA
BTBD3	YES	NM_014962	0.694681	4.95086	0.0251774	A_23_P102759	BTB (POZ) domain containing 3 (BTBD3), transcript variant 1, mRNA
C20orf72	YES	NM_052865	-0.618176	-4.15122	0.0348239	A_23_P102769	chromosome 20 open reading frame 72 (C20orf72), mRNA
NAT5	YES	NM_016100	0.302811	2.00822	0.0105728	A_23_P102770	N-acetyltransferase 5 (NAT5), transcript variant 1, mRNA
MRPS6	YES	NM_032476	1.50908	32.2912	8.65455e-06	A_23_P102890	mitochondrial ribosomal protein S6 (MRPS6), nuclear gene encoding mitochondrial protein, mRNA
SUMO3	YES	NM_006936	-0.595192	-3.93724	0.00254186	A_23_P102937	SMT3 suppressor of mif two 3 homolog 3 (S. cerevisiae) (SUMO3), mRNA
BCL2L13	YES	NM_015367	0.708451	5.11035	0.000215498	A_23_P102965	BCL2-like 13 (apoptosis facilitator) (BCL2L13), nuclear gene encoding mitochondrial protein, mRNA
GAS2L1	YES	NM_152236	-0.755492	-5.69498	0.0022154	A_23_P103041	growth arrest-specific 2 like 1 (GAS2L1), transcript variant 2, mRNA
RBM9	YES	NM_001031695	-0.359141	-2.28634	0.0125809	A_23_P103099	RNA binding motif protein 9 (RBM9), transcript variant 1, mRNA
MAFF	YES	NM_012323	0.547383	3.52681	0.00203514	A_23_P103110	v-maf musculoaponeurotic fibrosarcoma oncogene homolog F (avian) (MAFF), transcript variant 1, mRNA
PNRC2	YES	NM_017761	-0.43419	-2.71763	0.00218357	A_23_P103201	proline-rich nuclear receptor coactivator 2 (PNRC2), mRNA
CFHR3	YES	NM_021023	-1.30386	-20.1307	0.000909385	A_23_P103256	complement factor H-related 3 (CFHR3), mRNA
KTI12	YES	NM_138417	-0.33799	-2.17766	0.0488732	A_23_P103276	KTI12 homolog, chromatin associated (S. cerevisiae) (KTI12), mRNA
C1orf102	YES	NM_145047	0.99673	9.925	0.000368305	A_23_P103433	chromosome 1 open reading frame 102 (C1orf102), transcript variant 1, mRNA
CYP2J2	YES	NM_000775	3.3127	2054.45	0.000185115	A_23_P103486	cytochrome P450, family 2, subfamily J, polypeptide 2 (CYP2J2), mRNA
GPR161	YES	NM_007369	-0.347747	-2.22714	0.0196685	A_23_P103532	G protein-coupled receptor 161 (GPR161), transcript variant 1, mRNA
HSPB7	YES	NM_014424	1.79718	62.6869	0.00238621	A_23_P103703	heat shock 27kDa protein family, member 7 (cardiovascular) (HSPB7), mRNA
DTL	YES	NM_016448	-1.55876	-36.2046	2.89163e-05	A_23_P10385	denticleless homolog (Drosophila) (DTL), mRNA
TTC13	YES	NM_024525	0.890011	7.76268	0.0306319	A_23_P103864	tetratricopeptide repeat domain 13 (TTC13), mRNA
B4GALT3	YES	NM_003779	-0.348834	-2.23272	0.0121694	A_23_P103919	UDP-Gal:betaGlcNAc beta 1,4- galactosyltransferase, polypeptide 3 (B4GALT3), mRNA
FGR	YES	NM_001042747	0.846354	7.02027	0.000735247	A_23_P103932	Gardner-Rasheed feline sarcoma viral (v-fgr) oncogene homolog (FGR), transcript variant 2, mRNA
DNAJC11	YES	NM_018198	0.443378	2.77574	0.00149053	A_23_P103942	DnaJ (Hsp40) homolog, subfamily C, member 11 (DNAJC11), mRNA
AKR7A3	YES	NM_012067	-0.276725	-1.89114	0.0307341	A_23_P103968	aldo-keto reductase family 7, member A3 (aflatoxin aldehyde reductase) (AKR7A3), mRNA
HIST2H2AA4	YES	NM_001040874	1.04443	11.0773	0.0053147	A_23_P103981	histone cluster 2, H2aa4 (HIST2H2AA4), mRNA
PPP2R3A	YES	NM_002718	0.958872	9.09646	0.00241316	A_23_P10401	protein phosphatase 2 (formerly 2A), regulatory subunit B'', alpha (PPP2R3A), transcript variant 1, mRNA
S100A3	YES	NM_002960	-1.3563	-22.7142	0.00244813	A_23_P104073	S100 calcium binding protein A3 (S100A3), mRNA
RPS6KC1	YES	NM_012424	0.66666	4.64151	0.000213759	A_23_P104109	ribosomal protein S6 kinase, 52kDa, polypeptide 1 (RPS6KC1), mRNA
ZMYM4	YES	NM_005095	-0.329313	-2.13458	0.0338795	A_23_P104146	zinc finger, MYM-type 4 (ZMYM4), mRNA
SLC16A12	YES	NM_213606	-0.915659	-8.2349	0.00201155	A_23_P104275	solute carrier family 16, member 12 (monocarboxylic acid transporter 12) (SLC16A12), mRNA
DDIT4	YES	NM_019058	-1.05914	-11.4588	0.00149919	A_23_P104318	DNA-damage-inducible transcript 4 (DDIT4), mRNA
MGMT	YES	NM_002412	-0.502157	-3.17802	0.0468279	A_23_P104323	O-6-methylguanine-DNA methyltransferase (MGMT), mRNA
PIP5K2A	YES	NM_005028	-0.389232	-2.45037	0.0152496	A_23_P104346	phosphatidylinositol-4-phosphate 5-kinase, type II, alpha (PIP5K2A), mRNA
ECHS1	YES	NM_004092	0.529537	3.38483	0.00336582	A_23_P104362	enoyl Coenzyme A hydratase, short chain, 1, mitochondrial (ECHS1), nuclear gene encoding mitochondrial protein, mRNA
DNAJC9	YES	NM_015190	-0.34787	-2.22777	0.0116382	A_23_P104372	DnaJ (Hsp40) homolog, subfamily C, member 9 (DNAJC9), mRNA
GHITM	YES	NM_014394	0.45296	2.83766	0.00300768	A_23_P104387	growth hormone inducible transmembrane protein (GHITM), mRNA
DUX4	YES	NM_033178	0.391245	2.46176	0.00274869	A_23_P104413	double homeobox, 4 (DUX4), mRNA
OSBPL1A	YES	NM_080597	2.11456	130.184	0.000403063	A_23_P10442	oxysterol binding protein-like 1A (OSBPL1A), transcript variant OSBPL1B, mRNA
MYPN	YES	NM_032578	0.685801	4.85067	0.0076821	A_23_P104438	myopalladin (MYPN), mRNA
DUSP13	YES	NM_001007271	1.28054	19.0785	0.00018896	A_23_P104471	dual specificity phosphatase 13 (DUSP13), transcript variant 1, mRNA
CPT1A	YES	NM_001031847	-1.36648	-23.253	0.000109923	A_23_P104563	carnitine palmitoyltransferase 1A (liver) (CPT1A), nuclear gene encoding mitochondrial protein, transcript variant 2, mRNA
CORO1B	YES	NM_020441	-0.793102	-6.21015	0.00013893	A_23_P104583	coronin, actin binding protein, 1B (CORO1B), transcript variant 1, mRNA
SCT	YES	NM_021920	1.21859	16.5419	0.0156208	A_23_P104594	secretin (SCT), mRNA
CDCA5	YES	NM_080668	-1.87764	-75.4472	1.54327e-05	A_23_P104651	cell division cycle associated 5 (CDCA5), mRNA
PELI3	YES	NM_145065	0.747216	5.58748	0.0269951	A_23_P104692	pellino homolog 3 (Drosophila) (PELI3), mRNA
STT3A	YES	NM_152713	-0.4704	-2.95393	0.000499184	A_23_P104734	STT3, subunit of the oligosaccharyltransferase complex, homolog A (S. cerevisiae) (STT3A), mRNA
ZBTB16	YES	NM_006006	-1.06898	-11.7213	0.000771108	A_23_P104804	zinc finger and BTB domain containing 16 (ZBTB16), transcript variant 1, mRNA
SPA17	YES	NM_017425	-1.10358	-12.6934	0.00347183	A_23_P104876	sperm autoantigenic protein 17 (SPA17), mRNA
ATP9B	YES	NM_198531	-0.583846	-3.83572	0.00182652	A_23_P10497	ATPase, Class II, type 9B (ATP9B), mRNA
HRASLS2	YES	NM_017878	1.74466	55.5468	0.00187064	A_23_P105012	HRAS-like suppressor 2 (HRASLS2), mRNA
DKFZP564J0863	YES	NM_015459	-1.38641	-24.3448	0.000321441	A_23_P105028	DKFZP564J0863 protein (DKFZP564J0863), mRNA
CAT	YES	NM_001752	0.791564	6.18819	0.0121751	A_23_P105138	catalase (CAT), mRNA
SCUBE2	YES	NM_020974	1.42825	26.8068	0.00432771	A_23_P105144	signal peptide, CUB domain, EGF-like 2 (SCUBE2), mRNA
CENTD2	YES	NM_001040118	0.374282	2.36745	0.0335553	A_23_P105184	centaurin, delta 2 (CENTD2), transcript variant 3, mRNA
GLI1	YES	NM_005269	0.793153	6.21087	0.0135656	A_23_P105251	glioma-associated oncogene homolog 1 (zinc finger protein) (GLI1), mRNA
MAP3K12	YES	NM_006301	-0.762621	-5.78923	0.000138432	A_23_P105409	mitogen-activated protein kinase kinase kinase 12 (MAP3K12), mRNA
HTRA3	YES	NM_053044	-1.01493	-10.3498	0.0168153	A_23_P10542	HtrA serine peptidase 3 (HTRA3), mRNA
CMKLR1	YES	NM_004072	0.872405	7.45428	0.0267988	A_23_P105465	chemokine-like receptor 1 (CMKLR1), mRNA
WBP11	YES	NM_016312	0.257238	1.80816	0.0152012	A_23_P105519	WW domain binding protein 11 (WBP11), mRNA
CHPT1	YES	NM_020244	1.09923	12.567	0.000415726	A_23_P105571	choline phosphotransferase 1 (CHPT1), mRNA
TMEM116	YES	NM_138341	0.541752	3.48138	0.00865119	A_23_P105619	transmembrane protein 116 (TMEM116), mRNA
FGF9	YES	NM_002010	4.18357	15260.6	1.2308e-06	A_23_P105803	fibroblast growth factor 9 (glia-activating factor) (FGF9), mRNA
FRY	YES	NM_023037	1.47781	30.0475	0.00325519	A_23_P105862	furry homolog (Drosophila) (FRY), mRNA
USP33	YES	NM_015017	-0.514038	-3.26617	0.000613765	A_23_P106	ubiquitin specific peptidase 33 (USP33), transcript variant 1, mRNA
JAG2	YES	NM_002226	0.383097	2.416	0.0444936	A_23_P106024	jagged 2 (JAG2), transcript variant 1, mRNA
KIAA0586	YES	NM_014749	-0.418397	-2.62058	0.00105996	A_23_P106127	KIAA0586 (KIAA0586), mRNA
KTN1	YES	NM_004986	0.383813	2.41999	0.00658204	A_23_P106131	kinectin 1 (kinesin receptor) (KTN1), transcript variant 4, mRNA
L2HGDH	YES	NM_024884	0.501398	3.17248	0.000902971	A_23_P106158	L-2-hydroxyglutarate dehydrogenase (L2HGDH), nuclear gene encoding mitochondrial protein, mRNA
SEMA7A	YES	NM_003612	-1.83689	-68.69	1.59587e-06	A_23_P106389	semaphorin 7A, GPI membrane anchor (John Milton Hagen blood group) (SEMA7A), mRNA
THAP10	YES	NM_020147	0.428878	2.68459	0.00549184	A_23_P106391	THAP domain containing 10 (THAP10), mRNA
RCCD1	YES	NM_033544	-1.00573	-10.1327	6.97598e-05	A_23_P106439	RCC1 domain containing 1 (RCCD1), transcript variant 1, mRNA
OAZ2	YES	NM_002537	0.455363	2.8534	0.00184675	A_23_P106463	ornithine decarboxylase antizyme 2 (OAZ2), mRNA
TMEM85	YES	NM_016454	0.257389	1.80879	0.0209165	A_23_P106481	transmembrane protein 85 (TMEM85), mRNA
C16orf61	YES	NM_020188	0.517	3.28851	0.00123818	A_23_P106544	chromosome 16 open reading frame 61 (C16orf61), mRNA
GALNS	YES	NM_000512	-0.502104	-3.17764	0.00106646	A_23_P106562	galactosamine (N-acetyl)-6-sulfate sulfatase (Morquio syndrome, mucopolysaccharidosis type IVA) (GALNS), mRNA
CRISPLD2	YES	NM_031476	-1.13246	-13.5661	0.00222481	A_23_P106602	cysteine-rich secretory protein LCCL domain containing 2 (CRISPLD2), mRNA
PSMD7	YES	NM_002811	0.412226	2.5836	0.00170378	A_23_P106741	proteasome (prosome, macropain) 26S subunit, non-ATPase, 7 (Mov34 homolog) (PSMD7), mRNA
CORO1A	YES	NM_007074	-0.466187	-2.92541	0.00451158	A_23_P106761	coronin, actin binding protein, 1A (CORO1A), mRNA
SIAH1	YES	NM_003031	0.327517	2.12577	0.0133954	A_23_P106798	seven in absentia homolog 1 (Drosophila) (SIAH1), transcript variant 1, mRNA
MT2A	YES	NM_005953	-2.1315	-135.362	7.14481e-05	A_23_P106844	metallothionein 2A (MT2A), mRNA
FUS	YES	NM_004960	-0.851217	-7.09933	0.000776946	A_23_P106887	fusion (involved in t(12;16) in malignant liposarcoma) (FUS), transcript variant 1, mRNA
40057	YES	NM_006640	0.380398	2.40103	0.0444936	A_23_P106973	septin 9 (SEPT9), mRNA
APBB2	YES	NM_173075	-0.742798	-5.53092	0.00129114	A_23_P10701	amyloid beta (A4) precursor protein-binding, family B, member 2 (Fe65-like) (APBB2), mRNA
TMEM11	YES	NM_003876	0.530994	3.39621	0.00405325	A_23_P107036	transmembrane protein 11 (TMEM11), mRNA
TCAP	YES	NM_003673	4.87851	75598.2	2.34057e-05	A_23_P107051	titin-cap (telethonin) (TCAP), mRNA
RPA1	YES	NM_002945	-0.721972	-5.27196	0.000228797	A_23_P107073	replication protein A1, 70kDa (RPA1), mRNA
USP32	YES	NM_032582	0.605339	4.03032	0.00563677	A_23_P107154	ubiquitin specific peptidase 32 (USP32), mRNA
RAB5C	YES	NM_201434	-0.38503	-2.42678	0.00406348	A_23_P107211	RAB5C, member RAS oncogene family (RAB5C), transcript variant 1, mRNA
CACNA1G	YES	NM_018896	0.330545	2.14064	0.0202933	A_23_P107247	calcium channel, voltage-dependent, alpha 1G subunit (CACNA1G), transcript variant 1, mRNA
CORO6	YES	NM_032854	0.694583	4.94975	0.0232868	A_23_P107322	coronin 6 (CORO6), mRNA
HES7	YES	NM_032580	0.417932	2.61777	0.00135375	A_23_P107394	hairy and enhancer of split 7 (Drosophila) (HES7), mRNA
P4HB	YES	NM_000918	-0.703833	-5.0563	0.000139395	A_23_P107412	procollagen-proline, 2-oxoglutarate 4-dioxygenase (proline 4-hydroxylase), beta polypeptide (P4HB), mRNA
TK1	YES	NM_003258	-1.91736	-82.6732	1.26408e-06	A_23_P107421	thymidine kinase 1, soluble (TK1), mRNA
KRT31	YES	NM_002277	2.32081	209.318	1.26027e-05	A_23_P107465	keratin 31 (KRT31), mRNA
CEP76	YES	NM_024899	-0.42651	-2.66999	0.0240381	A_23_P107513	centrosomal protein 76kDa (CEP76), mRNA
NPC1	YES	NM_000271	0.58711	3.86464	0.0121252	A_23_P107587	Niemann-Pick disease, type C1 (NPC1), mRNA
SNRPD1	YES	NM_006938	-0.686279	-4.856	0.000375879	A_23_P107644	small nuclear ribonucleoprotein D1 polypeptide 16kDa (SNRPD1), mRNA
PPP2R1A	YES	NM_014225	0.682055	4.80901	0.00119927	A_23_P107661	protein phosphatase 2 (formerly 2A), regulatory subunit A (PR 65), alpha isoform (PPP2R1A), mRNA
ZFP28	YES	NM_020828	0.305824	2.0222	0.0139214	A_23_P107673	zinc finger protein 28 homolog (mouse) (ZFP28), mRNA
ZNF586	YES	NM_017652	0.518767	3.30193	0.00746709	A_23_P107693	zinc finger protein 586 (ZNF586), transcript variant 1, mRNA
MARK4	YES	NM_031417	0.317665	2.07809	0.0133187	A_23_P107714	MAP/microtubule affinity-regulating kinase 4 (MARK4), mRNA
C19orf44	YES	NM_032207	0.533508	3.41592	0.000475418	A_23_P107801	chromosome 19 open reading frame 44 (C19orf44), mRNA
YIPF2	YES	NM_024029	1.29651	19.7931	0.000648754	A_23_P107894	Yip1 domain family, member 2 (YIPF2), mRNA
VRK3	YES	NM_016440	-0.343844	-2.20721	0.00843204	A_23_P107933	vaccinia related kinase 3 (VRK3), transcript variant 1, mRNA
CREB3L3	YES	NM_032607	0.827029	6.71473	0.000960946	A_23_P108082	cAMP responsive element binding protein 3-like 3 (CREB3L3), mRNA
GAMT	YES	NM_000156	0.658144	4.55139	0.000815456	A_23_P108143	guanidinoacetate N-methyltransferase (GAMT), transcript variant 1, mRNA
FXYD1	YES	NM_005031	2.92942	849.996	3.52864e-06	A_23_P108216	FXYD domain containing ion transport regulator 1 (phospholemman) (FXYD1), transcript variant a, mRNA
COX6B1	YES	NM_001863	0.455397	2.85363	0.00174523	A_23_P108244	cytochrome c oxidase subunit Vib polypeptide 1 (ubiquitous) (COX6B1), mRNA
NR2F6	YES	NM_005234	0.347039	2.22351	0.0209	A_23_P108326	nuclear receptor subfamily 2, group F, member 6 (NR2F6), mRNA
THADA	YES	NM_022065	0.245046	1.75811	0.0317705	A_23_P108376	thyroid adenoma associated (THADA), transcript variant 1, mRNA
WDR35	YES	NM_001006657	0.297124	1.98209	0.0141056	A_23_P108463	WD repeat domain 35 (WDR35), transcript variant 1, mRNA
LOC51255	YES	NM_016494	-0.779783	-6.02259	0.000574868	A_23_P108708	hypothetical protein LOC51255 (LOC51255), mRNA
OSBPL6	YES	NM_032523	1.00228	10.0525	0.000399797	A_23_P108823	oxysterol binding protein-like 6 (OSBPL6), transcript variant 1, mRNA
YPEL5	YES	NM_016061	0.668934	4.66589	0.000902971	A_23_P108835	yippee-like 5 (Drosophila) (YPEL5), mRNA
TRIM54	YES	NM_187841	2.59714	395.493	1.01711e-05	A_23_P108911	tripartite motif-containing 54 (TRIM54), transcript variant 2, mRNA
RPN2	YES	NM_002951	-0.340478	-2.19017	0.00765349	A_23_P108994	ribophorin II (RPN2), mRNA
KCNK15	YES	NM_022358	-0.396995	-2.49457	0.00874754	A_23_P109026	potassium channel, subfamily K, member 15 (KCNK15), mRNA
SDC4	YES	NM_002999	-0.490106	-3.09105	0.0202512	A_23_P109034	syndecan 4 (amphiglycan, ryudocan) (SDC4), mRNA
TP53RK	YES	NM_033550	0.249759	1.77729	0.0471325	A_23_P109055	TP53 regulating kinase (TP53RK), mRNA
PRNP	YES	NM_000311	0.279329	1.90252	0.0111606	A_23_P109143	prion protein (p27-30) (Creutzfeldt-Jakob disease, Gerstmann-Strausler-Scheinker syndrome, fatal familial insomnia) (PRNP), transcript variant 1, mRNA
BFSP1	YES	NM_001195	-0.516765	-3.28674	0.0387232	A_23_P109171	beaded filament structural protein 1, filensin (BFSP1), mRNA
C20orf3	YES	NM_020531	-0.710714	-5.13705	0.000171954	A_23_P109201	chromosome 20 open reading frame 3 (C20orf3), mRNA
RALY	YES	NM_016732	0.383283	2.41703	0.0108294	A_23_P109235	RNA binding protein, autoantigenic (hnRNP-associated with lethal yellow homolog (mouse)) (RALY), transcript variant 1, mRNA
SLC5A3	YES	NM_006933	1.25988	18.1919	0.000632875	A_23_P109304	solute carrier family 5 (inositol transporters), member 3 (SLC5A3), mRNA
C21orf33	YES	NM_004649	0.497173	3.14176	0.0050116	A_23_P109333	chromosome 21 open reading frame 33 (C21orf33), nuclear gene encoding mitochondrial protein, transcript variant 1, mRNA
PTTG1IP	YES	NM_004339	-1.45755	-28.6778	0.000134774	A_23_P109345	pituitary tumor-transforming 1 interacting protein (PTTG1IP), mRNA
KRTAP4-10	YES	NM_033060	0.298705	1.98932	0.015068	A_23_P10936	keratin associated protein 4-10 (KRTAP4-10), mRNA
ARVCF	YES	NM_001670	1.22851	16.9243	0.000367394	A_23_P109393	armadillo repeat gene deletes in velocardiofacial syndrome (ARVCF), mRNA
HPS4	YES	NM_022081	-0.640236	-4.36753	0.00284446	A_23_P109442	Hermansky-Pudlak syndrome 4 (HPS4), transcript variant 1, mRNA
CHEK2	YES	NM_001005735	-1.01159	-10.2705	6.38691e-05	A_23_P109452	CHK2 checkpoint homolog (S. pombe) (CHEK2), transcript variant 3, mRNA
STAC3	YES	NM_145064	1.89347	78.2481	5.24088e-05	A_23_P10947	SH3 and cysteine rich domain 3 (STAC3), mRNA
TBC1D22A	YES	NM_014346	0.314705	2.06398	0.0184155	A_23_P109593	TBC1 domain family, member 22A (TBC1D22A), mRNA
SBF1	YES	NM_002972	0.494282	3.12092	0.0167141	A_23_P109606	SET binding factor 1 (SBF1), transcript variant 1, mRNA
LRIG1	YES	NM_015541	1.1724	14.8732	0.00364531	A_23_P109636	leucine-rich repeats and immunoglobulin-like domains 1 (LRIG1), mRNA
AZI2	YES	NM_022461	-0.321576	-2.09689	0.0144263	A_23_P109682	5-azacytidine induced 2 (AZI2), mRNA
CCDC52	YES	NM_144718	0.486304	3.06411	0.000759113	A_23_P109733	coiled-coil domain containing 52 (CCDC52), mRNA
RNF7	YES	NM_014245	0.689024	4.88679	0.000135621	A_23_P109768	ring finger protein 7 (RNF7), transcript variant 1, mRNA
ANKRD28	YES	NM_015199	-0.428607	-2.68291	0.00344659	A_23_P109794	ankyrin repeat domain 28 (ANKRD28), mRNA
TMEM113	YES	NM_025222	0.240533	1.73994	0.0328609	A_23_P109877	transmembrane protein 113 (TMEM113), mRNA
ITIH4	YES	NM_002218	3.52609	3358.06	8.90112e-05	A_23_P109881	inter-alpha (globulin) inhibitor H4 (plasma Kallikrein-sensitive glycoprotein) (ITIH4), mRNA
ILDR1	YES	NM_175924	-0.445055	-2.78647	0.00638633	A_23_P109907	immunoglobulin-like domain containing receptor 1 (ILDR1), mRNA
RAB6B	YES	NM_016577	0.92817	8.4756	0.00436856	A_23_P109974	RAB6B, member RAS oncogene family (RAB6B), mRNA
EIF2B5	YES	NM_003907	0.536454	3.43918	0.00200812	A_23_P110062	eukaryotic translation initiation factor 2B, subunit 5 epsilon, 82kDa (EIF2B5), mRNA
WDR53	YES	NM_182627	0.257672	1.80997	0.0144327	A_23_P110076	WD repeat domain 53 (WDR53), mRNA
SH3BP2	YES	NM_003023	0.521667	3.32404	0.00278649	A_23_P110116	SH3-domain binding protein 2 (SH3BP2), mRNA
CCNG2	YES	NM_004354	-0.883479	-7.64678	0.000399769	A_23_P110122	cyclin G2 (CCNG2), mRNA
MGST2	YES	NM_002413	0.697488	4.98297	0.00109788	A_23_P110167	microsomal glutathione S-transferase 2 (MGST2), mRNA
CTSO	YES	NM_001334	-0.70716	-5.09518	0.0115417	A_23_P110175	cathepsin O (CTSO), mRNA
ACTA1	YES	NM_001100	1.90941	81.173	0.00202101	A_23_P1102	actin, alpha 1, skeletal muscle (ACTA1), mRNA
CXCL5	YES	NM_002994	-1.06209	-11.5368	0.0104971	A_23_P110204	chemokine (C-X-C motif) ligand 5 (CXCL5), mRNA
SLC9A7	YES	NM_032591	1.56492	36.7219	0.000185101	A_23_P11032	solute carrier family 9 (sodium/hydrogen exchanger), member 7 (SLC9A7), mRNA
CHIC2	YES	NM_012110	0.341687	2.19628	0.0262367	A_23_P110345	cysteine-rich hydrophobic domain 2 (CHIC2), mRNA
MAP2K1IP1	YES	NM_021970	0.284399	1.92486	0.0264832	A_23_P110362	mitogen-activated protein kinase kinase 1 interacting protein 1 (MAP2K1IP1), mRNA
PDLIM3	YES	NM_014476	1.01118	10.2608	0.00671747	A_23_P110403	PDZ and LIM domain 3 (PDLIM3), mRNA
MSX1	YES	NM_002448	0.651384	4.48109	0.0055836	A_23_P110430	msh homeobox 1 (MSX1), mRNA
PPWD1	YES	NM_015342	-0.41399	-2.59412	0.0330617	A_23_P110433	peptidylprolyl isomerase domain and WD repeat containing 1 (PPWD1), mRNA
APBB3	YES	NM_006051	-0.494486	-3.12238	0.0141113	A_23_P110445	amyloid beta (A4) precursor protein-binding, family B, member 3 (APBB3), transcript variant 4, mRNA
CDKL3	YES	NM_016508	0.476015	2.99237	0.00146517	A_23_P110643	cyclin-dependent kinase-like 3 (CDKL3), mRNA
STC2	YES	NM_003714	-1.88666	-77.0304	0.000414069	A_23_P110686	stanniocalcin 2 (STC2), mRNA
PORCN	YES	NM_203473	-1.01521	-10.3565	0.000241313	A_23_P11071	porcupine homolog (Drosophila) (PORCN), transcript variant B, mRNA
PRKAA1	YES	NM_206907	-0.285521	-1.92984	0.0384411	A_23_P110725	protein kinase, AMP-activated, alpha 1 catalytic subunit (PRKAA1), transcript variant 2, mRNA
MYOT	YES	NM_006790	4.77655	59778.8	6.27707e-06	A_23_P110764	myotilin (MYOT), mRNA
CENPH	YES	NM_022909	-1.77441	-59.485	3.77184e-05	A_23_P110802	centromere protein H (CENPH), mRNA
TERT	YES	NM_198253	0.279338	1.90256	0.0143574	A_23_P110851	telomerase reverse transcriptase (TERT), transcript variant 1, mRNA
TSPYL4	YES	NM_021648	0.640654	4.37173	0.00158633	A_23_P110882	TSPY-like 4 (TSPYL4), mRNA
BRP44L	YES	NM_016098	1.37722	23.8351	0.00183399	A_23_P110961	brain protein 44-like (BRP44L), mRNA
OR2H1	YES	NM_030883	-0.709251	-5.11978	9.13262e-05	A_23_P111092	olfactory receptor, family 2, subfamily H, member 1 (OR2H1), mRNA
COQ3	YES	NM_017421	0.339691	2.18621	0.0398314	A_23_P111228	coenzyme Q3 homolog, methyltransferase (S. cerevisiae) (COQ3), mRNA
TBC1D7	YES	NM_016495	0.56267	3.65317	0.000743586	A_23_P111273	TBC1 domain family, member 7 (TBC1D7), mRNA
RBM16	YES	NM_014892	-0.499829	-3.16103	0.0272183	A_23_P111303	RNA binding motif protein 16 (RBM16), mRNA
MRS2L	YES	NM_020662	0.454316	2.84653	0.0219302	A_23_P111373	MRS2-like, magnesium homeostasis factor (S. cerevisiae) (MRS2L), mRNA
ARS2	YES	NM_182800	-0.512898	-3.2576	0.000666768	A_23_P111481	ARS2 protein (ARS2), transcript variant 2, mRNA
MOSPD3	YES	NM_023948	-0.306399	-2.02488	0.0174632	A_23_P111492	motile sperm domain containing 3 (MOSPD3), transcript variant 1, mRNA
GLI3	YES	NM_000168	-0.729981	-5.37009	0.00333614	A_23_P111531	GLI-Kruppel family member GLI3 (Greig cephalopolysyndactyly syndrome) (GLI3), mRNA
HOXA3	YES	NM_153631	0.410212	2.57165	0.00683793	A_23_P111571	homeobox A3 (HOXA3), transcript variant 2, mRNA
CD36	YES	NM_001001547	2.53394	341.93	0.000689847	A_23_P111583	CD36 molecule (thrombospondin receptor) (CD36), transcript variant 2, mRNA
STYXL1	YES	NM_016086	0.311436	2.0485	0.0424399	A_23_P111635	serine/threonine/tyrosine interacting-like 1 (STYXL1), mRNA
MAFK	YES	NM_002360	1.0121	10.2825	0.00019466	A_23_P111698	v-maf musculoaponeurotic fibrosarcoma oncogene homolog K (avian) (MAFK), mRNA
GNG11	YES	NM_004126	-0.893316	-7.82196	0.0104562	A_23_P111701	guanine nucleotide binding protein (G protein), gamma 11 (GNG11), mRNA
PARP12	YES	NM_022750	-0.753015	-5.66259	0.0137894	A_23_P111804	poly (ADP-ribose) polymerase family, member 12 (PARP12), mRNA
ING3	YES	NM_019071	-0.408575	-2.56197	0.00234307	A_23_P111811	inhibitor of growth family, member 3 (ING3), transcript variant 1, mRNA
DLD	YES	NM_000108	0.419509	2.6273	0.00164405	A_23_P111835	dihydrolipoamide dehydrogenase (DLD), mRNA
ZNHIT1	YES	NM_006349	0.423767	2.65318	0.00061982	A_23_P111843	zinc finger, HIT type 1 (ZNHIT1), mRNA
FLJ10324	YES	NM_018059	1.14112	13.8396	0.0116028	A_23_P111860	hypothetical protein FLJ10324 (FLJ10324), mRNA
RBM13	YES	NM_032509	0.50375	3.1897	0.00301722	A_23_P111961	RNA binding motif protein 13 (RBM13), mRNA
MFHAS1	YES	NM_004225	0.936323	8.63621	0.0020755	A_23_P112078	malignant fibrous histiocytoma amplified sequence 1 (MFHAS1), mRNA
GSDMDC1	YES	NM_024736	-0.631658	-4.28211	0.00462602	A_23_P112103	gasdermin domain containing 1 (GSDMDC1), mRNA
EIF2C2	YES	NM_012154	0.730544	5.37705	0.00251153	A_23_P112159	eukaryotic translation initiation factor 2C, 2 (EIF2C2), mRNA
DGAT1	YES	NM_012079	0.39211	2.46667	0.0240229	A_23_P112162	diacylglycerol O-acyltransferase homolog 1 (mouse) (DGAT1), mRNA
JMJD2C	YES	NM_015061	-0.207312	-1.6118	0.0295597	A_23_P112201	jumonji domain containing 2C (JMJD2C), mRNA
TMOD1	YES	NM_003275	3.84057	6927.37	8.57961e-06	A_23_P112289	tropomodulin 1 (TMOD1), mRNA
RMI1	YES	NM_024945	-0.624352	-4.21067	0.00770078	A_23_P112341	RMI1, RecQ mediated genome instability 1, homolog (S. cerevisiae) (RMI1), mRNA
TAF1	YES	NM_004606	-0.355141	-2.26538	0.00501704	A_23_P11237	TAF1 RNA polymerase II, TATA box binding protein (TBP)-associated factor, 250kDa (TAF1), transcript variant 1, mRNA
PJA1	YES	NM_022368	0.384813	2.42556	0.0226056	A_23_P11244	praja 1 (PJA1), transcript variant 3, mRNA
MCART1	YES	NM_033412	0.432289	2.70576	0.00966846	A_23_P112512	mitochondrial carrier triple repeat 1 (MCART1), mRNA
FAM102A	YES	NM_001035254	0.374677	2.36961	0.0152244	A_23_P112531	family with sequence similarity 102, member A (FAM102A), transcript variant 1, mRNA
C4orf34	YES	NM_174921	-0.522312	-3.32899	0.0378882	A_23_P112634	chromosome 4 open reading frame 34 (C4orf34), mRNA
CNOT10	YES	NM_015442	-0.222355	-1.66861	0.0373972	A_23_P112652	CCR4-NOT transcription complex, subunit 10 (CNOT10), mRNA
ZWILCH	YES	NM_017975	-0.753454	-5.66832	0.00121554	A_23_P112673	Zwilch, kinetochore associated, homolog (Drosophila) (ZWILCH), transcript variant 1, mRNA
PTP4A3	YES	NM_032611	2.81558	654.005	4.43742e-06	A_23_P112774	protein tyrosine phosphatase type IVA, member 3 (PTP4A3), transcript variant 1, mRNA
ALG13	YES	NM_018466	0.27445	1.88127	0.0335669	A_23_P11279	asparagine-linked glycosylation 13 homolog (S. cerevisiae) (ALG13), mRNA
CRIP2	YES	NM_001312	0.571724	3.73013	0.00497752	A_23_P112798	cysteine-rich protein 2 (CRIP2), mRNA
EDG3	YES	NM_005226	-0.388917	-2.4486	0.0401459	A_23_P112820	endothelial differentiation, sphingolipid G-protein-coupled receptor, 3 (EDG3), mRNA
MTHFD2L	YES	NM_001004346	0.461586	2.89458	0.0408552	A_23_P112846	methylenetetrahydrofolate dehydrogenase (NADP+ dependent) 2-like (MTHFD2L), mRNA
NRBP2	YES	NM_178564	-0.626701	-4.23351	0.0044584	A_23_P112883	nuclear receptor binding protein 2 (NRBP2), mRNA
ATF7IP	YES	NM_018179	0.391762	2.46469	0.0176235	A_23_P112950	activating transcription factor 7 interacting protein (ATF7IP), mRNA
AR	YES	NM_000044	-0.770212	-5.89131	0.00130952	A_23_P113111	androgen receptor (dihydrotestosterone receptor; testicular feminization; spinal and bulbar muscular atrophy; Kennedy disease) (AR), transcript variant 1, mRNA
FGF3	YES	NM_005247	-0.306162	-2.02377	0.0285704	A_23_P113204	fibroblast growth factor 3 (murine mammary tumor virus integration site (v-int-2) oncogene homolog) (FGF3), mRNA
TCEAL8	YES	NM_153333	-0.294117	-1.96842	0.00491062	A_23_P11331	transcription elongation factor A (SII)-like 8 (TCEAL8), transcript variant 1, mRNA
ATP6AP2	YES	NM_005765	-0.454189	-2.8457	0.00241486	A_23_P11353	ATPase, H+ transporting, lysosomal accessory protein 2 (ATP6AP2), mRNA
PDGFA	YES	NM_002607	-0.953102	-8.97639	0.0379809	A_23_P113701	platelet-derived growth factor alpha polypeptide (PDGFA), transcript variant 1, mRNA
HPRT1	YES	NM_000194	-0.524073	-3.34251	0.000729614	A_23_P11372	hypoxanthine phosphoribosyltransferase 1 (Lesch-Nyhan syndrome) (HPRT1), mRNA
ZNF659	YES	NM_024697	1.02794	10.6645	0.00205372	A_23_P113748	zinc finger protein 659 (ZNF659), mRNA
USP19	YES	NM_006677	0.435057	2.72306	0.00395706	A_23_P113789	ubiquitin specific peptidase 19 (USP19), mRNA
BPTF	YES	NM_004459	0.222756	1.67015	0.048618	A_23_P114075	bromodomain PHD finger transcription factor (BPTF), transcript variant 2, mRNA
GPKOW	YES	NM_015698	0.21041	1.62334	0.0344311	A_23_P114155	G patch domain and KOW motifs (GPKOW), mRNA
TSPAN7	YES	NM_004615	3.63905	4355.61	1.11271e-06	A_23_P114185	tetraspanin 7 (TSPAN7), mRNA
PRDX4	YES	NM_006406	-0.893754	-7.82987	0.000194549	A_23_P114232	peroxiredoxin 4 (PRDX4), mRNA
PGRMC1	YES	NM_006667	-0.477007	-2.99921	0.00750428	A_23_P114275	progesterone receptor membrane component 1 (PGRMC1), mRNA
MECP2	YES	NM_004992	-0.547071	-3.52428	0.000557951	A_23_P114361	methyl CpG binding protein 2 (Rett syndrome) (MECP2), mRNA
SRPK3	YES	NM_014370	0.713848	5.17426	0.00449073	A_23_P114381	SFRS protein kinase 3 (SRPK3), mRNA
TBL1Y	YES	NM_033284	-0.711755	-5.14938	0.000432418	A_23_P114466	transducin (beta)-like 1Y-linked (TBL1Y), transcript variant 1, mRNA
PAPD1	YES	NM_018109	0.389712	2.45308	0.0186601	A_23_P1145	PAP associated domain containing 1 (PAPD1), mRNA
SPRR2G	YES	NM_001014291	2.08013	120.264	0.00496139	A_23_P114597	small proline-rich protein 2G (SPRR2G), mRNA
HDAC1	YES	NM_004964	-0.992027	-9.81809	7.58215e-05	A_23_P114656	histone deacetylase 1 (HDAC1), mRNA
CFH	YES	NM_000186	-1.46193	-28.9688	9.00372e-05	A_23_P114740	complement factor H (CFH), transcript variant 1, mRNA
PMVK	YES	NM_006556	0.351349	2.24568	0.0365051	A_23_P114774	phosphomevalonate kinase (PMVK), mRNA
PARP1	YES	NM_001618	-0.482043	-3.03419	0.00143654	A_23_P114783	poly (ADP-ribose) polymerase family, member 1 (PARP1), mRNA
RHOU	YES	NM_021205	0.402283	2.52512	0.00472388	A_23_P114814	ras homolog gene family, member U (RHOU), mRNA
FMOD	YES	NM_002023	-0.760123	-5.75603	0.0172252	A_23_P114883	fibromodulin (FMOD), mRNA
BRP44	YES	NM_015415	0.37464	2.36941	0.0475764	A_23_P114929	brain protein 44 (BRP44), mRNA
RGS2	YES	NM_002923	0.999777	9.99487	0.000481993	A_23_P114947	regulator of G-protein signalling 2, 24kDa (RGS2), mRNA
PTGFRN	YES	NM_020440	0.579428	3.79689	0.00233451	A_23_P114968	prostaglandin F2 receptor negative regulator (PTGFRN), mRNA
TRIM63	YES	NM_032588	3.11862	1314.08	2.06292e-06	A_23_P114983	tripartite motif-containing 63 (TRIM63), mRNA
ACTN2	YES	NM_001103	2.48903	308.338	4.94865e-05	A_23_P115021	actinin, alpha 2 (ACTN2), mRNA
IPO13	YES	NM_014652	0.414706	2.5984	0.00285434	A_23_P115036	importin 13 (IPO13), mRNA
EIF2B3	YES	NM_020365	0.702799	5.04428	0.00444145	A_23_P115046	eukaryotic translation initiation factor 2B, subunit 3 gamma, 58kDa (EIF2B3), mRNA
BMP8B	YES	NM_001720	0.386573	2.43542	0.00273385	A_23_P115118	bone morphogenetic protein 8b (osteogenic protein 2) (BMP8B), mRNA
HBXIP	YES	NM_006402	0.515832	3.27969	0.00234234	A_23_P115137	hepatitis B virus x interacting protein (HBXIP), mRNA
WDR77	YES	NM_024102	0.279424	1.90294	0.0252765	A_23_P115149	WD repeat domain 77 (WDR77), mRNA
LRRC8B	YES	NM_015350	0.311423	2.04844	0.0376497	A_23_P115167	leucine rich repeat containing 8 family, member B (LRRC8B), mRNA
VPS72	YES	NM_005997	0.801115	6.32579	0.000686629	A_23_P115215	vacuolar protein sorting 72 homolog (S. cerevisiae) (VPS72), mRNA
HAX1	YES	NM_006118	0.315723	2.06882	0.0110378	A_23_P115223	HCLS1 associated protein X-1 (HAX1), transcript variant 1, mRNA
AGT	YES	NM_000029	2.00622	101.443	0.00175736	A_23_P115261	angiotensinogen (serpin peptidase inhibitor, clade A, member 8) (AGT), mRNA
BCL10	YES	NM_003921	-0.513241	-3.26018	0.0087713	A_23_P115286	B-cell CLL/lymphoma 10 (BCL10), mRNA
TOR3A	YES	NM_022371	0.898548	7.91677	0.000472343	A_23_P115313	torsin family 3, member A (TOR3A), mRNA
AHDC1	YES	NM_001029882	0.320956	2.0939	0.0100928	A_23_P115331	AT hook, DNA binding motif, containing 1 (AHDC1), mRNA
LGTN	YES	NM_006893	-0.282734	-1.9175	0.0237041	A_23_P115346	ligatin (LGTN), mRNA
AKR7A2	YES	NM_003689	-0.415786	-2.60487	0.00488888	A_23_P115356	aldo-keto reductase family 7, member A2 (aflatoxin aldehyde reductase) (AKR7A2), mRNA
HIST2H3PS2	YES	NM_001025303	-0.449882	-2.81761	0.0118509	A_23_P115375	histone cluster 2, H3, pseudogene 2 (HIST2H3PS2), mRNA
RGL1	YES	NM_015149	-0.56995	-3.71493	0.0330354	A_23_P115417	ral guanine nucleotide dissociation stimulator-like 1 (RGL1), mRNA
KIAA0319L	YES	NM_024874	0.418338	2.62022	0.0221	A_23_P115534	KIAA0319-like (KIAA0319L), transcript variant 1, mRNA
TMEM58	YES	NM_198149	0.891704	7.79299	0.0111788	A_23_P115573	transmembrane protein 58 (TMEM58), mRNA
C10orf84	YES	NM_022063	0.528827	3.3793	0.000250044	A_23_P115743	chromosome 10 open reading frame 84 (C10orf84), mRNA
PLEKHA1	YES	NM_001001974	1.28708	19.3679	0.000672612	A_23_P115792	pleckstrin homology domain containing, family A (phosphoinositide binding specific) member 1 (PLEKHA1), transcript variant 2, mRNA
HNRPH3	YES	NM_012207	-0.487394	-3.0718	0.0117063	A_23_P115824	heterogeneous nuclear ribonucleoprotein H3 (2H9) (HNRPH3), transcript variant 2H9, mRNA
C10orf12	YES	NM_015652	0.606015	4.0366	0.00542859	A_23_P115838	chromosome 10 open reading frame 12 (C10orf12), mRNA
CCAR1	YES	NM_018237	-0.34519	-2.21406	0.0027086	A_23_P115842	cell division cycle and apoptosis regulator 1 (CCAR1), mRNA
CEP55	YES	NM_018131	-2.34932	-223.523	2.72518e-06	A_23_P115872	centrosomal protein 55kDa (CEP55), mRNA
MINPP1	YES	NM_004897	-0.468131	-2.93854	0.00296717	A_23_P115885	multiple inositol polyphosphate histidine phosphatase, 1 (MINPP1), mRNA
MAPK8IP1	YES	NM_005456	0.320414	2.09129	0.0217671	A_23_P116007	mitogen-activated protein kinase 8 interacting protein 1 (MAPK8IP1), mRNA
RNASEH2C	YES	NM_032193	0.481356	3.0294	0.0021857	A_23_P116081	ribonuclease H2, subunit C (RNASEH2C), mRNA
CHEK1	YES	NM_001274	-1.31123	-20.4751	1.9374e-05	A_23_P116123	CHK1 checkpoint homolog (S. pombe) (CHEK1), mRNA
C11orf60	YES	NM_020153	-0.370236	-2.3455	0.019932	A_23_P116207	chromosome 11 open reading frame 60 (C11orf60), mRNA
MDK	YES	NM_001012334	-0.709587	-5.12374	0.018961	A_23_P116235	midkine (neurite growth-promoting factor 2) (MDK), transcript variant 1, mRNA
INCENP	YES	NM_001040694	-1.10046	-12.6027	4.20808e-05	A_23_P116387	inner centromere protein antigens 135/155kDa (INCENP), transcript variant 1, mRNA
HRASLS3	YES	NM_007069	0.760699	5.76367	0.00708334	A_23_P116414	HRAS-like suppressor 3 (HRASLS3), mRNA
SWAP70	YES	NM_015055	0.68026	4.78916	0.00918591	A_23_P116533	SWAP-70 protein (SWAP70), mRNA
USP35	YES	AB037793	0.489657	1.40411	0.023976	A_23_P116602	mRNA for KIAA1372 protein, partial cds.
PA2G4	YES	NM_006191	-0.558872	-3.62137	0.000590969	A_23_P116679	proliferation-associated 2G4, 38kDa (PA2G4), mRNA
LOC338799	YES	NR_002809	0.520926	3.31838	0.00501791	A_23_P116743	hypothetical locus LOC338799 (LOC338799) on chromosome 12
C12orf10	YES	NM_021640	-0.24445	-1.7557	0.0485029	A_23_P116797	chromosome 12 open reading frame 10 (C12orf10), mRNA
COPZ1	YES	NM_016057	0.294157	1.9686	0.0354921	A_23_P116809	coatomer protein complex, subunit zeta 1 (COPZ1), mRNA
A2M	YES	NM_000014	7.19063	1.55105e+07	7.14736e-07	A_23_P116898	alpha-2-macroglobulin (A2M), mRNA
AEBP2	YES	NM_153207	-0.435039	-2.72295	0.0051581	A_23_P116913	AE binding protein 2 (AEBP2), mRNA
ATPBD1C	YES	NM_016301	0.308682	2.03555	0.0197496	A_23_P116999	ATP binding domain 1 family, member C (ATPBD1C), mRNA
ANUBL1	YES	NM_174890	0.388796	2.44792	0.0490052	A_23_P1170	AN1, ubiquitin-like, homolog (Xenopus laevis) (ANUBL1), mRNA
LETMD1	YES	NM_015416	-0.502991	-3.18413	0.00464074	A_23_P117037	LETM1 domain containing 1 (LETMD1), transcript variant 1, mRNA
PRDM4	YES	NM_012406	0.26834	1.85498	0.0440074	A_23_P117146	PR domain containing 4 (PRDM4), mRNA
MRP63	YES	NM_024026	0.243593	1.75224	0.0402494	A_23_P117198	mitochondrial ribosomal protein 63 (MRP63), nuclear gene encoding mitochondrial protein, mRNA
CLN5	YES	NM_006493	-0.730098	-5.37154	0.00907331	A_23_P117286	ceroid-lipofuscinosis, neuronal 5 (CLN5), mRNA
ZBTB7B	YES	NM_015872	0.28737	1.93807	0.0316576	A_23_P11729	zinc finger and BTB domain containing 7B (ZBTB7B), mRNA
C14orf152	YES	NM_138344	-0.339035	-2.18291	0.033224	A_23_P117380	chromosome 14 open reading frame 152 (C14orf152), mRNA
DHRS7	YES	NM_016029	0.415854	2.60528	0.00808219	A_23_P117506	dehydrogenase/reductase (SDR family) member 7 (DHRS7), mRNA
FKBP3	YES	NM_002013	0.587493	3.86806	0.00105894	A_23_P117558	FK506 binding protein 3, 25kDa (FKBP3), mRNA
AHSA1	YES	NM_012111	0.753203	5.66503	0.00016284	A_23_P117599	AHA1, activator of heat shock 90kDa protein ATPase homolog 1 (yeast) (AHSA1), mRNA
TDP1	YES	NM_018319	-0.949805	-8.90851	3.79024e-05	A_23_P117623	tyrosyl-DNA phosphodiesterase 1 (TDP1), transcript variant 1, mRNA
EIF2C1	YES	NM_012199	-0.431343	-2.69987	0.0297961	A_23_P11764	eukaryotic translation initiation factor 2C, 1 (EIF2C1), mRNA
HYPK	YES	NM_016400	0.376528	2.37973	0.00412995	A_23_P117683	Huntingtin interacting protein K (HYPK), mRNA
CORO2B	YES	NM_006091	0.580516	3.80642	0.0127353	A_23_P117694	coronin, actin binding protein, 2B (CORO2B), mRNA
LYSMD4	YES	NM_152449	0.734034	5.42044	0.00856559	A_23_P117734	LysM, putative peptidoglycan-binding, domain containing 4 (LYSMD4), mRNA
UTP11L	YES	NM_016037	-0.420971	-2.63615	0.0338647	A_23_P11774	UTP11-like, U3 small nucleolar ribonucleoprotein, (yeast) (UTP11L), mRNA
COMMD4	YES	NM_017828	-0.62642	-4.23077	0.000826977	A_23_P117767	COMM domain containing 4 (COMMD4), mRNA
LARP6	YES	NM_018357	1.03316	10.7933	0.000207826	A_23_P117782	La ribonucleoprotein domain family, member 6 (LARP6), transcript variant 1, mRNA
ST8SIA2	YES	NM_006011	1.07998	12.0221	0.000349014	A_23_P117805	ST8 alpha-N-acetyl-neuraminide alpha-2,8-sialyltransferase 2 (ST8SIA2), mRNA
KIAA0101	YES	NM_014736	-2.73595	-544.436	7.36328e-06	A_23_P117852	KIAA0101 (KIAA0101), transcript variant 1, mRNA
GCSH	YES	NM_004483	0.467003	2.93091	0.013841	A_23_P117933	glycine cleavage system protein H (aminomethyl carrier) (GCSH), mRNA
APRT	YES	NM_000485	-0.504112	-3.19236	0.00473613	A_23_P117955	adenine phosphoribosyltransferase (APRT), transcript variant 1, mRNA
KATNB1	YES	NM_005886	1.05135	11.2552	0.000269024	A_23_P117980	katanin p80 (WD repeat containing) subunit B 1 (KATNB1), mRNA
UQCRC2	YES	NM_003366	0.557163	3.60714	0.00596457	A_23_P118002	ubiquinol-cytochrome c reductase core protein II (UQCRC2), mRNA
RPL3L	YES	NM_005061	2.63858	435.089	3.32356e-05	A_23_P118095	ribosomal protein L3-like (RPL3L), mRNA
NDUFB10	YES	NM_004548	0.359143	2.28635	0.0407045	A_23_P118105	NADH dehydrogenase (ubiquinone) 1 beta subcomplex, 10, 22kDa (NDUFB10), mRNA
ARL6IP1	YES	NM_015161	-1.8648	-73.2484	9.24461e-06	A_23_P118150	ADP-ribosylation factor-like 6 interacting protein 1 (ARL6IP1), mRNA
PLK1	YES	NM_005030	-1.79405	-62.2367	1.17593e-06	A_23_P118174	polo-like kinase 1 (Drosophila) (PLK1), mRNA
GINS2	YES	NM_016095	-1.90943	-81.1771	4.47924e-06	A_23_P118246	GINS complex subunit 2 (Psf2 homolog) (GINS2), mRNA
BCL7C	YES	NM_004765	-0.329049	-2.13329	0.0371632	A_23_P118289	B-cell CLL/lymphoma 7C (BCL7C), mRNA
FAHD1	YES	NM_031208	0.408047	2.55887	0.0052598	A_23_P118300	fumarylacetoacetate hydrolase domain containing 1 (FAHD1), transcript variant 2, mRNA
GABARAPL2	YES	NM_007285	0.837617	6.88045	0.000389942	A_23_P118313	GABA(A) receptor-associated protein-like 2 (GABARAPL2), mRNA
RASD1	YES	NM_016084	-1.08948	-12.2881	0.00111507	A_23_P118392	RAS, dexamethasone-induced 1 (RASD1), mRNA
C17orf62	YES	NM_001033046	-0.460347	-2.88633	0.00764404	A_23_P118406	chromosome 17 open reading frame 62 (C17orf62), mRNA
SUMO2	YES	NM_006937	-0.611374	-4.08671	0.000152205	A_23_P118435	SMT3 suppressor of mif two 3 homolog 2 (S. cerevisiae) (SUMO2), transcript variant 1, mRNA
SLFN12	YES	NM_018042	-1.14208	-13.87	0.00246295	A_23_P118536	schlafen family member 12 (SLFN12), mRNA
CLTC	YES	NM_004859	-0.33382	-2.15685	0.00729132	A_23_P118544	clathrin, heavy chain (Hc) (CLTC), mRNA
C1orf112	YES	NM_018186	-1.05548	-11.3628	0.0002451	A_23_P11862	chromosome 1 open reading frame 112 (C1orf112), mRNA
SPATA20	YES	NM_022827	-1.08875	-12.2674	0.000707418	A_23_P118633	spermatogenesis associated 20 (SPATA20), mRNA
ZNF207	YES	NM_001032293	-0.367811	-2.33244	0.0133716	A_23_P118690	zinc finger protein 207 (ZNF207), transcript variant 2, mRNA
ASGR1	YES	NM_001671	-0.529844	-3.38722	0.0309562	A_23_P118722	asialoglycoprotein receptor 1 (ASGR1), mRNA
DERL2	YES	NM_016041	-0.36452	-2.31483	0.0292001	A_23_P118749	Der1-like domain family, member 2 (DERL2), mRNA
BIRC5	YES	NM_001012271	-3.05009	-1122.26	8.34771e-06	A_23_P118815	baculoviral IAP repeat-containing 5 (survivin) (BIRC5), transcript variant 3, mRNA
TOP2A	YES	NM_001067	-2.66622	-463.678	2.84449e-06	A_23_P118834	topoisomerase (DNA) II alpha 170kDa (TOP2A), mRNA
TNFSF5IP1	YES	NM_020232	-0.340338	-2.18947	0.034088	A_23_P118909	tumor necrosis factor superfamily, member 5-induced protein 1 (TNFSF5IP1), mRNA
VASP	YES	NM_003370	-0.784159	-6.08358	0.000500762	A_23_P119102	vasodilator-stimulated phosphoprotein (VASP), transcript variant 1, mRNA
KEAP1	YES	NM_203500	0.43029	2.69333	0.00124448	A_23_P119141	kelch-like ECH-associated protein 1 (KEAP1), transcript variant 1, mRNA
TIMM44	YES	NM_006351	0.633796	4.30325	0.00436856	A_23_P119214	translocase of inner mitochondrial membrane 44 homolog (yeast) (TIMM44), mRNA
ASF1B	YES	NM_018154	-1.85488	-71.5951	7.14736e-07	A_23_P119254	ASF1 anti-silencing function 1 homolog B (S. cerevisiae) (ASF1B), mRNA
ECSIT	YES	NM_016581	0.969863	9.3296	7.87129e-05	A_23_P119295	ECSIT homolog (Drosophila) (ECSIT), mRNA
KLK9	YES	NM_012315	0.405519	2.54401	0.0168557	A_23_P119311	kallikrein-related peptidase 9 (KLK9), mRNA
ATF5	YES	NM_012068	1.61043	40.7783	1.61219e-05	A_23_P119337	activating transcription factor 5 (ATF5), mRNA
TEAD2	YES	NM_003598	0.330019	2.13806	0.0489725	A_23_P119344	TEA domain family member 2 (TEAD2), mRNA
EMP3	YES	NM_001425	-0.771997	-5.91557	0.000344653	A_23_P119362	epithelial membrane protein 3 (EMP3), mRNA
PSCD2	YES	NM_004228	0.611491	4.08782	0.00115519	A_23_P119377	pleckstrin homology, Sec7 and coiled-coil domains 2 (cytohesin-2) (PSCD2), transcript variant 2, mRNA
C19orf2	YES	NM_003796	0.433507	2.71336	0.00173045	A_23_P119418	chromosome 19 open reading frame 2 (C19orf2), transcript variant 1, mRNA
RHPN2	YES	NM_033103	0.622957	4.19718	0.00234333	A_23_P119464	rhophilin, Rho GTPase binding protein 2 (RHPN2), mRNA
HMG20B	YES	NM_006339	-0.30381	-2.01284	0.00527051	A_23_P119543	high-mobility group 20B (HMG20B), mRNA
NDUFA13	YES	NM_015965	0.380802	2.40326	0.00211963	A_23_P119627	NADH dehydrogenase (ubiquinone) 1 alpha subcomplex, 13 (NDUFA13), mRNA
MIER2	YES	NM_017550	0.419845	2.62933	0.0232631	A_23_P119683	mesoderm induction early response 1, family member 2 (MIER2), mRNA
HSPC142	YES	NM_001033549	0.258843	1.81486	0.0385446	A_23_P119714	HSPC142 protein (HSPC142), transcript variant 1, mRNA
GPD2	YES	NM_000408	-0.504527	-3.19542	0.000905201	A_23_P119812	glycerol-3-phosphate dehydrogenase 2 (mitochondrial) (GPD2), mRNA
TTC32	YES	NM_001008237	0.715383	5.19258	0.000793733	A_23_P119857	tetratricopeptide repeat domain 32 (TTC32), mRNA
NUDT5	YES	NM_014142	-1.27269	-18.7366	0.000106201	A_23_P1199	nudix (nucleoside diphosphate linked moiety X)-type motif 5 (NUDT5), mRNA
WNT6	YES	NM_006522	0.321307	2.09559	0.00861633	A_23_P119916	wingless-type MMTV integration site family, member 6 (WNT6), mRNA
CNNM4	YES	NM_020184	0.529337	3.38328	0.0254325	A_23_P119923	cyclin M4 (CNNM4), mRNA
IGFBP2	YES	NM_000597	2.37009	234.473	0.0355346	A_23_P119943	insulin-like growth factor binding protein 2, 36kDa (IGFBP2), mRNA
RTKN	YES	NM_033046	-0.486387	-3.06469	0.0472643	A_23_P120056	rhotekin (RTKN), transcript variant 2, mRNA
C2orf3	YES	NM_003203	0.39532	2.48496	0.00911337	A_23_P120062	chromosome 2 open reading frame 3 (C2orf3), mRNA
STARD7	YES	NM_020151	0.337988	2.17765	0.0126796	A_23_P120237	START domain containing 7 (STARD7), transcript variant 1, mRNA
DUSP22	YES	NM_020185	1.3003	19.9663	4.2806e-05	A_23_P120254	dual specificity phosphatase 22 (DUSP22), mRNA
MTHFD2	YES	NM_001040409	0.879045	7.56911	0.00417751	A_23_P120316	methylenetetrahydrofolate dehydrogenase (NADP+ dependent) 2, methenyltetrahydrofolate cyclohydrolase (MTHFD2), nuclear gene encoding mitochondrial protein, transcript variant 2, mRNA
KIF3C	YES	NM_002254	0.779836	6.02332	0.000190259	A_23_P120325	kinesin family member 3C (KIF3C), mRNA
MTX2	YES	NM_001006635	0.460491	2.88729	0.0011089	A_23_P120335	metaxin 2 (MTX2), transcript variant 2, mRNA
PELI1	YES	NM_020651	1.28308	19.1902	0.00507589	A_23_P120345	pellino homolog 1 (Drosophila) (PELI1), mRNA
C20orf141	YES	NM_080739	-0.634364	-4.30888	0.00143018	A_23_P120513	chromosome 20 open reading frame 141 (C20orf141), mRNA
RRBP1	YES	NM_001042576	-0.671218	-4.69049	0.0147088	A_23_P120566	ribosome binding protein 1 homolog 180kDa (dog) (RRBP1), transcript variant 1, mRNA
JAM2	YES	NM_021219	2.16112	144.918	0.000595349	A_23_P120667	junctional adhesion molecule 2 (JAM2), mRNA
KCNE2	YES	NM_172201	1.46755	29.3459	0.00659511	A_23_P120694	potassium voltage-gated channel, Isk-related family, member 2 (KCNE2), mRNA
TTC3	YES	NM_003316	-0.313537	-2.05843	0.0342575	A_23_P120710	tetratricopeptide repeat domain 3 (TTC3), transcript variant 1, mRNA
HTF9C	YES	NM_022727	-0.324685	-2.11195	0.0228602	A_23_P120784	HpaII tiny fragments locus 9C (HTF9C), transcript variant 1, mRNA
CHI3L2	YES	NM_001025199	-1.07772	-11.9597	0.0124386	A_23_P12082	chitinase 3-like 2 (CHI3L2), transcript variant 3, mRNA
NIPSNAP1	YES	NM_003634	-1.28446	-19.2512	7.79506e-05	A_23_P120860	nipsnap homolog 1 (C. elegans) (NIPSNAP1), mRNA
HMOX1	YES	NM_002133	-2.16095	-144.86	0.000302697	A_23_P120883	heme oxygenase (decycling) 1 (HMOX1), mRNA
ANKRD54	YES	NM_138797	0.339584	2.18567	0.0297792	A_23_P120921	ankyrin repeat domain 54 (ANKRD54), mRNA
XRCC6	YES	NM_001469	-0.363683	-2.31038	0.00778736	A_23_P120947	X-ray repair complementing defective repair in Chinese hamster cells 6 (Ku autoantigen, 70kDa) (XRCC6), mRNA
FAM118A	YES	NM_017911	0.450305	2.82036	0.00541133	A_23_P120973	family with sequence similarity 118, member A (FAM118A), mRNA
NAT13	YES	NM_025146	0.47996	3.01967	0.0101746	A_23_P121122	N-acetyltransferase 13 (NAT13), mRNA
RAD18	YES	NM_020165	-0.714511	-5.18216	0.00268951	A_23_P121222	RAD18 homolog (S. cerevisiae) (RAD18), mRNA
EIF4A2	YES	NM_001967	0.331396	2.14484	0.00859783	A_23_P121250	eukaryotic translation initiation factor 4A, isoform 2 (EIF4A2), mRNA
TWF2	YES	NM_007284	0.569442	3.71058	0.0416666	A_23_P121265	twinfilin, actin-binding protein, homolog 2 (Drosophila) (TWF2), mRNA
CYB561D2	YES	NM_007022	-0.291347	-1.9559	0.0338116	A_23_P121326	cytochrome b-561 domain containing 2 (CYB561D2), mRNA
DNAJC19	YES	NM_145261	0.291005	1.95436	0.024351	A_23_P121396	DnaJ (Hsp40) homolog, subfamily C, member 19 (DNAJC19), mRNA
NLGN4Y	YES	NM_014893	-0.813965	-6.51576	0.00124534	A_23_P121441	neuroligin 4, Y-linked (NLGN4Y), mRNA
ARPM1	YES	NM_032487	-0.579355	-3.79625	0.00244145	A_23_P121447	actin related protein M1 (ARPM1), mRNA
TBC1D23	YES	NM_018309	0.447704	2.80352	0.0276299	A_23_P121489	TBC1 domain family, member 23 (TBC1D23), mRNA
KLHL5	YES	NM_015990	0.381165	2.40528	0.0208489	A_23_P121527	kelch-like 5 (Drosophila) (KLHL5), transcript variant 1, mRNA
PSMD4	YES	NM_002810	0.360812	2.29516	0.0100691	A_23_P12168	proteasome (prosome, macropain) 26S subunit, non-ATPase, 4 (PSMD4), transcript variant 1, mRNA
ANXA3	YES	NM_005139	1.07111	11.7792	0.0123074	A_23_P121716	annexin A3 (ANXA3), mRNA
SORBS2	YES	NM_021069	1.66976	46.7474	0.00104901	A_23_P121795	sorbin and SH3 domain containing 2 (SORBS2), transcript variant 2, mRNA
SEPP1	YES	NM_005410	-1.29599	-19.7693	0.015987	A_23_P121926	selenoprotein P, plasma, 1 (SEPP1), mRNA
THG1L	YES	NM_017872	-0.569816	-3.71378	0.00206666	A_23_P121956	tRNA-histidine guanylyltransferase 1-like (S. cerevisiae) (THG1L), mRNA
FAM46B	YES	NM_052943	-1.25024	-17.7925	3.45296e-05	A_23_P12199	family with sequence similarity 46, member B (FAM46B), mRNA
KIF3A	YES	NM_007054	0.473713	2.97655	0.00383056	A_23_P122027	kinesin family member 3A (KIF3A), mRNA
XRCC4	YES	NM_022550	1.56519	36.7443	0.000100208	A_23_P122174	X-ray repair complementing defective repair in Chinese hamster cells 4 (XRCC4), transcript variant 3, mRNA
CCNB1	YES	NM_031966	-2.46576	-292.253	2.66731e-06	A_23_P122197	cyclin B1 (CCNB1), mRNA
LOX	YES	NM_002317	-1.24044	-17.3957	0.0327051	A_23_P122216	lysyl oxidase (LOX), mRNA
HIST1H1C	YES	NM_005319	1.5182	32.9762	7.29413e-05	A_23_P122443	histone cluster 1, H1c (HIST1H1C), mRNA
ZNF193	YES	NM_006299	0.518904	3.30296	0.000432418	A_23_P122464	zinc finger protein 193 (ZNF193), mRNA
C6orf111	YES	NM_032870	0.291581	1.95696	0.0322221	A_23_P122615	chromosome 6 open reading frame 111 (C6orf111), mRNA
GFOD1	YES	NM_018988	0.617571	4.14545	0.00113698	A_23_P122662	glucose-fructose oxidoreductase domain containing 1 (GFOD1), mRNA
RTN4IP1	YES	NM_032730	0.552175	3.56595	0.00629823	A_23_P122775	reticulon 4 interacting protein 1 (RTN4IP1), nuclear gene encoding mitochondrial protein, mRNA
CALU	YES	NM_001219	-0.660691	-4.57816	0.00181779	A_23_P122815	calumenin (CALU), mRNA
ELMO1	YES	NM_014800	0.984984	9.66014	0.0092493	A_23_P122937	engulfment and cell motility 1 (ELMO1), transcript variant 1, mRNA
KIAA0644	YES	NM_014817	1.04534	11.1005	0.00744246	A_23_P122959	KIAA0644 gene product (KIAA0644), mRNA
WBSCR23	YES	NM_001039145	-0.285099	-1.92796	0.0361567	A_23_P123018	Williams-Beuren syndrome chromosome region 23 (WBSCR23), mRNA
YWHAG	YES	NM_012479	0.611936	4.092	0.000869089	A_23_P123022	tyrosine 3-monooxygenase/tryptophan 5-monooxygenase activation protein, gamma polypeptide (YWHAG), mRNA
ITGB8	YES	NM_002214	1.62755	42.4177	0.000421157	A_23_P123060	integrin, beta 8 (ITGB8), mRNA
CAV2	YES	NM_001233	-0.734035	-5.42045	0.00881472	A_23_P123071	caveolin 2 (CAV2), transcript variant 1, mRNA
SUMF2	YES	NM_001042468	-1.04982	-11.2156	0.000340752	A_23_P123265	sulfatase modifying factor 2 (SUMF2), transcript variant 1, mRNA
FZD6	YES	NM_003506	-0.811641	-6.48098	0.0123567	A_23_P123276	frizzled homolog 6 (Drosophila) (FZD6), mRNA
PPM2C	YES	NM_018444	0.353993	2.2594	0.028504	A_23_P123336	protein phosphatase 2C, magnesium-dependent, catalytic subunit (PPM2C), nuclear gene encoding mitochondrial protein, mRNA
NUDCD1	YES	NM_032869	-0.457748	-2.86911	0.00106142	A_23_P123343	NudC domain containing 1 (NUDCD1), mRNA
PRMT6	YES	NM_018137	-1.01177	-10.2748	0.00516282	A_23_P12336	protein arginine methyltransferase 6 (PRMT6), mRNA
PDE7A	YES	NM_002603	1.2109	16.2518	0.00476657	A_23_P123478	phosphodiesterase 7A (PDE7A), transcript variant 1, mRNA
FAM86C	YES	NM_018172	-0.336118	-2.16829	0.00642001	A_23_P123522	family with sequence similarity 86, member C (FAM86C), transcript variant 1, mRNA
GLDC	YES	NM_000170	1.18262	15.2273	0.00279532	A_23_P123596	glycine dehydrogenase (decarboxylating) (GLDC), mRNA
JAK2	YES	NM_004972	0.500986	3.16946	0.045124	A_23_P123608	Janus kinase 2 (a protein tyrosine kinase) (JAK2), mRNA
ROR1	YES	NM_005012	-1.42871	-26.8358	0.000171193	A_23_P12363	receptor tyrosine kinase-like orphan receptor 1 (ROR1), mRNA
TBC1D2	YES	NM_018421	-0.453034	-2.83814	0.0177204	A_23_P123666	TBC1 domain family, member 2 (TBC1D2), mRNA
C9orf7	YES	NM_017586	0.467075	2.9314	0.0228403	A_23_P123692	chromosome 9 open reading frame 7 (C9orf7), mRNA
C9orf103	YES	NM_001001551	-1.53379	-34.1813	7.06915e-05	A_23_P123732	chromosome 9 open reading frame 103 (C9orf103), mRNA
DAB2IP	YES	NM_032552	1.09365	12.4066	0.00133379	A_23_P123848	DAB2 interacting protein (DAB2IP), transcript variant 1, mRNA
UBAP1	YES	NM_016525	0.41232	2.58416	0.00813256	A_23_P123866	ubiquitin associated protein 1 (UBAP1), mRNA
MED10	YES	NM_032286	0.284092	1.9235	0.03115	A_23_P124024	mediator of RNA polymerase II transcription, subunit 10 homolog (NUT2, S. cerevisiae) (MED10), mRNA
MRPL14	YES	NM_032111	0.627318	4.23954	0.000815563	A_23_P124035	mitochondrial ribosomal protein L14 (MRPL14), nuclear gene encoding mitochondrial protein, mRNA
LOXL1	YES	NM_005576	-1.13336	-13.5943	0.0245374	A_23_P124084	lysyl oxidase-like 1 (LOXL1), mRNA
ITGAM	YES	NM_000632	0.251011	1.78242	0.0234098	A_23_P124108	integrin, alpha M (complement component 3 receptor 3 subunit) (ITGAM), mRNA
PXMP2	YES	NM_018663	-0.698607	-4.99583	0.000169596	A_23_P124122	peroxisomal membrane protein 2, 22kDa (PXMP2), mRNA
DHX8	YES	NM_004941	-0.273593	-1.87756	0.0224499	A_23_P124224	DEAH (Asp-Glu-Ala-His) box polypeptide 8 (DHX8), mRNA
CAMK1D	YES	NM_020397	-0.750252	-5.62668	0.00616786	A_23_P124252	calcium/calmodulin-dependent protein kinase ID (CAMK1D), transcript variant 1, mRNA
PPP1R12B	YES	NM_032103	1.75556	56.9583	9.29322e-05	A_23_P12435	protein phosphatase 1, regulatory (inhibitor) subunit 12B (PPP1R12B), transcript variant 3, mRNA
BUB1	YES	NM_004336	-2.44068	-275.853	2.13774e-06	A_23_P124417	BUB1 budding uninhibited by benzimidazoles 1 homolog (yeast) (BUB1), mRNA
PTPN9	YES	NM_002833	-0.785016	-6.0956	0.00108248	A_23_P124486	protein tyrosine phosphatase, non-receptor type 9 (PTPN9), mRNA
DLG2	YES	NM_001364	1.05559	11.3656	0.00936177	A_23_P124514	discs, large homolog 2, chapsyn-110 (Drosophila) (DLG2), mRNA
MXD3	YES	NM_031300	-1.29011	-19.5033	5.53828e-06	A_23_P124559	MAX dimerization protein 3 (MXD3), mRNA
FER	YES	NM_005246	-0.422413	-2.64492	0.0163334	A_23_P124570	fer (fps/fes related) tyrosine kinase (phosphoprotein NCP94) (FER), mRNA
QSCN6	YES	NM_002826	-0.860893	-7.25927	0.00459384	A_23_P12463	quiescin Q6 (QSCN6), transcript variant 1, mRNA
CHKA	YES	NM_001277	-0.38905	-2.44934	0.0148529	A_23_P124742	choline kinase alpha (CHKA), transcript variant 1, mRNA
SCMH1	YES	NM_012236	0.316433	2.0722	0.022378	A_23_P12477	sex comb on midleg homolog 1 (Drosophila) (SCMH1), transcript variant 2, mRNA
LRP1	YES	NM_002332	-0.681923	-4.80754	0.00572835	A_23_P124837	low density lipoprotein-related protein 1 (alpha-2-macroglobulin receptor) (LRP1), mRNA
KISS1	YES	NM_002256	1.76131	57.7179	0.00114753	A_23_P124892	KiSS-1 metastasis-suppressor (KISS1), mRNA
CMYA5	YES	NM_153610	4.00788	10183.1	6.81011e-05	A_23_P124946	cardiomyopathy associated 5 (CMYA5), mRNA
FAM89B	YES	NM_152832	1.31737	20.767	0.000128222	A_23_P124962	family with sequence similarity 89, member B (FAM89B), mRNA
RAC3	YES	NM_005052	0.483738	3.04606	0.0468279	A_23_P125001	ras-related C3 botulinum toxin substrate 3 (rho family, small GTP binding protein Rac3) (RAC3), mRNA
ZNF222	YES	NM_013360	0.235078	1.71822	0.0193704	A_23_P125042	zinc finger protein 222 (ZNF222), mRNA
SLC26A11	YES	NM_173626	-0.591893	-3.90745	0.0322253	A_23_P125078	solute carrier family 26, member 11 (SLC26A11), mRNA
RHOC	YES	NM_175744	-0.533882	-3.41887	0.019944	A_23_P12514	ras homolog gene family, member C (RHOC), transcript variant 1, mRNA
FHIT	YES	NM_002012	0.309014	2.03711	0.00798536	A_23_P125164	fragile histidine triad gene (FHIT), mRNA
CNN1	YES	NM_001299	2.61717	414.16	0.000124338	A_23_P125233	calponin 1, basic, smooth muscle (CNN1), mRNA
KPNA2	YES	NM_002266	-0.882209	-7.62446	0.00035801	A_23_P125265	karyopherin alpha 2 (RAG cohort 1, importin alpha 1) (KPNA2), mRNA
TRAPPC1	YES	NM_021210	-0.356384	-2.27187	0.00761895	A_23_P125348	trafficking protein particle complex 1 (TRAPPC1), mRNA
TMEFF2	YES	NM_016192	-2.31985	-208.858	0.000695101	A_23_P125383	transmembrane protein with EGF-like and two follistatin-like domains 2 (TMEFF2), mRNA
GSTO1	YES	NM_004832	-0.778558	-6.00562	0.000234938	A_23_P1254	glutathione S-transferase omega 1 (GSTO1), mRNA
CDR1	YES	NM_004065	0.954918	9.01402	0.0171787	A_23_P125495	cerebellar degeneration-related protein 1, 34kDa (CDR1), mRNA
PPP1R3F	YES	NM_033215	1.55819	36.1566	0.000574879	A_23_P125541	protein phosphatase 1, regulatory (inhibitor) subunit 3F (PPP1R3F), mRNA
RPS6KA6	YES	NM_014496	0.835152	6.84151	0.0127837	A_23_P125596	ribosomal protein S6 kinase, 90kDa, polypeptide 6 (RPS6KA6), mRNA
CASP7	YES	NM_033338	-0.282814	-1.91785	0.013818	A_23_P12572	caspase 7, apoptosis-related cysteine peptidase (CASP7), transcript variant delta, mRNA
MAST2	YES	NM_015112	1.09275	12.3809	0.00344076	A_23_P126008	microtubule associated serine/threonine kinase 2 (MAST2), mRNA
CTH	YES	NM_001902	1.08495	12.1606	0.000442054	A_23_P126103	cystathionase (cystathionine gamma-lyase) (CTH), transcript variant 1, mRNA
CENPL	YES	NM_033319	-0.394296	-2.47911	0.00242507	A_23_P126120	centromere protein L (CENPL), mRNA
MFN2	YES	NM_014874	0.63198	4.28529	0.000490423	A_23_P126135	mitofusin 2 (MFN2), nuclear gene encoding mitochondrial protein, mRNA
KCNN3	YES	NM_002249	0.616392	4.13421	0.00322517	A_23_P126167	potassium intermediate/small conductance calcium-activated channel, subfamily N, member 3 (KCNN3), transcript variant 1, mRNA
CHIT1	YES	NM_003465	-1.12932	-13.4684	0.00152252	A_23_P126278	chitinase 1 (chitotriosidase) (CHIT1), mRNA
SNRPE	YES	NM_003094	-0.399774	-2.51058	0.00415595	A_23_P126291	small nuclear ribonucleoprotein polypeptide E (SNRPE), mRNA
FBXL15	YES	NM_024326	0.421317	2.63825	0.0293541	A_23_P12635	F-box and leucine-rich repeat protein 15 (FBXL15), mRNA
SH3BGRL3	YES	NM_031286	-1.31293	-20.5558	0.000431153	A_23_P126388	SH3 domain binding glutamic acid-rich protein like 3 (SH3BGRL3), mRNA
APOA1BP	YES	NM_144772	-0.451244	-2.82647	0.0203426	A_23_P126448	apolipoprotein A-I binding protein (APOA1BP), mRNA
SSR2	YES	NM_003145	-0.76397	-5.80725	5.82994e-05	A_23_P126474	signal sequence receptor, beta (translocon-associated protein beta) (SSR2), mRNA
CASQ2	YES	NM_001232	4.64891	44556.7	1.08082e-05	A_23_P126582	calsequestrin 2 (cardiac muscle) (CASQ2), mRNA
TMOD4	YES	NM_013353	5.20788	161390	3.85239e-05	A_23_P126605	tropomodulin 4 (muscle) (TMOD4), mRNA
AQP10	YES	NM_080429	0.751535	5.64332	0.0032113	A_23_P126613	aquaporin 10 (AQP10), mRNA
PGD	YES	NM_002631	-0.757516	-5.72158	0.00573012	A_23_P126623	phosphogluconate dehydrogenase (PGD), mRNA
USP21	YES	NM_001014443	-0.286788	-1.93548	0.0235728	A_23_P126689	ubiquitin specific peptidase 21 (USP21), transcript variant 3, mRNA
ANGPTL1	YES	NM_004673	1.34825	22.2969	0.00069605	A_23_P126706	angiopoietin-like 1 (ANGPTL1), mRNA
ATPIF1	YES	NM_178191	0.467307	2.93297	0.00565545	A_23_P126716	ATPase inhibitory factor 1 (ATPIF1), nuclear gene encoding mitochondrial protein, transcript variant 3, mRNA
F3	YES	NM_001993	-0.688988	-4.88638	0.0358151	A_23_P126782	coagulation factor III (thromboplastin, tissue factor) (F3), mRNA
SARS	YES	NM_006513	0.598535	3.96767	0.000679045	A_23_P126790	seryl-tRNA synthetase (SARS), mRNA
ARPC5	YES	NM_005717	-0.876775	-7.52965	0.00124022	A_23_P126803	actin related protein 2/3 complex, subunit 5, 16kDa (ARPC5), mRNA
GFRA1	YES	NM_145793	-0.869223	-7.39984	0.0125101	A_23_P12686	GDNF family receptor alpha 1 (GFRA1), transcript variant 2, mRNA
PEX11B	YES	NM_003846	-0.483183	-3.04217	0.00491451	A_23_P126899	peroxisomal biogenesis factor 11B (PEX11B), mRNA
TNFRSF14	YES	NM_003820	-0.974505	-9.42986	0.00194249	A_23_P126908	tumor necrosis factor receptor superfamily, member 14 (herpesvirus entry mediator) (TNFRSF14), mRNA
PANK1	YES	NM_148977	0.861859	7.27544	0.000263023	A_23_P127054	pantothenate kinase 1 (PANK1), transcript variant alpha, mRNA
USMG5	YES	NM_032747	0.428806	2.68415	0.0146303	A_23_P127095	upregulated during skeletal muscle growth 5 homolog (mouse) (USMG5), mRNA
DNAJC12	YES	NM_021800	1.50893	32.2797	1.83385e-06	A_23_P127220	DnaJ (Hsp40) homolog, subfamily C, member 12 (DNAJC12), transcript variant 1, mRNA
H2AFY2	YES	NM_018649	-0.317426	-2.07695	0.0421588	A_23_P12733	H2A histone family, member Y2 (H2AFY2), mRNA
NDUFV1	YES	NM_007103	0.381454	2.40688	0.0143644	A_23_P127353	NADH dehydrogenase (ubiquinone) flavoprotein 1, 51kDa (NDUFV1), mRNA
HYLS1	YES	NM_145014	-0.769641	-5.88358	7.89498e-05	A_23_P127522	hydrolethalus syndrome 1 (HYLS1), mRNA
DCUN1D5	YES	NM_032299	0.536524	3.43973	0.00336582	A_23_P127533	DCN1, defective in cullin neddylation 1, domain containing 5 (S. cerevisiae) (DCUN1D5), mRNA
LAYN	YES	NM_178834	-1.12882	-13.4529	0.00299492	A_23_P127565	layilin (LAYN), mRNA
PTS	YES	NM_000317	0.698203	4.99118	0.00050725	A_23_P127579	6-pyruvoyltetrahydropterin synthase (PTS), mRNA
DGKZ	YES	NM_003646	0.631103	4.27664	0.000113804	A_23_P127627	diacylglycerol kinase, zeta 104kDa (DGKZ), transcript variant 2, mRNA
CTR9	YES	NM_014633	-0.490071	-3.0908	0.0149641	A_23_P127676	Ctr9, Paf1/RNA polymerase II complex component, homolog (S. cerevisiae) (CTR9), mRNA
EML3	YES	NM_153265	-0.647568	-4.44189	0.00055009	A_23_P127793	echinoderm microtubule associated protein like 3 (EML3), mRNA
TNNT3	YES	NM_001042780	4.25867	18141.3	1.74891e-05	A_23_P127824	troponin T type 3 (skeletal, fast) (TNNT3), transcript variant 1, mRNA
FRAT2	YES	NM_012083	0.653739	4.50545	0.00134487	A_23_P12784	frequently rearranged in advanced T-cell lymphomas 2 (FRAT2), mRNA
ZNF214	YES	NM_013249	0.577251	3.77791	0.000805734	A_23_P127840	zinc finger protein 214 (ZNF214), mRNA
DKFZP586H2123	YES	NM_015430	-1.13378	-13.6076	0.0245005	A_23_P127911	regeneration associated muscle protease (DKFZP586H2123), transcript variant 1, mRNA
PRCP	YES	NM_199418	-0.967644	-9.28206	0.000623729	A_23_P127964	prolylcarboxypeptidase (angiotensinase C) (PRCP), transcript variant 2, mRNA
B3GNT6	YES	NM_138706	0.448638	2.80956	0.00613244	A_23_P127978	UDP-GlcNAc:betaGal beta-1,3-N-acetylglucosaminyltransferase 6 (core 3 synthase) (B3GNT6), mRNA
MARS	YES	NM_004990	0.385451	2.42913	0.00342009	A_23_P128036	methionine-tRNA synthetase (MARS), mRNA
K-ALPHA-1	YES	NM_006082	-0.688048	-4.87583	0.00768429	A_23_P128147	alpha tubulin (K-ALPHA-1), mRNA
HELLS	YES	NM_018063	-1.43113	-26.9857	3.72746e-05	A_23_P12816	helicase, lymphoid-specific (HELLS), mRNA
BICD1	YES	NM_001003398	0.961921	9.16054	0.00154671	A_23_P128304	bicaudal D homolog 1 (Drosophila) (BICD1), transcript variant 2, mRNA
ATP2B1	YES	NM_001682	-1.54426	-35.0151	1.74497e-05	A_23_P128319	ATPase, Ca++ transporting, plasma membrane 1 (ATP2B1), transcript variant 2, mRNA
EFCAB4B	YES	NM_032680	-0.617146	-4.14139	0.00287418	A_23_P128351	EF-hand calcium binding domain 4B (EFCAB4B), mRNA
TRIAP1	YES	NM_016399	0.540274	3.46956	0.000740293	A_23_P128408	TP53 regulated inhibitor of apoptosis 1 (TRIAP1), mRNA
FBXO18	YES	NM_178150	0.265312	1.8421	0.0310781	A_23_P12849	F-box protein, helicase, 18 (FBXO18), transcript variant 2, mRNA
TRAFD1	YES	NM_006700	0.380955	2.40411	0.0209	A_23_P128541	TRAF-type zinc finger domain containing 1 (TRAFD1), mRNA
SAP18	YES	NM_005870	0.20108	1.58884	0.0460073	A_23_P128587	Sin3A-associated protein, 18kDa (SAP18), mRNA
TUBA2	YES	NM_079836	-0.543132	-3.49246	0.023193	A_23_P128598	tubulin, alpha 2 (TUBA2), transcript variant 2, mRNA
KDELC1	YES	NM_024089	-0.687813	-4.87319	0.00194055	A_23_P128613	KDEL (Lys-Asp-Glu-Leu) containing 1 (KDELC1), mRNA
FLJ12118	YES	NM_024537	-0.346535	-2.22093	0.0124389	A_23_P128624	hypothetical protein FLJ12118 (FLJ12118), mRNA
SPRY2	YES	NM_005842	1.13042	13.5027	0.00164829	A_23_P128698	sprouty homolog 2 (Drosophila) (SPRY2), mRNA
ARG2	YES	NM_001172	1.27341	18.7679	0.000466957	A_23_P128728	arginase, type II (ARG2), nuclear gene encoding mitochondrial protein, mRNA
ERH	YES	NM_004450	-0.483724	-3.04596	0.00689607	A_23_P128734	enhancer of rudimentary homolog (Drosophila) (ERH), mRNA
LGALS3	YES	NM_002306	0.603374	4.01212	0.00148604	A_23_P128919	lectin, galactoside-binding, soluble, 3 (galectin 3) (LGALS3), transcript variant 1, mRNA
C14orf138	YES	NM_024558	0.531717	3.40186	0.000155796	A_23_P128940	chromosome 14 open reading frame 138 (C14orf138), transcript variant 1, mRNA
FANCF	YES	NM_022725	-0.750905	-5.63514	0.00500004	A_23_P12896	Fanconi anemia, complementation group F (FANCF), mRNA
C14orf143	YES	NM_145231	-0.403786	-2.53388	0.0315791	A_23_P129014	chromosome 14 open reading frame 143 (C14orf143), mRNA
EVL	YES	NM_016337	0.572196	3.73418	0.00640172	A_23_P129038	Enah/Vasp-like (EVL), mRNA
GATM	YES	NM_001482	0.714771	5.18526	0.0272191	A_23_P129064	glycine amidinotransferase (L-arginine:glycine amidinotransferase) (GATM), mRNA
WDR76	YES	NM_024908	-1.12969	-13.48	8.71716e-05	A_23_P129075	WD repeat domain 76 (WDR76), mRNA
FLJ22795	YES	NM_025084	0.413961	2.59394	0.0271918	A_23_P129103	hypothetical protein FLJ22795 (FLJ22795), mRNA
LRRC49	YES	NM_017691	0.574434	3.75348	0.0170952	A_23_P129174	leucine rich repeat containing 49 (LRRC49), mRNA
ERCC6	YES	NM_000124	0.783666	6.07667	0.00137606	A_23_P1292	excision repair cross-complementing rodent repair deficiency, complementation group 6 (ERCC6), mRNA
IDH2	YES	NM_002168	1.24607	17.6228	0.000283871	A_23_P129209	isocitrate dehydrogenase 2 (NADP+), mitochondrial (IDH2), mRNA
PLEKHQ1	YES	NM_025201	-0.603029	-4.00893	0.0166208	A_23_P129246	pleckstrin homology domain containing, family Q member 1 (PLEKHQ1), mRNA
DNAJA4	YES	NM_018602	2.84731	703.567	4.90026e-05	A_23_P129279	DnaJ (Hsp40) homolog, subfamily A, member 4 (DNAJA4), mRNA
SETD6	YES	NM_024860	0.620741	4.17581	0.00161596	A_23_P129358	SET domain containing 6 (SETD6), mRNA
SLC9A5	YES	NM_004594	-0.524762	-3.34782	0.0155404	A_23_P129433	solute carrier family 9 (sodium/hydrogen exchanger), member 5 (SLC9A5), mRNA
DDX19A	YES	NM_018332	-0.214547	-1.63888	0.0469674	A_23_P129606	DEAD (Asp-Glu-Ala-As) box polypeptide 19A (DDX19A), mRNA
NUDT21	YES	NM_007006	-0.621023	-4.17852	0.00333934	A_23_P129614	nudix (nucleoside diphosphate linked moiety X)-type motif 21 (NUDT21), mRNA
MT3	YES	NM_005954	0.87278	7.4607	0.000171954	A_23_P129629	metallothionein 3 (growth inhibitory factor (neurotrophic)) (MT3), mRNA
EXOD1	YES	NM_080663	0.832102	6.79363	0.000496765	A_23_P129717	exonuclease domain containing 1 (EXOD1), mRNA
SREBF1	YES	NM_001005291	1.21146	16.2729	0.00101611	A_23_P129786	sterol regulatory element binding transcription factor 1 (SREBF1), transcript variant 1, mRNA
RAB40B	YES	NM_006822	0.834612	6.833	0.0067374	A_23_P129801	RAB40B, member RAS oncogene family (RAB40B), mRNA
ORMDL3	YES	NM_139280	0.465174	2.91859	0.000383611	A_23_P129829	ORM1-like 3 (S. cerevisiae) (ORMDL3), mRNA
ALDH3A2	YES	NM_001031806	0.807507	6.41959	0.0143922	A_23_P129896	aldehyde dehydrogenase 3 family, member A2 (ALDH3A2), transcript variant 1, mRNA
SLFN11	YES	NM_152270	-0.624199	-4.2092	0.0134357	A_23_P129925	schlafen family member 11 (SLFN11), mRNA
DUSP3	YES	NM_004090	0.783311	6.07172	0.016709	A_23_P129956	dual specificity phosphatase 3 (vaccinia virus phosphatase VH1-related) (DUSP3), mRNA
C17orf53	YES	NM_024032	-0.493222	-3.11331	0.000987583	A_23_P129967	chromosome 17 open reading frame 53 (C17orf53), mRNA
RUNDC1	YES	NM_173079	0.300506	1.99759	0.0100099	A_23_P129996	RUN domain containing 1 (RUNDC1), mRNA
UTP18	YES	NM_016001	-0.413591	-2.59174	0.00656188	A_23_P130020	UTP18, small subunit (SSU) processome component, homolog (yeast) (UTP18), mRNA
ENO3	YES	NM_001976	1.2092	16.1881	0.000896326	A_23_P130149	enolase 3 (beta, muscle) (ENO3), transcript variant 1, mRNA
AURKB	YES	NM_004217	-1.79388	-62.2126	2.78855e-06	A_23_P130182	aurora kinase B (AURKB), mRNA
PYCR1	YES	NM_006907	0.982289	9.60039	0.00137859	A_23_P130194	pyrroline-5-carboxylate reductase 1 (PYCR1), transcript variant 1, mRNA
TXNL4A	YES	NM_006701	0.461421	2.89348	0.000925523	A_23_P130304	thioredoxin-like 4A (TXNL4A), mRNA
PIAS2	YES	NM_004671	0.223156	1.67169	0.0435051	A_23_P130316	protein inhibitor of activated STAT, 2 (PIAS2), transcript variant beta, mRNA
NDUFV2	YES	NM_021074	0.49358	3.11587	0.00297231	A_23_P130418	NADH dehydrogenase (ubiquinone) flavoprotein 2, 24kDa (NDUFV2), mRNA
MZF1	YES	NM_198055	0.396521	2.49184	0.00572469	A_23_P130455	myeloid zinc finger 1 (MZF1), transcript variant 2, mRNA
KRTAP5-9	YES	NM_005553	-0.901504	-7.97084	8.84776e-05	A_23_P13048	keratin associated protein 5-9 (KRTAP5-9), mRNA
ERCC2	YES	NM_000400	-0.545138	-3.50863	0.00579002	A_23_P130488	excision repair cross-complementing rodent repair deficiency, complementation group 2 (xeroderma pigmentosum D) (ERCC2), mRNA
SHKBP1	YES	NM_138392	-0.351285	-2.24535	0.00462602	A_23_P130553	SH3KBP1 binding protein 1 (SHKBP1), mRNA
TSEN34	YES	NM_001077446	-0.643937	-4.40491	0.00039622	A_23_P130626	tRNA splicing endonuclease 34 homolog (S. cerevisiae) (TSEN34), transcript variant 2, mRNA
ELOF1	YES	NM_032377	-0.211464	-1.62729	0.0421383	A_23_P130689	elongation factor 1 homolog (S. cerevisiae) (ELOF1), mRNA
DBP	YES	NM_001352	0.531953	3.40371	0.0492324	A_23_P130753	D site of albumin promoter (albumin D-box) binding protein (DBP), mRNA
KCNJ14	YES	NM_170720	0.922179	8.35947	0.000121402	A_23_P130764	potassium inwardly-rectifying channel, subfamily J, member 14 (KCNJ14), transcript variant 2, mRNA
NCLN	YES	NM_020170	-0.420825	-2.63527	0.000790079	A_23_P130900	nicalin homolog (zebrafish) (NCLN), mRNA
MOBKL2A	YES	NM_130807	-0.408817	-2.56341	0.00149082	A_23_P130919	MOB1, Mps One Binder kinase activator-like 2A (yeast) (MOBKL2A), mRNA
ARRDC2	YES	NM_001025604	-0.773957	-5.94234	0.00565545	A_23_P130965	arrestin domain containing 2 (ARRDC2), transcript variant 2, mRNA
ZNF569	YES	NM_152484	0.251018	1.78245	0.0402963	A_23_P131128	zinc finger protein 569 (ZNF569), mRNA
HES6	YES	NM_018645	0.890719	7.77532	0.000772925	A_23_P131202	hairy and enhancer of split 6 (Drosophila) (HES6), mRNA
CYP27A1	YES	NM_000784	-0.376015	-2.37692	0.0274485	A_23_P131308	cytochrome P450, family 27, subfamily A, polypeptide 1 (CYP27A1), nuclear gene encoding mitochondrial protein, mRNA
NDUFS1	YES	NM_005006	0.891349	7.78663	0.000163661	A_23_P131365	NADH dehydrogenase (ubiquinone) Fe-S protein 1, 75kDa (NADH-coenzyme Q reductase) (NDUFS1), nuclear gene encoding mitochondrial protein, mRNA
PQLC3	YES	NM_152391	-0.894785	-7.84848	0.00490038	A_23_P131375	PQ loop repeat containing 3 (PQLC3), mRNA
VAX2	YES	NM_012476	0.745725	5.56833	0.000204771	A_23_P131428	ventral anterior homeobox 2 (VAX2), mRNA
CD302	YES	NM_014880	-0.611276	-4.08579	0.00941057	A_23_P131435	CD302 molecule (CD302), mRNA
KCMF1	YES	NM_020122	0.511607	3.24794	0.0110249	A_23_P131476	potassium channel modulatory factor 1 (KCMF1), mRNA
C2orf47	YES	NM_024520	-0.29684	-1.9808	0.0293841	A_23_P131526	chromosome 2 open reading frame 47 (C2orf47), mRNA
C2orf7	YES	NM_032319	0.491145	3.09845	0.0056476	A_23_P131596	chromosome 2 open reading frame 7 (C2orf7), mRNA
ASCC3L1	YES	NM_014014	-0.305598	-2.02115	0.0119927	A_23_P131626	activating signal cointegrator 1 complex subunit 3-like 1 (ASCC3L1), mRNA
RPIA	YES	NM_144563	-0.392601	-2.46946	0.0182088	A_23_P131646	ribose 5-phosphate isomerase A (ribose 5-phosphate epimerase) (RPIA), mRNA
MAPRE3	YES	NM_012326	2.00892	102.075	4.09045e-05	A_23_P131683	microtubule-associated protein, RP/EB family, member 3 (MAPRE3), mRNA
MANBAL	YES	NM_022077	-0.362441	-2.30378	0.00881472	A_23_P131778	mannosidase, beta A, lysosomal-like (MANBAL), transcript variant 1, mRNA
TNNC2	YES	NM_003279	4.13767	13730.1	3.66807e-05	A_23_P131825	troponin C type 2 (fast) (TNNC2), mRNA
EXT2	YES	NM_000401	-0.545372	-3.51052	0.000394071	A_23_P13183	exostoses (multiple) 2 (EXT2), transcript variant 1, mRNA
AURKA	YES	NM_198433	-2.24497	-175.778	7.14736e-07	A_23_P131866	aurora kinase A (AURKA), transcript variant 1, mRNA
SDCBP2	YES	NM_080489	0.388977	2.44893	0.0417554	A_23_P131899	syndecan binding protein (syntenin) 2 (SDCBP2), transcript variant 1, mRNA
C20orf42	YES	NM_017671	-1.34456	-22.1087	0.000941923	A_23_P131935	chromosome 20 open reading frame 42 (C20orf42), mRNA
SNX5	YES	NM_014426	-0.68239	-4.81271	0.000471432	A_23_P131954	sorting nexin 5 (SNX5), transcript variant 2, mRNA
MYOZ1	YES	NM_021245	3.96612	9249.45	0.000100246	A_23_P1320	myozenin 1 (MYOZ1), mRNA
SNF1LK	YES	NM_173354	-0.44228	-2.76873	0.0136284	A_23_P132121	SNF1-like kinase (SNF1LK), mRNA
C21orf58	YES	NM_199071	-0.409059	-2.56483	0.00879871	A_23_P132139	chromosome 21 open reading frame 58 (C21orf58), transcript variant 2, mRNA
CRYAA	YES	NM_000394	-0.372246	-2.35639	0.0137286	A_23_P132147	crystallin, alpha A (CRYAA), mRNA
USP18	YES	NM_017414	-1.32804	-21.2831	0.00877518	A_23_P132159	ubiquitin specific peptidase 18 (USP18), mRNA
MCM5	YES	NM_006739	-1.56088	-36.3814	2.51746e-06	A_23_P132277	MCM5 minichromosome maintenance deficient 5, cell division cycle 46 (S. cerevisiae) (MCM5), mRNA
MPST	YES	NM_001013440	0.69292	4.93083	0.017751	A_23_P132285	mercaptopyruvate sulfurtransferase (MPST), transcript variant 1, mRNA
GGA1	YES	NM_001001560	0.385543	2.42965	0.00176139	A_23_P132294	golgi associated, gamma adaptin ear containing, ARF binding protein 1 (GGA1), transcript variant 2, mRNA
LDOC1L	YES	NM_032287	0.414398	2.59656	0.0454112	A_23_P132365	leucine zipper, down-regulated in cancer 1-like (LDOC1L), mRNA
CELSR1	YES	NM_014246	1.94909	88.9387	0.00339112	A_23_P132378	cadherin, EGF LAG seven-pass G-type receptor 1 (flamingo homolog, Drosophila) (CELSR1), mRNA
SCO2	YES	NM_005138	0.408193	2.55973	0.00127731	A_23_P132388	SCO cytochrome oxidase deficient homolog 2 (yeast) (SCO2), nuclear gene encoding mitochondrial protein, mRNA
TRAK1	YES	NM_001042646	0.971702	9.36919	0.00433314	A_23_P132536	trafficking protein, kinesin binding 1 (TRAK1), transcript variant 1, mRNA
VGLL4	YES	NM_014667	0.937784	8.6653	0.00155979	A_23_P132595	vestigial like 4 (Drosophila) (VGLL4), mRNA
OXTR	YES	NM_000916	-1.26966	-18.6064	0.00352042	A_23_P132619	oxytocin receptor (OXTR), mRNA
AADACL1	YES	NM_020792	-0.631929	-4.28478	0.00113698	A_23_P132644	arylacetamide deacetylase-like 1 (AADACL1), mRNA
UQCRC1	YES	NM_003365	0.296149	1.97765	0.0426949	A_23_P132675	ubiquinol-cytochrome c reductase core protein I (UQCRC1), mRNA
CRYGS	YES	NM_017541	-0.312	-2.05116	0.036427	A_23_P132738	crystallin, gamma S (CRYGS), mRNA
VGLL3	YES	NM_016206	0.583138	3.82947	0.0458684	A_23_P132763	vestigial like 3 (Drosophila) (VGLL3), mRNA
FXR1	YES	NM_001013439	1.12643	13.3791	0.000301722	A_23_P132784	fragile X mental retardation, autosomal homolog 1 (FXR1), transcript variant 3, mRNA
SPCS3	YES	NM_021928	-0.355392	-2.26669	0.00954976	A_23_P132936	signal peptidase complex subunit 3 homolog (S. cerevisiae) (SPCS3), mRNA
ANK2	YES	NM_001148	0.711277	5.14371	0.000120283	A_23_P133068	ankyrin 2, neuronal (ANK2), transcript variant 1, mRNA
MGC16169	YES	NM_033115	-0.538447	-3.45499	0.0160937	A_23_P133075	hypothetical protein MGC16169 (MGC16169), mRNA
MND1	YES	NM_032117	-1.57932	-37.9596	1.93094e-06	A_23_P133123	meiotic nuclear divisions 1 homolog (S. cerevisiae) (MND1), mRNA
ALPK1	YES	NM_025144	0.708475	5.11064	0.0218115	A_23_P133133	alpha-kinase 1 (ALPK1), mRNA
TMEM165	YES	NM_018475	-0.353023	-2.25436	0.0118529	A_23_P133174	transmembrane protein 165 (TMEM165), mRNA
IK	YES	NM_006083	0.237586	1.72817	0.0174599	A_23_P133245	IK cytokine, down-regulator of HLA II (IK), mRNA
RIOK2	YES	NM_018343	-0.284732	-1.92634	0.0164741	A_23_P133284	RIO kinase 2 (yeast) (RIOK2), mRNA
CLINT1	YES	NM_014666	0.33094	2.1426	0.0294215	A_23_P133345	clathrin interactor 1 (CLINT1), mRNA
SLC25A46	YES	NM_138773	0.249441	1.77599	0.0295659	A_23_P133375	solute carrier family 25, member 46 (SLC25A46), mRNA
SKP1A	YES	NM_006930	0.212989	1.63301	0.0270588	A_23_P133424	S-phase kinase-associated protein 1A (p19A) (SKP1A), transcript variant 1, mRNA
DOK3	YES	NM_024872	-0.458726	-2.87558	0.0035534	A_23_P133506	docking protein 3 (DOK3), mRNA
KLHL3	YES	NM_017415	1.36533	23.1915	0.00143472	A_23_P133543	kelch-like 3 (Drosophila) (KLHL3), mRNA
NUCB2	YES	NM_005013	-0.507908	-3.22039	0.00885358	A_23_P13364	nucleobindin 2 (NUCB2), mRNA
LAMA4	YES	NM_002290	2.17357	149.13	0.00102505	A_23_P133656	laminin, alpha 4 (LAMA4), mRNA
RRAGD	YES	NM_021244	3.58585	3853.44	6.38909e-05	A_23_P133691	Ras-related GTP binding D (RRAGD), mRNA
SLC29A1	YES	NM_001078177	-1.75183	-56.4709	2.34579e-05	A_23_P133694	solute carrier family 29 (nucleoside transporters), member 1 (SLC29A1), nuclear gene encoding mitochondrial protein, transcript variant 1, mRNA
GCM1	YES	NM_003643	0.70042	5.01673	0.000592446	A_23_P133728	glial cells missing homolog 1 (Drosophila) (GCM1), mRNA
C6orf129	YES	NM_138493	0.295578	1.97505	0.0284974	A_23_P133770	chromosome 6 open reading frame 129 (C6orf129), mRNA
HIST1H3C	YES	NM_003531	-0.473071	-2.97215	0.00942574	A_23_P133814	histone cluster 1, H3c (HIST1H3C), mRNA
LSP1	YES	NM_001013254	-0.435725	-2.72725	0.0252948	A_23_P13382	lymphocyte-specific protein 1 (LSP1), transcript variant 3, mRNA
PSORS1C1	YES	NM_014068	-1.50541	-32.0188	0.000407563	A_23_P133902	psoriasis susceptibility 1 candidate 1 (PSORS1C1), mRNA
C2	YES	NM_000063	0.656179	4.53085	0.0478289	A_23_P133916	complement component 2 (C2), mRNA
BAT4	YES	NM_033177	0.27393	1.87901	0.0470773	A_23_P133923	HLA-B associated transcript 4 (BAT4), mRNA
KIFC1	YES	NM_002263	-2.45571	-285.569	6.30419e-06	A_23_P133956	kinesin family member C1 (KIFC1), mRNA
EPB41L2	YES	NM_001431	-0.963752	-9.19925	0.00755769	A_23_P134109	erythrocyte membrane protein band 4.1-like 2 (EPB41L2), mRNA
C6orf192	YES	NM_052831	-0.866378	-7.35154	0.0182725	A_23_P134113	chromosome 6 open reading frame 192 (C6orf192), mRNA
MAP3K5	YES	NM_005923	-2.38037	-240.09	8.9408e-06	A_23_P134125	mitogen-activated protein kinase kinase kinase 5 (MAP3K5), mRNA
PDSS2	YES	NM_020381	0.319039	2.08468	0.0161272	A_23_P134167	prenyl (decaprenyl) diphosphate synthase, subunit 2 (PDSS2), mRNA
NYD-SP18	YES	NM_032599	0.911646	8.15917	0.000726302	A_23_P134204	testes development-related NYD-SP18 (NYD-SP18), mRNA
NUDT1	YES	NM_198949	-0.872786	-7.46081	0.000277737	A_23_P134295	nudix (nucleoside diphosphate linked moiety X)-type motif 1 (NUDT1), transcript variant 2B, mRNA
STAM	YES	NM_003473	0.551131	3.55739	0.0143225	A_23_P1343	signal transducing adaptor molecule (SH3 domain and ITAM motif) 1 (STAM), mRNA
TBL2	YES	NM_012453	-0.548116	-3.53277	0.00224139	A_23_P134395	transducin (beta)-like 2 (TBL2), mRNA
GPNMB	YES	NM_001005340	1.41351	25.9126	0.0136129	A_23_P134426	glycoprotein (transmembrane) nmb (GPNMB), transcript variant 1, mRNA
EN2	YES	NM_001427	0.292555	1.96135	0.0305009	A_23_P134433	engrailed homolog 2 (EN2), mRNA
COG5	YES	NM_006348	0.438139	2.74245	0.0206469	A_23_P134614	component of oligomeric golgi complex 5 (COG5), transcript variant 1, mRNA
HMBOX1	YES	NM_024567	1.76446	58.1386	0.00129114	A_23_P134684	homeobox containing 1 (HMBOX1), mRNA
RNF122	YES	NM_024787	0.956073	9.03801	0.00587722	A_23_P134744	ring finger protein 122 (RNF122), mRNA
PHF20L1	YES	NM_016018	0.375448	2.37382	0.0135924	A_23_P134786	PHD finger protein 20-like 1 (PHF20L1), transcript variant 1, mRNA
ASH2L	YES	NM_004674	-0.426306	-2.66874	0.00446533	A_23_P134827	ash2 (absent, small, or homeotic)-like (Drosophila) (ASH2L), mRNA
CLDN23	YES	NM_194284	-0.813211	-6.50445	0.0149535	A_23_P134854	claudin 23 (CLDN23), mRNA
C11orf16	YES	NM_020643	0.573732	3.74742	0.0216121	A_23_P13486	chromosome 11 open reading frame 16 (C11orf16), mRNA
GGH	YES	NM_003878	-1.53804	-34.5178	9.69159e-06	A_23_P134910	gamma-glutamyl hydrolase (conjugase, folylpolygammaglutamyl hydrolase) (GGH), mRNA
DUSP4	YES	NM_001394	-0.785742	-6.1058	0.00839986	A_23_P134935	dual specificity phosphatase 4 (DUSP4), transcript variant 1, mRNA
CHCHD8	YES	NM_016565	0.301438	2.00188	0.0246408	A_23_P13502	coiled-coil-helix-coiled-coil-helix domain containing 8 (CHCHD8), mRNA
RPL7A	YES	NM_000972	-0.365651	-2.32087	0.00413993	A_23_P135084	ribosomal protein L7a (RPL7A), mRNA
PLAA	YES	NM_001031689	0.294031	1.96803	0.0140585	A_23_P135157	phospholipase A2-activating protein (PLAA), transcript variant 1, mRNA
TLE1	YES	NM_005077	-0.657873	-4.54855	0.0426735	A_23_P135239	transducin-like enhancer of split 1 (E(sp1) homolog, Drosophila) (TLE1), mRNA
CCL27	YES	NM_006664	0.543493	3.49537	0.0107112	A_23_P135248	chemokine (C-C motif) ligand 27 (CCL27), mRNA
ALDH1B1	YES	NM_000692	-1.47805	-30.0639	6.1964e-05	A_23_P135294	aldehyde dehydrogenase 1 family, member B1 (ALDH1B1), nuclear gene encoding mitochondrial protein, mRNA
STXBP1	YES	NM_001032221	-0.362867	-2.30604	0.00791881	A_23_P135310	syntaxin binding protein 1 (STXBP1), transcript variant 2, mRNA
SEC61B	YES	NM_006808	-0.625344	-4.22031	0.00131813	A_23_P135342	Sec61 beta subunit (SEC61B), mRNA
RNMTL1	YES	NM_018146	0.33308	2.15318	0.0149929	A_23_P135357	RNA methyltransferase like 1 (RNMTL1), mRNA
DTYMK	YES	NM_012145	-1.32359	-21.0662	1.64738e-05	A_23_P135364	deoxythymidylate kinase (thymidylate kinase) (DTYMK), mRNA
AFG3L2	YES	NM_006796	0.735082	5.43353	0.00263732	A_23_P135454	AFG3 ATPase family gene 3-like 2 (yeast) (AFG3L2), nuclear gene encoding mitochondrial protein, mRNA
ING5	YES	NM_032329	-0.332301	-2.14932	0.011307	A_23_P135595	inhibitor of growth family, member 5 (ING5), mRNA
DALRD3	YES	NM_018114	-0.311026	-2.04657	0.0228538	A_23_P135611	DALR anticodon binding domain containing 3 (DALRD3), transcript variant 2, mRNA
ACTB	YES	NM_001101	-0.565881	-3.68028	0.00849651	A_23_P135769	actin, beta (ACTB), mRNA
SPIRE1	YES	NM_020148	0.621658	4.18464	0.00561334	A_23_P135878	spire homolog 1 (Drosophila) (SPIRE1), mRNA
SF3B3	YES	NM_012426	-0.49758	-3.14471	0.00073227	A_23_P135914	splicing factor 3b, subunit 3, 130kDa (SF3B3), mRNA
FBXO8	YES	NM_012180	-0.398603	-2.50382	0.0301184	A_23_P136012	F-box protein 8 (FBXO8), mRNA
PRKG1	YES	NM_006258	2.61675	413.76	1.05989e-05	A_23_P136041	protein kinase, cGMP-dependent, type I (PRKG1), mRNA
ATR	YES	NM_001184	-0.379753	-2.39747	0.0491682	A_23_P136058	ataxia telangiectasia and Rad3 related (ATR), mRNA
ALDH18A1	YES	NM_002860	-0.64059	-4.37109	0.00357292	A_23_P1361	aldehyde dehydrogenase 18 family, member A1 (ALDH18A1), nuclear gene encoding mitochondrial protein, transcript variant 1, mRNA
TBC1D19	YES	NM_018317	1.00467	10.1081	0.000400762	A_23_P136196	TBC1 domain family, member 19 (TBC1D19), mRNA
WIBG	YES	NM_032345	0.425468	2.66359	0.0322974	A_23_P13632	within bgcn homolog (Drosophila) (WIBG), mRNA
EPS8	YES	NM_004447	-0.650483	-4.4718	0.000632397	A_23_P136347	epidermal growth factor receptor pathway substrate 8 (EPS8), mRNA
IRF2	YES	NM_002199	-0.324981	-2.1134	0.0351574	A_23_P136478	interferon regulatory factor 2 (IRF2), mRNA
PIGG	YES	NM_017733	-0.333319	-2.15437	0.00513407	A_23_P136547	phosphatidylinositol glycan anchor biosynthesis, class G (PIGG), mRNA
ST3GAL5	YES	NM_003896	0.740655	5.5037	0.0017698	A_23_P136573	ST3 beta-galactoside alpha-2,3-sialyltransferase 5 (ST3GAL5), transcript variant 1, mRNA
AP3B1	YES	NM_003664	-0.445866	-2.79168	0.00404959	A_23_P136635	adaptor-related protein complex 3, beta 1 subunit (AP3B1), mRNA
UGT2B7	YES	NM_001074	-2.04546	-111.036	0.00192842	A_23_P136671	UDP glucuronosyltransferase 2 family, polypeptide B7 (UGT2B7), mRNA
KNTC1	YES	NM_014708	-1.02409	-10.5704	7.1179e-05	A_23_P136817	kinetochore associated 1 (KNTC1), mRNA
WDR13	YES	NM_017883	0.314769	2.06428	0.0177889	A_23_P136916	WD repeat domain 13 (WDR13), mRNA
NYX	YES	NM_022567	-0.390627	-2.45825	0.0275748	A_23_P137046	nyctalopin (NYX), mRNA
TMSL8	YES	NM_021992	-2.92782	-846.878	3.27246e-06	A_23_P137173	thymosin-like 8 (TMSL8), mRNA
UBE1	YES	NM_003334	-0.323379	-2.10562	0.0100209	A_23_P137209	ubiquitin-activating enzyme E1 (A1S9T and BN75 temperature sensitivity complementing) (UBE1), transcript variant 1, mRNA
ID3	YES	NM_002167	-2.31002	-204.184	7.95665e-06	A_23_P137381	inhibitor of DNA binding 3, dominant negative helix-loop-helix protein (ID3), mRNA
ENO1	YES	NM_001428	-0.927331	-8.45924	0.000136194	A_23_P137391	enolase 1, (alpha) (ENO1), mRNA
LRRC41	YES	NM_006369	0.494828	3.12484	0.0286497	A_23_P137403	leucine rich repeat containing 41 (LRRC41), mRNA
RNF11	YES	NM_014372	0.679403	4.77973	0.0104326	A_23_P137434	ring finger protein 11 (RNF11), mRNA
PLOD1	YES	NM_000302	-1.38576	-24.3085	2.17033e-05	A_23_P137532	procollagen-lysine 1, 2-oxoglutarate 5-dioxygenase 1 (PLOD1), mRNA
FBXO28	YES	NM_015176	-0.350209	-2.2398	0.0486614	A_23_P137578	F-box protein 28 (FBXO28), mRNA
HP1BP3	YES	NM_016287	-0.554308	-3.5835	0.00164228	A_23_P137630	heterochromatin protein 1, binding protein 3 (HP1BP3), mRNA
CDC73	YES	NM_024529	-0.379548	-2.39634	0.00416974	A_23_P137731	cell division cycle 73, Paf1/RNA polymerase II complex component, homolog (S. cerevisiae) (CDC73), mRNA
ATP6V0B	YES	NM_004047	0.349104	2.2341	0.0198592	A_23_P137814	ATPase, H+ transporting, lysosomal 21kDa, V0 subunit b (ATP6V0B), transcript variant 1, mRNA
LOC128192	YES	XM_060887	-0.686454	-4.85796	0.000166528	A_23_P137830	PREDICTED: similar to peptidylprolyl isomerase A isoform 1 (LOC128192), mRNA
OXCT2	YES	NM_022120	-0.606254	-4.03882	0.00293636	A_23_P137896	3-oxoacid CoA transferase 2 (OXCT2), mRNA
S100A10	YES	NM_002966	-1.38838	-24.4557	0.0012055	A_23_P137984	S100 calcium binding protein A10 (S100A10), mRNA
SEMA6C	YES	NM_030913	2.01025	102.388	4.8034e-05	A_23_P138000	sema domain, transmembrane domain (TM), and cytoplasmic domain, (semaphorin) 6C (SEMA6C), mRNA
ATPBD1B	YES	NM_018066	0.278101	1.89715	0.0180855	A_23_P138025	ATP binding domain 1 family, member B (ATPBD1B), mRNA
NOC2L	YES	NM_015658	-0.546116	-3.51655	0.00200132	A_23_P138058	nucleolar complex associated 2 homolog (S. cerevisiae) (NOC2L), mRNA
OMA1	YES	NM_145243	0.329294	2.13449	0.0336895	A_23_P138137	OMA1 homolog, zinc metallopeptidase (S. cerevisiae) (OMA1), mRNA
CNN3	YES	NM_001839	-0.712668	-5.16021	0.00846005	A_23_P138168	calponin 3, acidic (CNN3), mRNA
C1orf77	YES	NM_015607	0.539513	3.46348	0.00124221	A_23_P138253	chromosome 1 open reading frame 77 (C1orf77), mRNA
CD58	YES	NM_001779	0.565243	3.67488	0.000208143	A_23_P138308	CD58 molecule (CD58), mRNA
RAB18	YES	NM_021252	0.456463	2.86064	0.00379286	A_23_P138376	RAB18, member RAS oncogene family (RAB18), mRNA
RSU1	YES	NM_012425	-0.528652	-3.37794	0.00096616	A_23_P138417	Ras suppressor protein 1 (RSU1), transcript variant 1, mRNA
ZMIZ1	YES	NM_020338	-1.02254	-10.5326	0.00778037	A_23_P138435	zinc finger, MIZ-type containing 1 (ZMIZ1), mRNA
NOLC1	YES	NM_004741	-0.284079	-1.92344	0.0234987	A_23_P138465	nucleolar and coiled-body phosphoprotein 1 (NOLC1), mRNA
NEURL	YES	NM_004210	3.43851	2744.77	2.06292e-06	A_23_P138492	neuralized homolog (Drosophila) (NEURL), mRNA
CDC2	YES	NM_001786	-2.33271	-215.136	1.26408e-06	A_23_P138507	cell division cycle 2, G1 to S and G2 to M (CDC2), transcript variant 1, mRNA
COMMD3	YES	NM_012071	0.291693	1.95746	0.00613244	A_23_P138514	COMM domain containing 3 (COMMD3), mRNA
SMC3	YES	NM_005445	-0.363145	-2.30752	0.00272416	A_23_P138631	structural maintenance of chromosomes 3 (SMC3), mRNA
NMT2	YES	NM_004808	-0.537258	-3.44554	0.00353033	A_23_P138686	N-myristoyltransferase 2 (NMT2), mRNA
RGS10	YES	NM_001005339	-0.617574	-4.14547	0.0290578	A_23_P138717	regulator of G-protein signalling 10 (RGS10), transcript variant 1, mRNA
MARVELD1	YES	NM_031484	-1.2228	-16.7031	0.00215896	A_23_P138725	MARVEL domain containing 1 (MARVELD1), mRNA
ACP2	YES	NM_001610	-0.305862	-2.02238	0.0121486	A_23_P138776	acid phosphatase 2, lysosomal (ACP2), mRNA
AMOTL1	YES	NM_130847	0.855279	7.16603	0.00478962	A_23_P138796	angiomotin like 1 (AMOTL1), mRNA
CHORDC1	YES	NM_012124	-0.238662	-1.73245	0.0439644	A_23_P138805	cysteine and histidine-rich domain (CHORD)-containing 1 (CHORDC1), mRNA
MRPL49	YES	NM_004927	-0.366722	-2.3266	0.00300814	A_23_P138819	mitochondrial ribosomal protein L49 (MRPL49), nuclear gene encoding mitochondrial protein, mRNA
DRAP1	YES	NM_006442	-0.424614	-2.65836	0.00293361	A_23_P138856	DR1-associated protein 1 (negative cofactor 2 alpha) (DRAP1), mRNA
ACTN3	YES	NM_001104	2.30351	201.148	0.000683247	A_23_P138881	actinin, alpha 3 (ACTN3), mRNA
LOC387758	YES	NM_203371	1.6074	40.4951	0.0113934	A_23_P138885	similar to RIKEN cDNA 1110018M03 (LOC387758), mRNA
COPB1	YES	NM_016451	-0.285105	-1.92799	0.0173547	A_23_P138899	coatomer protein complex, subunit beta 1 (COPB1), mRNA
RBM7	YES	NM_016090	-0.417327	-2.61413	0.0225768	A_23_P138975	RNA binding motif protein 7 (RBM7), mRNA
DHX37	YES	NM_032656	0.260544	1.82198	0.0276291	A_23_P13914	DEAH (Asp-Glu-Ala-His) box polypeptide 37 (DHX37), mRNA
ARFIP2	YES	NM_012402	-0.414431	-2.59676	0.00205324	A_23_P139228	ADP-ribosylation factor interacting protein 2 (arfaptin 2) (ARFIP2), mRNA
SLC22A18	YES	NM_183233	-0.620122	-4.16986	0.0470889	A_23_P139260	solute carrier family 22 (organic cation transporter), member 18 (SLC22A18), transcript variant 2, mRNA
LIN7C	YES	NM_018362	-0.381949	-2.40962	0.0356827	A_23_P139277	lin-7 homolog C (C. elegans) (LIN7C), mRNA
WDR71	YES	NM_025155	0.585154	3.84728	0.00411575	A_23_P139339	WD repeat domain 71 (WDR71), mRNA
ZNF148	YES	NM_021964	0.300871	1.99927	0.0343518	A_23_P139408	zinc finger protein 148 (ZNF148), mRNA
GALNTL4	YES	NM_198516	-1.44175	-27.6532	0.000609638	A_23_P139418	UDP-N-acetyl-alpha-D-galactosamine:polypeptide N-acetylgalactosaminyltransferase-like 4 (GALNTL4), mRNA
CDK2AP1	YES	NM_004642	-0.448953	-2.8116	0.0457629	A_23_P139486	CDK2-associated protein 1 (CDK2AP1), mRNA
ERGIC2	YES	NM_016570	0.326955	2.12302	0.0198793	A_23_P139509	ERGIC and golgi 2 (ERGIC2), mRNA
PRR13	YES	NM_001005354	-0.467735	-2.93586	0.000492382	A_23_P139575	proline rich 13 (PRR13), transcript variant 3, mRNA
GNS	YES	NM_002076	-0.302786	-2.0081	0.0105264	A_23_P139632	glucosamine (N-acetyl)-6-sulfatase (Sanfilippo disease IIID) (GNS), mRNA
IRAK4	YES	NM_016123	-0.883217	-7.64217	0.000251842	A_23_P13978	interleukin-1 receptor-associated kinase 4 (IRAK4), mRNA
SLC11A2	YES	NM_000617	0.518231	3.29785	0.000313436	A_23_P139820	solute carrier family 11 (proton-coupled divalent metal ion transporters), member 2 (SLC11A2), mRNA
YAF2	YES	NM_001012424	0.394243	2.47881	0.0414461	A_23_P139825	YY1 associated factor 2 (YAF2), transcript variant 2, mRNA
IGFBP6	YES	NM_002178	-1.44349	-27.7648	0.000360591	A_23_P139912	insulin-like growth factor binding protein 6 (IGFBP6), mRNA
CHST11	YES	NM_018413	0.742229	1.67276	0.0130476	A_23_P139919	carbohydrate (chondroitin 4) sulfotransferase 11 (CHST11), mRNA
ERP29	YES	NM_006817	-0.624969	-4.21666	0.00144542	A_23_P139929	endoplasmic reticulum protein 29 (ERP29), transcript variant 1, mRNA
KPNA3	YES	NM_002267	0.433029	2.71037	0.00162906	A_23_P139950	karyopherin alpha 3 (importin alpha 4) (KPNA3), mRNA
CDK8	YES	NM_001260	-0.30749	-2.02997	0.0239669	A_23_P139958	cyclin-dependent kinase 8 (CDK8), mRNA
GOLGA2L1	YES	NM_017600	0.450154	2.81938	0.00724189	A_23_P13998	golgi autoantigen, golgin subfamily a, 2-like 1 (GOLGA2L1), mRNA
XPO4	YES	NM_022459	0.563348	3.65888	0.0100165	A_23_P139983	exportin 4 (XPO4), mRNA
PHGDHL1	YES	NM_177967	0.454151	2.84545	0.0013814	A_23_P139998	phosphoglycerate dehydrogenase like 1 (PHGDHL1), mRNA
UBL3	YES	NM_007106	0.962248	9.16743	7.87771e-05	A_23_P140029	ubiquitin-like 3 (UBL3), mRNA
FAM48A	YES	NM_017569	-0.380955	-2.40411	0.00401579	A_23_P140050	family with sequence similarity 48, member A (FAM48A), transcript variant 2, mRNA
RNASEH2B	YES	NM_024570	-0.272146	-1.87131	0.0235615	A_23_P140088	ribonuclease H2, subunit B (RNASEH2B), mRNA
MARK3	YES	NM_002376	0.331846	2.14707	0.0359613	A_23_P140111	MAP/microtubule affinity-regulating kinase 3 (MARK3), mRNA
ATP6V1D	YES	NM_015994	0.432537	2.7073	0.00480213	A_23_P140115	ATPase, H+ transporting, lysosomal 34kDa, V1 subunit D (ATP6V1D), mRNA
FAM14A	YES	NM_032036	-0.86295	-7.29374	0.00896525	A_23_P140146	family with sequence similarity 14, member A (FAM14A), mRNA
PCK2	YES	NM_004563	1.41478	25.9884	0.00142212	A_23_P140207	phosphoenolpyruvate carboxykinase 2 (mitochondrial) (PCK2), nuclear gene encoding mitochondrial protein, transcript variant 1, mRNA
CREBL2	YES	NM_001310	-0.942069	-8.75122	0.00478962	A_23_P14026	cAMP responsive element binding protein-like 2 (CREBL2), mRNA
RTN1	YES	NM_021136	-2.16961	-147.779	0.00329291	A_23_P140290	reticulon 1 (RTN1), transcript variant 1, mRNA
SDCCAG1	YES	NM_004713	0.270091	1.86248	0.00850816	A_23_P140328	serologically defined colon cancer antigen 1 (SDCCAG1), mRNA
PAPLN	YES	NM_173462	-2.94285	-876.702	1.21925e-05	A_23_P140347	papilin, proteoglycan-like sulfated glycoprotein (PAPLN), mRNA
NDUFB1	YES	NM_004545	0.427481	2.67597	0.0120421	A_23_P140423	NADH dehydrogenase (ubiquinone) 1 beta subcomplex, 1, 7kDa (NDUFB1), mRNA
CLPX	YES	NM_006660	0.379872	2.39813	0.00499393	A_23_P140511	ClpX caseinolytic peptidase X homolog (E. coli) (CLPX), mRNA
TM2D3	YES	NM_078474	0.252339	1.78788	0.0334164	A_23_P140515	TM2 domain containing 3 (TM2D3), transcript variant 1, mRNA
ABHD2	YES	NM_007011	-1.33151	-21.4539	0.000105035	A_23_P140591	abhydrolase domain containing 2 (ABHD2), transcript variant 1, mRNA
NGRN	YES	NM_001033088	0.931696	8.54469	0.000274472	A_23_P140602	neugrin, neurite outgrowth associated (NGRN), transcript variant 2, mRNA
CYFIP1	YES	NM_014608	-0.225642	-1.68129	0.0467811	A_23_P140648	cytoplasmic FMR1 interacting protein 1 (CYFIP1), transcript variant 1, mRNA
DNAJC17	YES	NM_018163	-0.481964	-3.03364	0.0065349	A_23_P140698	DnaJ (Hsp40) homolog, subfamily C, member 17 (DNAJC17), mRNA
FAM38A	YES	NM_014745	-0.55246	-3.56829	0.00357224	A_23_P140738	family with sequence similarity 38, member A (FAM38A), mRNA
NDRG4	YES	NM_022910	3.14795	1405.88	1.03568e-05	A_23_P140748	NDRG family member 4 (NDRG4), mRNA
PSMB10	YES	NM_002801	-0.429028	-2.68552	0.0120421	A_23_P140807	proteasome (prosome, macropain) subunit, beta type, 10 (PSMB10), mRNA
PARD6A	YES	NM_016948	0.58945	3.88553	0.0261433	A_23_P140821	par-6 partitioning defective 6 homolog alpha (C. elegans) (PARD6A), transcript variant 1, mRNA
A2BP1	YES	NM_018723	0.847445	7.03793	0.00057284	A_23_P140858	ataxin 2-binding protein 1 (A2BP1), transcript variant 4, mRNA
ABCA3	YES	NM_001089	1.3233	21.0522	0.000430743	A_23_P140876	ATP-binding cassette, sub-family A (ABC1), member 3 (ABCA3), mRNA
NDUFAB1	YES	NM_005003	0.617016	4.14015	0.00143358	A_23_P140960	NADH dehydrogenase (ubiquinone) 1, alpha/beta subcomplex, 1, 8kDa (NDUFAB1), mRNA
AYTL1	YES	NM_017839	-0.344029	-2.20815	0.0478346	A_23_P141021	acyltransferase like 1 (AYTL1), mRNA
COX4I1	YES	NM_001861	0.509946	3.23553	0.016879	A_23_P141032	cytochrome c oxidase subunit IV isoform 1 (COX4I1), mRNA
TGFB1I1	YES	NM_001042454	-0.36456	-2.31505	0.0300577	A_23_P141055	transforming growth factor beta 1 induced transcript 1 (TGFB1I1), transcript variant 1, mRNA
GALK1	YES	NM_000154	-0.722222	-5.275	0.000643992	A_23_P141126	galactokinase 1 (GALK1), mRNA
NLE1	YES	NM_001014445	-0.756677	-5.71053	0.0046073	A_23_P141315	notchless homolog 1 (Drosophila) (NLE1), transcript variant 2, mRNA
MPP3	YES	NM_001932	-0.471066	-2.95846	0.00502041	A_23_P141346	membrane protein, palmitoylated 3 (MAGUK p55 subfamily member 3) (MPP3), mRNA
FZD2	YES	NM_001466	-1.11592	-13.0593	0.0233638	A_23_P141362	frizzled homolog 2 (Drosophila) (FZD2), mRNA
WIPI1	YES	NM_017983	1.14758	14.047	0.000143926	A_23_P141394	WD repeat domain, phosphoinositide interacting 1 (WIPI1), mRNA
NME2	YES	NM_002512	-0.309282	-2.03837	0.00480616	A_23_P141405	non-metastatic cells 2, protein (NM23B) expressed in (NME2), transcript variant 1, mRNA
CDK5R1	YES	NM_003885	-0.257235	-1.80815	0.0358517	A_23_P141467	cyclin-dependent kinase 5, regulatory subunit 1 (p35) (CDK5R1), mRNA
C17orf63	YES	NM_018182	-0.380777	-2.40313	0.0448134	A_23_P141484	chromosome 17 open reading frame 63 (C17orf63), transcript variant 2, mRNA
C17orf49	YES	NM_174893	-0.403299	-2.53104	0.00691075	A_23_P141520	chromosome 17 open reading frame 49 (C17orf49), mRNA
EIF4A3	YES	NM_014740	-0.412644	-2.5861	0.0104326	A_23_P141636	eukaryotic translation initiation factor 4A, isoform 3 (EIF4A3), mRNA
C18orf10	YES	NM_015476	-1.3007	-19.985	9.83187e-06	A_23_P141715	chromosome 18 open reading frame 10 (C18orf10), mRNA
NAPG	YES	NM_003826	0.486694	3.06686	0.00129898	A_23_P141770	N-ethylmaleimide-sensitive factor attachment protein, gamma (NAPG), mRNA
SERPINB7	YES	NM_001040147	-1.90479	-80.3143	0.000646416	A_23_P141802	serpin peptidase inhibitor, clade B (ovalbumin), member 7 (SERPINB7), transcript variant 2, mRNA
PVR	YES	NM_006505	0.847423	7.03757	0.00273599	A_23_P141894	poliovirus receptor (PVR), mRNA
RFC3	YES	NM_002915	-1.01945	-10.4581	0.000113804	A_23_P14193	replication factor C (activator 1) 3, 38kDa (RFC3), transcript variant 1, mRNA
NY-SAR-48	YES	NM_033417	-1.15108	-14.1605	0.000555755	A_23_P141965	sarcoma antigen NY-SAR-48 (NY-SAR-48), transcript variant 1, mRNA
HRC	YES	NM_002152	3.14369	1392.17	0.000168	A_23_P142125	histidine rich calcium binding protein (HRC), mRNA
PAF1	YES	NM_019088	-0.276867	-1.89177	0.00891867	A_23_P142272	Paf1, RNA polymerase II associated factor, homolog (S. cerevisiae) (PAF1), mRNA
CIRBP	YES	NM_001280	-0.505899	-3.20553	0.0131511	A_23_P142322	cold inducible RNA binding protein (CIRBP), mRNA
AKAP8	YES	NM_005858	-0.319824	-2.08845	0.011397	A_23_P142380	A kinase (PRKA) anchor protein 8 (AKAP8), mRNA
LSR	YES	NM_205834	-0.522959	-3.33395	0.00331199	A_23_P142389	lipolysis stimulated lipoprotein receptor (LSR), transcript variant 2, mRNA
COL3A1	YES	NM_000090	-0.851167	-7.09851	0.000508994	A_23_P142533	collagen, type III, alpha 1 (Ehlers-Danlos syndrome type IV, autosomal dominant) (COL3A1), mRNA
ZFHX1B	YES	NM_014795	1.13677	13.7014	0.000324803	A_23_P142560	zinc finger homeobox 1b (ZFHX1B), mRNA
ILKAP	YES	NM_176799	-0.345241	-2.21432	0.0175061	A_23_P142590	integrin-linked kinase-associated serine/threonine phosphatase 2C (ILKAP), transcript variant 2, mRNA
FKBP1B	YES	NM_054033	-0.629103	-4.257	0.0041469	A_23_P142631	FK506 binding protein 1B, 12.6 kDa (FKBP1B), transcript variant 2, mRNA
C2orf17	YES	NM_024293	-0.269383	-1.85944	0.0157456	A_23_P142688	chromosome 2 open reading frame 17 (C2orf17), mRNA
LMAN2L	YES	NM_030805	0.426305	2.66873	0.00899157	A_23_P142708	lectin, mannose-binding 2-like (LMAN2L), mRNA
ZFYVE21	YES	NM_024071	-0.449355	-2.8142	0.0254507	A_23_P14273	zinc finger, FYVE domain containing 21 (ZFYVE21), mRNA
TMEM178	YES	NM_152390	-1.38135	-24.0631	0.00260547	A_23_P142738	transmembrane protein 178 (TMEM178), mRNA
EIF2AK2	YES	NM_002759	-0.499005	-3.15504	0.0112864	A_23_P142750	eukaryotic translation initiation factor 2-alpha kinase 2 (EIF2AK2), mRNA
EIF3S5	YES	NM_003754	-0.355478	-2.26714	0.00565006	A_23_P142776	eukaryotic translation initiation factor 3, subunit 5 epsilon, 47kDa (EIF3S5), mRNA
DCTN1	YES	NM_004082	0.325041	2.11369	0.0106634	A_23_P142835	dynactin 1 (p150, glued homolog, Drosophila) (DCTN1), transcript variant 1, mRNA
VTI1B	YES	NM_006370	0.321522	2.09663	0.016513	A_23_P14284	vesicle transport through interaction with t-SNAREs homolog 1B (yeast) (VTI1B), mRNA
ATOH8	YES	NM_032827	-2.32712	-212.384	1.59587e-06	A_23_P142878	atonal homolog 8 (Drosophila) (ATOH8), mRNA
ARID5A	YES	NM_006673	1.55522	35.9103	0.00300768	A_23_P143016	AT rich interactive domain 5A (MRF1-like) (ARID5A), transcript variant 2, mRNA
EML4	YES	NM_019063	-0.936019	-8.63016	8.295e-05	A_23_P143127	echinoderm microtubule associated protein like 4 (EML4), mRNA
ID2	YES	NM_002166	-1.81206	-64.8727	0.000252622	A_23_P143143	inhibitor of DNA binding 2, dominant negative helix-loop-helix protein (ID2), mRNA
MYBL2	YES	NM_002466	-1.66966	-46.7368	3.28142e-06	A_23_P143190	v-myb myeloblastosis viral oncogene homolog (avian)-like 2 (MYBL2), mRNA
STK4	YES	NM_006282	-0.402931	-2.5289	0.0160851	A_23_P143199	serine/threonine kinase 4 (STK4), mRNA
CEBPB	YES	NM_005194	0.707759	5.10222	0.00846602	A_23_P143242	CCAAT/enhancer binding protein (C/EBP), beta (CEBPB), mRNA
KIAA0391	YES	NM_014672	-0.190838	-1.55181	0.0400444	A_23_P14340	KIAA0391 (KIAA0391), mRNA
MRPL39	YES	NM_017446	0.403485	2.53213	0.0112967	A_23_P143446	mitochondrial ribosomal protein L39 (MRPL39), nuclear gene encoding mitochondrial protein, transcript variant 1, mRNA
ATP5O	YES	NM_001697	0.221886	1.66681	0.0360082	A_23_P143474	ATP synthase, H+ transporting, mitochondrial F1 complex, O subunit (oligomycin sensitivity conferring protein) (ATP5O), nuclear gene encoding mitochondrial protein, mRNA
AKAP6	YES	NM_004274	1.79084	61.7789	3.99391e-05	A_23_P14351	A kinase (PRKA) anchor protein 6 (AKAP6), mRNA
ATP6V1E1	YES	NM_001696	0.465689	2.92206	0.0127893	A_23_P143551	ATPase, H+ transporting, lysosomal 31kDa, V1 subunit E1 (ATP6V1E1), transcript variant 1, mRNA
DGCR6L	YES	NM_033257	0.857919	7.20973	0.000627055	A_23_P143569	DiGeorge syndrome critical region gene 6-like (DGCR6L), mRNA
RASD2	YES	NM_014310	0.501178	3.17087	0.019182	A_23_P143673	RASD family, member 2 (RASD2), mRNA
ARPP-21	YES	NM_001025069	1.48386	30.469	0.000696939	A_23_P143838	cyclic AMP-regulated phosphoprotein, 21 kD (ARPP-21), transcript variant 4, mRNA
ARHGEF3	YES	NM_019555	-1.26702	-18.4935	0.000209976	A_23_P143885	Rho guanine nucleotide exchange factor (GEF) 3 (ARHGEF3), mRNA
FBLN2	YES	NM_001004019	-0.93246	-8.55973	0.000533573	A_23_P143981	fibulin 2 (FBLN2), transcript variant 1, mRNA
ATG7	YES	NM_006395	-0.286044	-1.93216	0.018235	A_23_P143987	ATG7 autophagy related 7 homolog (S. cerevisiae) (ATG7), mRNA
PRKCD	YES	NM_006254	-0.507607	-3.21816	0.00679643	A_23_P144054	protein kinase C, delta (PRKCD), transcript variant 1, mRNA
GNAI2	YES	NM_002070	-0.934963	-8.60919	0.000189269	A_23_P144113	guanine nucleotide binding protein (G protein), alpha inhibiting activity polypeptide 2 (GNAI2), mRNA
TOMM70A	YES	NM_014820	0.458355	2.87313	0.000982561	A_23_P144264	translocase of outer mitochondrial membrane 70 homolog A (S. cerevisiae) (TOMM70A), nuclear gene encoding mitochondrial protein, mRNA
SCC-112	YES	NM_015200	-0.342606	-2.20093	0.0288807	A_23_P144294	SCC-112 protein (SCC-112), mRNA
ASB5	YES	NM_080874	0.586511	3.85932	0.0457715	A_23_P144326	ankyrin repeat and SOCS box-containing 5 (ASB5), mRNA
SLIT2	YES	NM_004787	1.77087	59.0029	0.00102085	A_23_P144348	slit homolog 2 (Drosophila) (SLIT2), mRNA
GALNT7	YES	NM_017423	-0.727791	-5.34307	0.00886469	A_23_P144384	UDP-N-acetyl-alpha-D-galactosamine:polypeptide N-acetylgalactosaminyltransferase 7 (GalNAc-T7) (GALNT7), mRNA
PAPSS1	YES	NM_005443	-0.901822	-7.97667	0.00154769	A_23_P144465	3'-phosphoadenosine 5'-phosphosulfate synthase 1 (PAPSS1), mRNA
TMCO6	YES	NM_018502	-0.670119	-4.67863	0.0027346	A_23_P144639	transmembrane and coiled-coil domains 6 (TMCO6), mRNA
EXOC5	YES	NM_006544	0.282825	1.91789	0.0237168	A_23_P14464	exocyst complex component 5 (EXOC5), mRNA
CMBL	YES	NM_138809	0.579846	3.80054	0.0302869	A_23_P144668	carboxymethylenebutenolidase homolog (Pseudomonas) (CMBL), mRNA
RAD1	YES	NM_133377	0.459399	2.88004	0.00652091	A_23_P144697	RAD1 homolog (S. pombe) (RAD1), transcript variant 3, mRNA
CNIH	YES	NM_005776	0.232661	1.70868	0.0416666	A_23_P14473	cornichon homolog (Drosophila) (CNIH), transcript variant 1, mRNA
CKMT2	YES	NM_001825	5.34019	218872	8.08259e-05	A_23_P144778	creatine kinase, mitochondrial 2 (sarcomeric) (CKMT2), nuclear gene encoding mitochondrial protein, mRNA
PDLIM4	YES	NM_003687	-0.604896	-4.0262	0.00224608	A_23_P144796	PDZ and LIM domain 4 (PDLIM4), mRNA
GM2A	YES	NM_000405	-0.642171	-4.38703	0.012046	A_23_P144872	GM2 ganglioside activator (GM2A), mRNA
ATOX1	YES	NM_004045	-0.269368	-1.85938	0.0491813	A_23_P144877	ATX1 antioxidant protein 1 homolog (yeast) (ATOX1), mRNA
PDLIM7	YES	NM_005451	0.68483	4.83983	0.0290857	A_23_P144896	PDZ and LIM domain 7 (enigma) (PDLIM7), transcript variant 1, mRNA
GFPT2	YES	NM_005110	-1.23032	-16.9951	0.000167425	A_23_P144916	glutamine-fructose-6-phosphate transaminase 2 (GFPT2), mRNA
C14orf104	YES	NM_018139	0.252322	1.78781	0.0436075	A_23_P14493	chromosome 14 open reading frame 104 (C14orf104), mRNA
SMAD5	YES	NM_001001419	-0.285912	-1.93158	0.0448583	A_23_P144944	SMAD family member 5 (SMAD5), transcript variant 2, mRNA
PIK3R1	YES	NM_181523	0.990712	9.78842	0.0409552	A_23_P144980	phosphoinositide-3-kinase, regulatory subunit 1 (p85 alpha) (PIK3R1), transcript variant 1, mRNA
RAPGEF6	YES	NM_016340	-0.522124	-3.32755	0.00355962	A_23_P144999	Rap guanine nucleotide exchange factor (GEF) 6 (RAPGEF6), mRNA
ADRB2	YES	NM_000024	-1.56488	-36.7179	0.000573786	A_23_P145024	adrenergic, beta-2-, receptor, surface (ADRB2), mRNA
AOF1	YES	NM_153042	0.624446	4.21159	0.00371423	A_23_P145035	amine oxidase (flavin containing) domain 1 (AOF1), mRNA
ZNF318	YES	NM_014345	0.258981	1.81544	0.0400887	A_23_P145175	zinc finger protein 318 (ZNF318), mRNA
NFKBIL1	YES	NM_005007	0.291198	1.95523	0.0228194	A_23_P145301	nuclear factor of kappa light polypeptide gene enhancer in B-cells inhibitor-like 1 (NFKBIL1), mRNA
CCHCR1	YES	NM_019052	-0.664522	-4.61873	0.00257661	A_23_P145330	coiled-coil alpha-helical rod protein 1 (CCHCR1), mRNA
BAK1	YES	NM_001188	0.358853	2.28483	0.0160134	A_23_P145357	BCL2-antagonist/killer 1 (BAK1), mRNA
CCNC	YES	NM_005190	-0.46441	-2.91346	0.00162573	A_23_P145397	cyclin C (CCNC), transcript variant 1, mRNA
FUCA2	YES	NM_032020	-0.580735	-3.80834	0.00051932	A_23_P145408	fucosidase, alpha-L- 2, plasma (FUCA2), mRNA
EYA4	YES	NM_004100	0.590079	3.89116	0.00388668	A_23_P145507	eyes absent homolog 4 (Drosophila) (EYA4), transcript variant 1, mRNA
C6orf142	YES	NM_138569	1.76749	58.5444	6.20449e-05	A_23_P145555	chromosome 6 open reading frame 142 (C6orf142), mRNA
HINT3	YES	NM_138571	0.824896	6.68183	2.34579e-05	A_23_P145574	histidine triad nucleotide binding protein 3 (HINT3), mRNA
UBE2H	YES	NM_003344	0.565896	3.68041	0.00533567	A_23_P145584	ubiquitin-conjugating enzyme E2H (UBC8 homolog, yeast) (UBE2H), transcript variant 1, mRNA
ASNS	YES	NM_001673	1.61953	41.6416	0.000210848	A_23_P145694	asparagine synthetase (ASNS), transcript variant 2, mRNA
C7orf10	YES	NM_024728	-0.602415	-4.00327	0.00176887	A_23_P145711	chromosome 7 open reading frame 10 (C7orf10), mRNA
NDUFA4	YES	NM_002489	0.604396	4.02157	0.00150738	A_23_P145777	NADH dehydrogenase (ubiquinone) 1 alpha subcomplex, 4, 9kDa (NDUFA4), nuclear gene encoding mitochondrial protein, mRNA
MLXIPL	YES	NM_032951	2.25154	178.461	0.000112371	A_23_P145786	MLX interacting protein-like (MLXIPL), transcript variant 1, mRNA
PPP1R9A	YES	NM_017650	0.862367	7.28394	0.000186463	A_23_P145824	protein phosphatase 1, regulatory (inhibitor) subunit 9A (PPP1R9A), mRNA
MET	YES	NM_000245	-0.531214	-3.39793	0.00902644	A_23_P145846	met proto-oncogene (hepatocyte growth factor receptor) (MET), mRNA
S100A11	YES	NM_005620	-0.352627	-2.2523	0.0357433	A_23_P145863	S100 calcium binding protein A11 (S100A11), mRNA
H2AFV	YES	NM_012412	-0.820323	-6.61184	7.09489e-05	A_23_P145904	H2A histone family, member V (H2AFV), transcript variant 1, mRNA
EPHB6	YES	NM_004445	-0.943233	-8.77472	3.45268e-05	A_23_P145935	EPH receptor B6 (EPHB6), mRNA
TPST1	YES	NM_003596	-1.11818	-13.1275	5.14463e-05	A_23_P145965	tyrosylprotein sulfotransferase 1 (TPST1), mRNA
TSPAN12	YES	NM_012338	0.937253	8.65472	0.000619574	A_23_P145984	tetraspanin 12 (TSPAN12), mRNA
ATP6V1C1	YES	NM_001695	0.925194	8.41771	0.00154506	A_23_P146058	ATPase, H+ transporting, lysosomal 42kDa, V1 subunit C1 (ATP6V1C1), transcript variant 1, mRNA
GSR	YES	NM_000637	-0.497341	-3.14298	0.0211376	A_23_P146084	glutathione reductase (GSR), mRNA
OPTN	YES	NM_001008211	0.639261	4.35773	0.00195365	A_23_P1461	optineurin (OPTN), transcript variant 1, mRNA
NPAL2	YES	NM_024759	-0.638451	-4.34961	0.00741049	A_23_P146111	NIPA-like domain containing 2 (NPAL2), mRNA
DUSP26	YES	NM_024025	4.92244	83645.3	1.2308e-06	A_23_P146134	dual specificity phosphatase 26 (putative) (DUSP26), mRNA
BAG4	YES	NM_004874	-0.397805	-2.49922	0.0111606	A_23_P146217	BCL2-associated athanogene 4 (BAG4), mRNA
STMN2	YES	NM_007029	1.38732	24.3961	0.0127878	A_23_P146274	stathmin-like 2 (STMN2), mRNA
POMT1	YES	NM_007171	-0.402814	-2.52821	0.000725259	A_23_P146361	protein-O-mannosyltransferase 1 (POMT1), transcript variant 1, mRNA
RANBP6	YES	NM_012416	0.568125	3.69935	0.000970897	A_23_P146379	RAN binding protein 6 (RANBP6), mRNA
C9orf5	YES	NM_032012	0.646418	4.43015	0.00741976	A_23_P146417	chromosome 9 open reading frame 5 (C9orf5), mRNA
CTSL2	YES	NM_001333	-2.51585	-327.983	6.25858e-06	A_23_P146456	cathepsin L2 (CTSL2), mRNA
VAV2	YES	NM_003371	-0.452603	-2.83533	0.0316527	A_23_P146468	vav 2 oncogene (VAV2), mRNA
C15orf28	YES	NM_001040150	-0.565063	-3.67336	0.00763494	A_23_P14649	chromosome 15 open reading frame 28 (C15orf28), mRNA
GOLPH2	YES	NM_016548	-0.648115	-4.44749	0.00109002	A_23_P146512	golgi phosphoprotein 2 (GOLPH2), transcript variant 1, mRNA
SMC5	YES	NM_015110	-0.320242	-2.09046	0.0123506	A_23_P146526	structural maintenance of chromosomes 5 (SMC5), mRNA
ZYG11BL	YES	NM_006336	0.713734	5.1729	0.000277165	A_23_P146631	zyg-11 homolog B (C. elegans)-like (ZYG11BL), mRNA
OPRS1	YES	NM_005866	-0.28849	-1.94308	0.0207787	A_23_P146637	opioid receptor, sigma 1 (OPRS1), transcript variant 1, mRNA
ANXA2	YES	NM_001002857	-1.7112	-51.4286	3.89168e-05	A_23_P146644	annexin A2 (ANXA2), transcript variant 2, mRNA
BAG1	YES	NM_004323	0.510901	3.24266	0.0125532	A_23_P146654	BCL2-associated athanogene (BAG1), mRNA
ALG2	YES	NM_033087	-0.373375	-2.36252	0.0300086	A_23_P146728	asparagine-linked glycosylation 2 homolog (S. cerevisiae, alpha-1,3-mannosyltransferase) (ALG2), mRNA
NOPE	YES	NM_020962	1.4745	29.8198	0.00125645	A_23_P14673	likely ortholog of mouse neighbor of Punc E11 (NOPE), mRNA
NEB	YES	NM_004543	3.45535	2853.3	2.17462e-06	A_23_P146783	nebulin (NEB), mRNA
SLC25A10	YES	NM_012140	-0.76994	-5.88762	0.00343199	A_23_P146830	solute carrier family 25 (mitochondrial carrier; dicarboxylate transporter), member 10 (SLC25A10), mRNA
UTS2R	YES	NM_018949	0.381993	2.40987	0.00426529	A_23_P146885	urotensin 2 receptor (UTS2R), mRNA
STX8	YES	NM_004853	0.48038	3.0226	0.00136422	A_23_P146908	syntaxin 8 (STX8), mRNA
CST6	YES	NM_001323	-0.714289	-5.17952	0.0440872	A_23_P146946	cystatin E/M (CST6), mRNA
WWP1	YES	NM_007013	0.433475	2.71316	0.00299197	A_23_P146990	WW domain containing E3 ubiquitin protein ligase 1 (WWP1), mRNA
ADPGK	YES	NM_031284	-0.60617	-4.03803	0.00156903	A_23_P14716	ADP-dependent glucokinase (ADPGK), mRNA
ZNF271	YES	NM_006629	0.450678	2.82279	0.00260547	A_23_P147199	zinc finger protein 271 (ZNF271), mRNA
OSBPL10	YES	NM_017784	-2.1594	-144.345	7.14736e-07	A_23_P147245	oxysterol binding protein-like 10 (OSBPL10), mRNA
NFU1	YES	NM_015700	0.239881	1.73732	0.0170952	A_23_P147296	NFU1 iron-sulfur cluster scaffold homolog (S. cerevisiae) (NFU1), transcript variant 1, mRNA
ACTRT1	YES	NM_138289	1.05638	11.3862	0.0107645	A_23_P147311	actin-related protein T1 (ACTRT1), mRNA
LYN	YES	NM_002350	-0.605339	-4.03031	0.0125587	A_23_P147431	v-yes-1 Yamaguchi sarcoma viral related oncogene homolog (LYN), mRNA
SGCD	YES	NM_000337	1.84363	69.7642	2.30236e-05	A_23_P147647	sarcoglycan, delta (35kDa dystrophin-associated glycoprotein) (SGCD), transcript variant 1, mRNA
CTSH	YES	NM_148979	2.55247	356.841	0.000279555	A_23_P14774	cathepsin H (CTSH), transcript variant 2, mRNA
ZNF654	YES	NM_018293	-0.332852	-2.15205	0.00834579	A_23_P147801	zinc finger protein 654 (ZNF654), mRNA
RAP2C	YES	NM_021183	0.276564	1.89045	0.0179625	A_23_P147826	RAP2C, member of RAS oncogene family (RAP2C), mRNA
CHID1	YES	NM_023947	-0.311186	-2.04732	0.00730216	A_23_P147875	chitinase domain containing 1 (CHID1), mRNA
S100A16	YES	NM_080388	-0.838561	-6.89542	0.000427921	A_23_P147918	S100 calcium binding protein A16 (S100A16), mRNA
NEO1	YES	NM_002499	0.858763	7.22376	0.00552237	A_23_P14798	neogenin homolog 1 (chicken) (NEO1), mRNA
PICALM	YES	NM_007166	-0.693641	-4.93903	0.000298306	A_23_P147995	phosphatidylinositol binding clathrin assembly protein (PICALM), transcript variant 1, mRNA
USP47	YES	NM_017944	0.641473	4.37999	0.00129306	A_23_P148204	ubiquitin specific peptidase 47 (USP47), mRNA
THSD4	YES	NM_024817	1.08596	12.1888	0.00146517	A_23_P148249	thrombospondin, type I, domain containing 4 (THSD4), mRNA
SH3BGRL	YES	NM_003022	-0.716014	-5.20013	0.0334373	A_23_P148297	SH3 domain binding glutamic acid-rich protein like (SH3BGRL), mRNA
RBM3	YES	NM_001017430	-0.875415	-7.50611	0.000174021	A_23_P148308	RNA binding motif (RNP1, RRM) protein 3 (RBM3), transcript variant 2, mRNA
FTHL17	YES	NM_031894	-0.867849	-7.37648	0.000473059	A_23_P148410	ferritin, heavy polypeptide-like 17 (FTHL17), mRNA
KIF4A	YES	NM_012310	-2.48402	-304.803	1.22901e-06	A_23_P148475	kinesin family member 4A (KIF4A), mRNA
TMEM29	YES	NM_014138	-0.786457	-6.11586	0.00659511	A_23_P148519	transmembrane protein 29 (TMEM29), mRNA
ABCD1	YES	NM_000033	0.634117	4.30643	0.000480394	A_23_P148556	ATP-binding cassette, sub-family D (ALD), member 1 (ABCD1), mRNA
PLAC1	YES	NM_021796	-0.458976	-2.87724	0.0380109	A_23_P148609	placenta-specific 1 (PLAC1), mRNA
MYBPH	YES	NM_004997	0.692709	4.92844	0.0345405	A_23_P148737	myosin binding protein H (MYBPH), mRNA
PLEKHA6	YES	NM_014935	-1.20226	-15.9317	0.0303029	A_23_P148753	pleckstrin homology domain containing, family A member 6 (PLEKHA6), mRNA
CDC7	YES	NM_003503	-0.702499	-5.0408	0.00419403	A_23_P148807	cell division cycle 7 homolog (S. cerevisiae) (CDC7), mRNA
ATP1A2	YES	NM_000702	0.880363	7.59213	0.00333035	A_23_P148879	ATPase, Na+/K+ transporting, alpha 2 (+) polypeptide (ATP1A2), mRNA
DDOST	YES	NM_005216	-0.889149	-7.74728	3.93847e-06	A_23_P149099	dolichyl-diphosphooligosaccharide-protein glycosyltransferase (DDOST), mRNA
DIRAS3	YES	NM_004675	1.22024	16.605	0.00112575	A_23_P149121	DIRAS family, GTP-binding RAS-like 3 (DIRAS3), mRNA
CSNK2A2	YES	NM_001896	-0.342032	-2.19802	0.0159752	A_23_P14915	casein kinase 2, alpha prime polypeptide (CSNK2A2), mRNA
ZP4	YES	NM_021186	0.506624	3.21088	0.0340012	A_23_P149189	zona pellucida glycoprotein 4 (ZP4), mRNA
CDC20	YES	NM_001255	-2.64746	-444.084	2.13774e-06	A_23_P149200	cell division cycle 20 homolog (S. cerevisiae) (CDC20), mRNA
B4GALT2	YES	NM_003780	0.268057	1.85377	0.0327533	A_23_P149206	UDP-Gal:betaGlcNAc beta 1,4- galactosyltransferase, polypeptide 2 (B4GALT2), transcript variant 2, mRNA
HECTD3	YES	NM_024602	-0.305895	-2.02253	0.0210478	A_23_P149221	HECT domain containing 3 (HECTD3), mRNA
COQ9	YES	NM_020312	1.12909	13.4613	0.000419092	A_23_P14928	coenzyme Q9 homolog (S. cerevisiae) (COQ9), mRNA
EPHA2	YES	NM_004431	-0.915064	-8.22364	0.000811123	A_23_P149281	EPH receptor A2 (EPHA2), mRNA
HIST3H2A	YES	NM_033445	0.342425	2.20001	0.0424789	A_23_P149301	histone cluster 3, H2a (HIST3H2A), mRNA
GPATCH3	YES	NM_022078	0.332035	2.148	0.0108271	A_23_P149419	G patch domain containing 3 (GPATCH3), mRNA
MBTPS1	YES	NM_003791	-0.430434	-2.69423	0.0319968	A_23_P14946	membrane-bound transcription factor peptidase, site 1 (MBTPS1), transcript variant 1, mRNA
NDUFS2	YES	NM_004550	0.626629	4.23281	0.00171848	A_23_P149470	NADH dehydrogenase (ubiquinone) Fe-S protein 2, 49kDa (NADH-coenzyme Q reductase) (NDUFS2), mRNA
XKR8	YES	NM_018053	0.4365	2.73212	0.0241152	A_23_P149496	XK, Kell blood group complex subunit-related family, member 8 (XKR8), mRNA
ARHGAP29	YES	NM_004815	-1.0747	-11.8769	0.00302906	A_23_P149562	Rho GTPase activating protein 29 (ARHGAP29), mRNA
PLEKHG5	YES	NM_198681	1.193	15.5954	0.00828541	A_23_P149626	pleckstrin homology domain containing, family G (with RhoGef domain) member 5 (PLEKHG5), transcript variant 2, mRNA
SDHB	YES	NM_003000	0.34252	2.20049	0.0365084	A_23_P149649	succinate dehydrogenase complex, subunit B, iron sulfur (Ip) (SDHB), mRNA
TMEM183B	YES	NM_001079809	-0.265333	-1.84218	0.01987	A_23_P149664	transmembrane protein 183B (TMEM183B), mRNA
KIF14	YES	NM_014875	-2.14638	-140.081	2.31323e-06	A_23_P149668	kinesin family member 14 (KIF14), mRNA
PIAS3	YES	NM_006099	-0.695143	-4.95613	0.000847075	A_23_P149678	protein inhibitor of activated STAT, 3 (PIAS3), mRNA
PANK4	YES	NM_018216	0.559081	3.6231	0.00104606	A_23_P149690	pantothenate kinase 4 (PANK4), mRNA
NUCKS1	YES	NM_022731	-0.215132	-1.64109	0.0384466	A_23_P149724	nuclear casein kinase and cyclin-dependent kinase substrate 1 (NUCKS1), mRNA
C16orf48	YES	NM_032140	0.853755	7.14094	4.2813e-05	A_23_P14975	chromosome 16 open reading frame 48 (C16orf48), mRNA
ARHGAP12	YES	NM_018287	0.454493	2.84769	0.00167647	A_23_P149775	Rho GTPase activating protein 12 (ARHGAP12), mRNA
LZTS2	YES	NM_032429	-0.516377	-3.2838	0.0057076	A_23_P149852	leucine zipper, putative tumor suppressor 2 (LZTS2), mRNA
ELOVL3	YES	NM_152310	-0.480271	-3.02184	0.0385993	A_23_P149858	elongation of very long chain fatty acids (FEN1/Elo2, SUR4/Elo3, yeast)-like 3 (ELOVL3), mRNA
DUSP5	YES	NM_004419	-1.17869	-15.09	0.00073326	A_23_P150018	dual specificity phosphatase 5 (DUSP5), mRNA
ACTA2	YES	NM_001613	1.2515	17.8443	0.00603613	A_23_P150053	actin, alpha 2, smooth muscle, aorta (ACTA2), mRNA
MMRN2	YES	NM_024756	0.825012	6.68362	0.000805734	A_23_P150064	multimerin 2 (MMRN2), mRNA
BAD	YES	NM_004322	0.78283	6.06499	0.00101709	A_23_P150207	BCL2-antagonist of cell death (BAD), transcript variant 1, mRNA
C11orf68	YES	NM_031450	0.277353	1.89388	0.0253679	A_23_P150238	chromosome 11 open reading frame 68 (C11orf68), mRNA
RBM14	YES	NM_006328	-0.652379	-4.49137	0.00132064	A_23_P150255	RNA binding motif protein 14 (RBM14), mRNA
SLN	YES	NM_003063	7.66756	4.65112e+07	1.22901e-06	A_23_P150343	sarcolipin (SLN), mRNA
C11orf1	YES	NM_022761	0.37592	2.3764	0.00640779	A_23_P150350	chromosome 11 open reading frame 1 (C11orf1), mRNA
CREB3L1	YES	NM_052854	-0.416664	-2.61014	0.0184617	A_23_P150407	cAMP responsive element binding protein 3-like 1 (CREB3L1), mRNA
LRP5	YES	NM_002335	-0.510649	-3.24077	0.00918092	A_23_P1505	low density lipoprotein receptor-related protein 5 (LRP5), mRNA
IFITM5	YES	NM_001025295	0.280659	1.90836	0.0158153	A_23_P150664	interferon induced transmembrane protein 5 (IFITM5), mRNA
KIF18A	YES	NM_031217	-1.59717	-39.5525	1.29681e-05	A_23_P150667	kinesin family member 18A (KIF18A), mRNA
FJX1	YES	NM_014344	-1.2212	-16.6417	0.00191196	A_23_P150693	four jointed box 1 (Drosophila) (FJX1), mRNA
RHOG	YES	NM_001665	-0.280542	-1.90784	0.0102294	A_23_P150718	ras homolog gene family, member G (rho G) (RHOG), mRNA
VPS37B	YES	NM_024667	0.467875	2.9368	0.00319812	A_23_P150876	vacuolar protein sorting 37 homolog B (S. cerevisiae) (VPS37B), mRNA
DNAJA2	YES	NM_005880	0.280054	1.9057	0.0165971	A_23_P15090	DnaJ (Hsp40) homolog, subfamily A, member 2 (DNAJA2), mRNA
TROAP	YES	NM_005480	-2.51527	-327.547	1.28441e-06	A_23_P150935	trophinin associated protein (tastin) (TROAP), mRNA
FLJ22028	YES	NM_024854	0.3999	2.51131	0.00773692	A_23_P151043	hypothetical protein FLJ22028 (FLJ22028), mRNA
ARHGDIB	YES	NM_001175	-0.900779	-7.95754	0.00191614	A_23_P151075	Rho GDP dissociation inhibitor (GDI) beta (ARHGDIB), mRNA
YPEL3	YES	NM_031477	1.12202	13.2441	5.71471e-05	A_23_P15108	yippee-like 3 (Drosophila) (YPEL3), mRNA
FOXM1	YES	NM_202002	-2.51917	-330.5	2.76814e-06	A_23_P151150	forkhead box M1 (FOXM1), transcript variant 1, mRNA
HVCN1	YES	NM_001040107	-0.4554	-2.85365	0.0280092	A_23_P151166	hydrogen voltage-gated channel 1 (HVCN1), transcript variant 1, mRNA
C12orf43	YES	NM_022895	-0.412816	-2.58711	0.0145742	A_23_P151179	chromosome 12 open reading frame 43 (C12orf43), mRNA
UBPH	YES	NM_019116	0.335611	2.16576	0.02365	A_23_P15123	ubiquitin-binding protein homolog (UBPH), mRNA
LIMA1	YES	NM_016357	-0.379489	-2.39601	0.0150142	A_23_P151267	LIM domain and actin binding 1 (LIMA1), mRNA
C12orf62	YES	NM_032901	0.688821	4.88452	0.000552897	A_23_P151280	chromosome 12 open reading frame 62 (C12orf62), mRNA
TENC1	YES	NM_015319	-0.975352	-9.44826	0.000271256	A_23_P151297	tensin like C1 domain containing phosphatase (tensin 2) (TENC1), transcript variant 1, mRNA
DLEU1	YES	NR_002605	0.534654	3.42495	0.00804992	A_23_P151337	deleted in lymphocytic leukemia, 1 (DLEU1) on chromosome 13
ZNF206	YES	NM_032805	0.370296	2.34583	0.0121043	A_23_P15135	zinc finger protein 206 (ZNF206), mRNA
N6AMT2	YES	NM_174928	-0.763247	-5.79758	0.00473444	A_23_P151368	N-6 adenine-specific DNA methyltransferase 2 (putative) (N6AMT2), mRNA
IL32	YES	NM_001012631	2.39852	250.332	0.000294291	A_23_P15146	interleukin 32 (IL32), transcript variant 1, mRNA
C14orf172	YES	NM_152307	-0.331052	-2.14315	0.0251642	A_23_P151497	chromosome 14 open reading frame 172 (C14orf172), mRNA
C14orf132	YES	NM_020215	0.916751	8.25564	0.00115246	A_23_P151529	chromosome 14 open reading frame 132 (C14orf132), mRNA
GARNL1	YES	NM_014990	0.648133	4.44768	0.00268805	A_23_P151570	GTPase activating Rap/RanGAP domain-like 1 (GARNL1), transcript variant 1, mRNA
CPNE6	YES	NM_006032	-0.395934	-2.48848	0.0347084	A_23_P151595	copine VI (neuronal) (CPNE6), mRNA
PSME1	YES	NM_006263	-0.491719	-3.10255	0.0340551	A_23_P151610	proteasome (prosome, macropain) activator subunit 1 (PA28 alpha) (PSME1), transcript variant 1, mRNA
SUPT16H	YES	NM_007192	-0.743937	-5.54546	0.000237815	A_23_P151634	suppressor of Ty 16 homolog (S. cerevisiae) (SUPT16H), mRNA
APEX1	YES	NM_080649	-0.475791	-2.99082	0.00215577	A_23_P151653	APEX nuclease (multifunctional DNA repair enzyme) 1 (APEX1), transcript variant 3, mRNA
PPM1A	YES	NM_021003	1.02844	10.6769	8.9776e-05	A_23_P151679	protein phosphatase 1A (formerly 2C), magnesium-dependent, alpha isoform (PPM1A), transcript variant 1, mRNA
ACTR10	YES	NM_018477	0.24682	1.76531	0.0249339	A_23_P151690	actin-related protein 10 homolog (S. cerevisiae) (ACTR10), mRNA
SOCS4	YES	NM_199421	0.555277	3.59151	0.00445582	A_23_P151700	suppressor of cytokine signaling 4 (SOCS4), transcript variant 1, mRNA
PTGER2	YES	NM_000956	-2.50222	-317.846	4.49395e-06	A_23_P151710	prostaglandin E receptor 2 (subtype EP2), 53kDa (PTGER2), mRNA
MT1F	YES	NM_005949	-2.12768	-134.177	7.14736e-07	A_23_P15174	metallothionein 1F (functional) (MT1F), mRNA
FBLN5	YES	NM_006329	-0.581077	-3.81133	0.0385187	A_23_P151805	fibulin 5 (FBLN5), mRNA
ARL2BP	YES	NM_012106	-0.476941	-2.99875	0.000500045	A_23_P15182	ADP-ribosylation factor-like 2 binding protein (ARL2BP), mRNA
RIN3	YES	NM_024832	-0.946578	-8.84257	0.00161503	A_23_P151820	Ras and Rab interactor 3 (RIN3), mRNA
CILP	YES	NM_003613	2.16974	147.822	5.86635e-05	A_23_P151895	cartilage intermediate layer protein, nucleotide pyrophosphohydrolase (CILP), mRNA
PITPNM1	YES	NM_004910	0.85081	7.09268	0.00208617	A_23_P1519	phosphatidylinositol transfer protein, membrane-associated 1 (PITPNM1), mRNA
TCF12	YES	NM_207038	-0.60655	-4.04157	0.0167823	A_23_P151930	transcription factor 12 (HTF4, helix-loop-helix transcription factors 4) (TCF12), transcript variant 4, mRNA
DHODH	YES	NM_001361	-0.571752	-3.73037	0.0057032	A_23_P15202	dihydroorotate dehydrogenase (DHODH), nuclear gene encoding mitochondrial protein, transcript variant 1, mRNA
TRIP4	YES	NM_016213	-0.414751	-2.59867	0.0180628	A_23_P152028	thyroid hormone receptor interactor 4 (TRIP4), mRNA
EFTUD1	YES	NM_024580	0.269749	1.86101	0.0272183	A_23_P152055	elongation factor Tu GTP binding domain containing 1 (EFTUD1), transcript variant 1, mRNA
UBR1	YES	NM_174916	0.48092	3.02636	0.00395701	A_23_P152066	ubiquitin protein ligase E3 component n-recognin 1 (UBR1), mRNA
SPTBN5	YES	NM_016642	-2.07189	-118.003	8.1378e-05	A_23_P152082	spectrin, beta, non-erythrocytic 5 (SPTBN5), mRNA
UBE2I	YES	NM_194259	-0.347775	-2.22728	0.0203626	A_23_P152107	ubiquitin-conjugating enzyme E2I (UBC9 homolog, yeast) (UBE2I), transcript variant 2, mRNA
MVD	YES	NM_002461	1.39319	24.7281	0.0116253	A_23_P152125	mevalonate (diphospho) decarboxylase (MVD), mRNA
SNN	YES	NM_003498	0.721514	5.26641	0.00141772	A_23_P152160	stannin (SNN), mRNA
KIAA0513	YES	NM_014732	0.753642	5.67077	0.00424426	A_23_P152173	KIAA0513 (KIAA0513), mRNA
ZNF768	YES	NM_024671	0.68294	4.81882	0.000872417	A_23_P15218	zinc finger protein 768 (ZNF768), mRNA
E2F4	YES	NM_001950	-0.46393	-2.91025	0.00143654	A_23_P152218	E2F transcription factor 4, p107/p130-binding (E2F4), mRNA
IRX3	YES	NM_024336	-0.921284	-8.34226	0.00105946	A_23_P152235	iroquois homeobox protein 3 (IRX3), mRNA
RNPS1	YES	NM_006711	0.606007	4.03652	0.000993751	A_23_P152272	RNA binding protein S1, serine-rich domain (RNPS1), transcript variant 1, mRNA
CAPNS2	YES	NM_032330	-0.618614	-4.15541	0.000508366	A_23_P152406	calpain, small subunit 2 (CAPNS2), mRNA
KIAA0182	YES	NM_014615	-0.34069	-2.19124	0.0147326	A_23_P152420	KIAA0182 (KIAA0182), mRNA
C16orf5	YES	NM_013399	-0.310615	-2.04463	0.0466423	A_23_P15247	chromosome 16 open reading frame 5 (C16orf5), mRNA
H3F3B	YES	NM_005324	-0.671506	-4.6936	0.00743113	A_23_P152516	H3 histone, family 3B (H3.3B) (H3F3B), mRNA
AANAT	YES	NM_001088	-0.330058	-2.13825	0.0405759	A_23_P152527	arylalkylamine N-acetyltransferase (AANAT), mRNA
FLJ21865	YES	NM_001042573	1.4775	30.0262	2.80826e-05	A_23_P152583	endo-beta-N-acetylglucosaminidase (FLJ21865), mRNA
PLEKHM1	YES	NM_014798	-0.355374	-2.26659	0.0253591	A_23_P152727	pleckstrin homology domain containing, family M (with RUN domain) member 1 (PLEKHM1), mRNA
IFI35	YES	NM_005533	-0.880486	-7.59426	0.0018736	A_23_P152782	interferon-induced protein 35 (IFI35), mRNA
RSAD1	YES	NM_018346	0.857856	7.20868	0.000407674	A_23_P152807	radical S-adenosyl methionine domain containing 1 (RSAD1), mRNA
C17orf79	YES	NM_018405	0.816568	6.55493	9.45584e-05	A_23_P152858	chromosome 17 open reading frame 79 (C17orf79), mRNA
RAB34	YES	NM_031934	-0.944786	-8.80614	0.00425972	A_23_P152876	RAB34, member RAS oncogene family (RAB34), mRNA
NUP88	YES	NM_002532	-0.260284	-1.82089	0.0408473	A_23_P152919	nucleoporin 88kDa (NUP88), mRNA
C17orf59	YES	NM_017622	0.466573	2.92801	0.0182463	A_23_P152955	chromosome 17 open reading frame 59 (C17orf59), mRNA
THOC4	YES	NM_005782	-0.703662	-5.05431	0.00130539	A_23_P152984	THO complex 4 (THOC4), mRNA
KRTAP2-4	YES	NM_033184	0.542194	3.48493	0.0201805	A_23_P153022	keratin associated protein 2-4 (KRTAP2-4), mRNA
ALKBH5	YES	NM_017758	0.541053	3.47578	0.00317749	A_23_P153050	alkB, alkylation repair homolog 5 (E. coli) (ALKBH5), mRNA
RALBP1	YES	NM_006788	0.698871	4.99886	0.000162441	A_23_P153084	ralA binding protein 1 (RALBP1), mRNA
C18orf24	YES	NM_001039535	-1.78168	-60.4891	2.05057e-06	A_23_P153168	chromosome 18 open reading frame 24 (C18orf24), transcript variant 1, mRNA
TGIF	YES	NM_170695	-0.467973	-2.93746	0.00428591	A_23_P153197	TGFB-induced factor (TALE family homeobox) (TGIF), transcript variant 1, mRNA
ZNF274	YES	NM_133502	0.445353	2.78839	0.018547	A_23_P153251	zinc finger protein 274 (ZNF274), transcript variant ZNF274c, mRNA
ZNF234	YES	NM_006630	0.319054	2.08475	0.0360495	A_23_P153286	zinc finger protein 234 (ZNF234), mRNA
TYK2	YES	NM_003331	0.350061	2.23903	0.00385691	A_23_P153311	tyrosine kinase 2 (TYK2), mRNA
ICAM1	YES	NM_000201	1.47766	30.0369	0.000281941	A_23_P153320	intercellular adhesion molecule 1 (CD54), human rhinovirus receptor (ICAM1), mRNA
C19orf42	YES	NM_024104	-0.70627	-5.08475	0.00176688	A_23_P153360	chromosome 19 open reading frame 42 (C19orf42), mRNA
ISOC2	YES	NM_024710	0.501841	3.17571	0.00773841	A_23_P153418	isochorismatase domain containing 2 (ISOC2), mRNA
CLEC11A	YES	NM_002975	-1.51497	-32.7321	0.00534257	A_23_P153489	C-type lectin domain family 11, member A (CLEC11A), mRNA
AKT1S1	YES	NM_032375	0.466044	2.92445	0.00323753	A_23_P153502	AKT1 substrate 1 (proline-rich) (AKT1S1), mRNA
MED25	YES	NM_030973	0.551082	3.55699	0.00299184	A_23_P153510	mediator of RNA polymerase II transcription, subunit 25 homolog (S. cerevisiae) (MED25), mRNA
GRIN2D	YES	NM_000836	0.343818	2.20708	0.0126328	A_23_P153549	glutamate receptor, ionotropic, N-methyl D-aspartate 2D (GRIN2D), mRNA
LGALS3BP	YES	NM_005567	-0.385996	-2.43218	0.0160041	A_23_P15357	lectin, galactoside-binding, soluble, 3 binding protein (LGALS3BP), mRNA
PPP5C	YES	NM_006247	0.300196	1.99616	0.0347084	A_23_P153583	protein phosphatase 5, catalytic subunit (PPP5C), mRNA
UQCRFS1	YES	NM_006003	0.56654	3.68587	0.00251432	A_23_P153586	ubiquinol-cytochrome c reductase, Rieske iron-sulfur polypeptide 1 (UQCRFS1), mRNA
ANKRD27	YES	NM_032139	-0.344904	-2.21261	0.00659051	A_23_P153640	ankyrin repeat domain 27 (VPS9 domain) (ANKRD27), mRNA
FSD1	YES	NM_024333	-0.720963	-5.25973	0.00431432	A_23_P153651	fibronectin type III and SPRY domain containing 1 (FSD1), mRNA
BTBD2	YES	NM_017797	-0.308356	-2.03402	0.0220599	A_23_P153698	BTB (POZ) domain containing 2 (BTBD2), mRNA
IFI30	YES	NM_006332	-1.28838	-19.4258	0.00044284	A_23_P153745	interferon, gamma-inducible protein 30 (IFI30), mRNA
AKAP8L	YES	NM_014371	0.767692	5.85722	0.00123686	A_23_P153767	A kinase (PRKA) anchor protein 8-like (AKAP8L), mRNA
USF2	YES	NM_003367	0.420168	2.63129	0.0027804	A_23_P153783	upstream transcription factor 2, c-fos interacting (USF2), transcript variant 1, mRNA
ECH1	YES	NM_001398	-0.358192	-2.28135	0.0196756	A_23_P153853	enoyl Coenzyme A hydratase 1, peroxisomal (ECH1), mRNA
PGLS	YES	NM_012088	-0.508765	-3.22675	0.0103397	A_23_P153889	6-phosphogluconolactonase (PGLS), mRNA
CD68	YES	NM_001251	-1.9148	-82.1857	2.06292e-06	A_23_P15394	CD68 molecule (CD68), transcript variant 1, mRNA
GTDC1	YES	NM_001006636	0.595793	3.94269	0.00146517	A_23_P153945	glycosyltransferase-like domain containing 1 (GTDC1), transcript variant 1, mRNA
C2orf44	YES	NM_025203	0.239928	1.73751	0.0305335	A_23_P154022	chromosome 2 open reading frame 44 (C2orf44), mRNA
SSB	YES	NM_003142	-0.566092	-3.68207	0.000411854	A_23_P154025	Sjogren syndrome antigen B (autoantigen La) (SSB), mRNA
AOX1	YES	NM_001159	-1.86974	-74.0865	0.00107119	A_23_P154037	aldehyde oxidase 1 (AOX1), mRNA
DYNC1I2	YES	NM_001378	-0.26051	-1.82184	0.00827064	A_23_P154108	dynein, cytoplasmic 1, intermediate chain 2 (DYNC1I2), mRNA
MAP4K3	YES	NM_003618	-0.484675	-3.05263	0.00686369	A_23_P154130	mitogen-activated protein kinase kinase kinase kinase 3 (MAP4K3), mRNA
GPR1	YES	NM_005279	-0.585221	-3.84788	0.0220599	A_23_P154150	G protein-coupled receptor 1 (GPR1), mRNA
PPP1R7	YES	NM_002712	0.441914	2.76639	0.00699529	A_23_P154199	protein phosphatase 1, regulatory subunit 7 (PPP1R7), mRNA
POLE4	YES	NM_019896	0.517892	3.29528	0.0259623	A_23_P154234	polymerase (DNA-directed), epsilon 4 (p12 subunit) (POLE4), mRNA
TANK	YES	NM_004180	-0.361124	-2.29681	0.00659511	A_23_P154306	TRAF family member-associated NFKB activator (TANK), transcript variant 1, mRNA
EFHD1	YES	NM_025202	2.34968	223.707	0.00117876	A_23_P154338	EF-hand domain family, member D1 (EFHD1), mRNA
HIBCH	YES	NM_014362	0.328855	2.13233	0.0174633	A_23_P154349	3-hydroxyisobutyryl-Coenzyme A hydrolase (HIBCH), transcript variant 1, mRNA
STK17B	YES	NM_004226	-0.947317	-8.85762	0.000485609	A_23_P154367	serine/threonine kinase 17b (apoptosis-inducing) (STK17B), mRNA
PPIG	YES	NM_004792	0.564022	3.66456	0.00678019	A_23_P154411	peptidylprolyl isomerase G (cyclophilin G) (PPIG), mRNA
NOP5/NOP58	YES	NM_015934	-0.428693	-2.68345	0.00846368	A_23_P154447	nucleolar protein NOP5/NOP58 (NOP5/NOP58), mRNA
PNPT1	YES	NM_033109	-0.333252	-2.15403	0.0415458	A_23_P154488	polyribonucleotide nucleotidyltransferase 1 (PNPT1), mRNA
TMEM100	YES	NM_018286	-0.863404	-7.30136	0.0200619	A_23_P15450	transmembrane protein 100 (TMEM100), mRNA
DNMT3A	YES	NM_175629	0.578916	3.79242	0.0103035	A_23_P154500	DNA (cytosine-5-)-methyltransferase 3 alpha (DNMT3A), transcript variant 1, mRNA
GRB14	YES	NM_004490	1.76204	57.8143	0.000639815	A_23_P154526	growth factor receptor-bound protein 14 (GRB14), mRNA
C20orf165	YES	NM_080608	0.289799	1.94894	0.0170456	A_23_P154595	chromosome 20 open reading frame 165 (C20orf165), mRNA
FKBP1A	YES	NM_000801	0.490207	3.09177	0.00847144	A_23_P154667	FK506 binding protein 1A, 12kDa (FKBP1A), transcript variant 12B, mRNA
SNRPB	YES	NM_198216	-0.348941	-2.23327	0.0247282	A_23_P154675	small nuclear ribonucleoprotein polypeptides B and B1 (SNRPB), transcript variant 1, mRNA
C20orf19	YES	NM_018474	0.559585	3.62732	0.00746801	A_23_P154740	chromosome 20 open reading frame 19 (C20orf19), mRNA
MAP1LC3A	YES	NM_032514	0.677316	4.75681	0.00324319	A_23_P154786	microtubule-associated protein 1 light chain 3 alpha (MAP1LC3A), transcript variant 1, mRNA
EPB41L1	YES	NM_012156	-0.43528	-2.72446	0.0253871	A_23_P154806	erythrocyte membrane protein band 4.1-like 1 (EPB41L1), transcript variant 1, mRNA
ATP5J	YES	NM_001003703	2.00115	100.264	0.000369299	A_23_P154832	ATP synthase, H+ transporting, mitochondrial F0 complex, subunit F6 (ATP5J), nuclear gene encoding mitochondrial protein, transcript variant 1, mRNA
BID	YES	NM_197966	0.953243	8.97932	0.00234333	A_23_P154929	BH3 interacting domain death agonist (BID), transcript variant 1, mRNA
PTRH2	YES	NM_001015509	0.388152	2.44429	0.00688109	A_23_P15493	peptidyl-tRNA hydrolase 2 (PTRH2), nuclear gene encoding mitochondrial protein, transcript variant 1, mRNA
SLC16A8	YES	NM_013356	0.652121	4.48871	0.0153612	A_23_P155079	solute carrier family 16, member 8 (monocarboxylic acid transporter 3) (SLC16A8), mRNA
CCDC134	YES	NM_024821	-0.392298	-2.46773	0.00717065	A_23_P155106	coiled-coil domain containing 134 (CCDC134), mRNA
TMEM101	YES	NM_032376	-0.404154	-2.53603	0.0111119	A_23_P15516	transmembrane protein 101 (TMEM101), mRNA
CTSC	YES	NM_001814	-0.971689	-9.36891	0.0320254	A_23_P1552	cathepsin C (CTSC), transcript variant 1, mRNA
BTD	YES	NM_000060	-0.432493	-2.70703	0.00639459	A_23_P155351	biotinidase (BTD), mRNA
CRELD1	YES	NM_015513	0.67518	4.73347	0.0444936	A_23_P155376	cysteine-rich with EGF-like domains 1 (CRELD1), transcript variant 2, mRNA
HSD17B1	YES	NM_000413	0.861217	7.26469	0.00742264	A_23_P15542	hydroxysteroid (17-beta) dehydrogenase 1 (HSD17B1), mRNA
RFT1	YES	NM_052859	-0.670808	-4.68607	0.00683016	A_23_P155441	RFT1 homolog (S. cerevisiae) (RFT1), mRNA
LRRC2	YES	NM_024512	2.25158	178.478	1.26577e-05	A_23_P155463	leucine rich repeat containing 2 (LRRC2), mRNA
C3orf18	YES	NM_016210	0.549049	3.54037	0.0242839	A_23_P155477	chromosome 3 open reading frame 18 (C3orf18), mRNA
AP2M1	YES	NM_004068	-0.535997	-3.43556	0.00207383	A_23_P155624	adaptor-related protein complex 2, mu 1 subunit (AP2M1), transcript variant 1, mRNA
MYL3	YES	NM_000258	2.13464	136.344	6.75291e-05	A_23_P155638	myosin, light chain 3, alkali; ventricular, skeletal, slow (MYL3), mRNA
HMGB2	YES	NM_002129	-1.59944	-39.7596	3.86534e-05	A_23_P155765	high-mobility group box 2 (HMGB2), mRNA
ANKRD40	YES	NM_052855	0.40001	2.51194	0.0199754	A_23_P15580	ankyrin repeat domain 40 (ANKRD40), mRNA
NCAPG	YES	NM_022346	-2.5373	-344.587	2.72518e-06	A_23_P155815	non-SMC condensin I complex, subunit G (NCAPG), mRNA
CYP2U1	YES	NM_183075	-0.559129	-3.6235	0.00317335	A_23_P155835	cytochrome P450, family 2, subfamily U, polypeptide 1 (CYP2U1), mRNA
NUDT6	YES	NM_198041	-0.46921	-2.94584	0.0434248	A_23_P155857	nudix (nucleoside diphosphate linked moiety X)-type motif 6 (NUDT6), transcript variant 2, mRNA
PLK4	YES	NM_014264	-1.81144	-64.7797	9.19772e-07	A_23_P155969	polo-like kinase 4 (Drosophila) (PLK4), mRNA
EGF	YES	NM_001963	2.7754	596.213	5.35044e-05	A_23_P155979	epidermal growth factor (beta-urogastrone) (EGF), mRNA
CENPK	YES	NM_022145	-1.55214	-35.6563	9.56042e-05	A_23_P155989	centromere protein K (CENPK), mRNA
MRM1	YES	NM_024864	0.381066	2.40473	0.0457715	A_23_P15603	mitochondrial rRNA methyltransferase 1 homolog (S. cerevisiae) (MRM1), mRNA
UBXD8	YES	NM_014613	-0.513448	-3.26173	0.000428688	A_23_P156109	UBX domain containing 8 (UBXD8), mRNA
CYFIP2	YES	NM_001037332	0.429543	2.6887	0.0280398	A_23_P156117	cytoplasmic FMR1 interacting protein 2 (CYFIP2), transcript variant 2, mRNA
ZCCHC9	YES	NM_032280	-0.359624	-2.28889	0.0127133	A_23_P156156	zinc finger, CCHC domain containing 9 (ZCCHC9), mRNA
SLC22A4	YES	NM_003059	-0.977294	-9.4906	0.000288592	A_23_P156180	solute carrier family 22 (organic cation transporter), member 4 (SLC22A4), mRNA
SHROOM1	YES	NM_133456	-0.32024	-2.09045	0.0452813	A_23_P156185	shroom family member 1 (SHROOM1), mRNA
PRAC	YES	NM_032391	-0.422532	-2.64565	0.0087302	A_23_P15619	small nuclear protein PRAC (PRAC), mRNA
PHF15	YES	NM_015288	-1.02596	-10.616	5.41633e-05	A_23_P156198	PHD finger protein 15 (PHF15), mRNA
SKP2	YES	NM_032637	-2.01596	-103.743	1.19745e-05	A_23_P156310	S-phase kinase-associated protein 2 (p45) (SKP2), transcript variant 2, mRNA
TGFBI	YES	NM_000358	-2.27295	-187.479	0.000121072	A_23_P156327	transforming growth factor, beta-induced, 68kDa (TGFBI), mRNA
KPNA5	YES	NM_002269	0.56306	3.65645	0.00380076	A_23_P156443	karyopherin alpha 5 (importin alpha 6) (KPNA5), mRNA
NLK	YES	NM_016231	0.264187	1.83733	0.0470773	A_23_P15647	nemo-like kinase (NLK), mRNA
PHF1	YES	NM_024165	0.381454	2.40688	0.0241764	A_23_P156732	PHD finger protein 1 (PHF1), transcript variant 2, mRNA
C6orf125	YES	NM_032340	0.408261	2.56013	0.0250876	A_23_P156739	chromosome 6 open reading frame 125 (C6orf125), mRNA
ANKS1A	YES	NM_015245	1.0675	11.6815	0.000222303	A_23_P156748	ankyrin repeat and sterile alpha motif domain containing 1A (ANKS1A), mRNA
STX11	YES	NM_003764	0.522115	3.32748	0.00723968	A_23_P156788	syntaxin 11 (STX11), mRNA
SDHAP3	YES	NR_003263	-0.244333	-1.75523	0.0490952	A_23_P156807	succinate dehydrogenase complex, subunit A, flavoprotein pseudogene 3 (SDHAP3) on chromosome 5
LOC389286	YES	NM_001018022	-0.403735	-2.53358	0.0322821	A_23_P156809	similar to FKSG62 (LOC389286), mRNA
RGS17	YES	NM_012419	-0.567047	-3.69017	0.0165526	A_23_P156861	regulator of G-protein signalling 17 (RGS17), mRNA
FLJ10159	YES	NM_018013	1.90415	80.1954	0.000930118	A_23_P156907	hypothetical protein FLJ10159 (FLJ10159), mRNA
IGF2R	YES	NM_000876	0.667731	4.65298	0.00694323	A_23_P156953	insulin-like growth factor 2 receptor (IGF2R), mRNA
MGC40499	YES	NM_152755	-0.67128	-4.69116	0.0228275	A_23_P157038	PRotein Associated with Tlr4 (MGC40499), mRNA
SKAP2	YES	NM_003930	0.355085	2.26509	0.0448947	A_23_P157128	src kinase associated phosphoprotein 2 (SKAP2), mRNA
ZDHHC4	YES	NM_018106	0.283891	1.92261	0.0132136	A_23_P157147	zinc finger, DHHC-type containing 4 (ZDHHC4), mRNA
FKBP10	YES	NM_021939	-0.965995	-9.24688	0.000917414	A_23_P15727	FK506 binding protein 10, 65 kDa (FKBP10), mRNA
C7orf23	YES	NM_024315	-0.654961	-4.51815	0.00497543	A_23_P157283	chromosome 7 open reading frame 23 (C7orf23), mRNA
MRPS33	YES	NM_016071	0.574253	3.75191	0.00196906	A_23_P157352	mitochondrial ribosomal protein S33 (MRPS33), nuclear gene encoding mitochondrial protein, transcript variant 1, mRNA
WDR60	YES	NM_018051	0.291608	1.95708	0.0472494	A_23_P157361	WD repeat domain 60 (WDR60), mRNA
UBXD6	YES	NM_005671	-0.568292	-3.70077	0.00502041	A_23_P157465	UBX domain containing 6 (UBXD6), mRNA
PPP3CC	YES	NM_005605	0.742148	5.52266	0.00432014	A_23_P157495	protein phosphatase 3 (formerly 2B), catalytic subunit, gamma isoform (calcineurin A gamma) (PPP3CC), mRNA
MOS	YES	NM_005372	-0.411456	-2.57903	0.0083658	A_23_P157513	v-mos Moloney murine sarcoma viral oncogene homolog (MOS), mRNA
NKX3-1	YES	NM_006167	0.525926	3.35681	0.0132414	A_23_P157545	NK3 transcription factor related, locus 1 (Drosophila) (NKX3-1), mRNA
DDHD2	YES	NM_015214	-0.472657	-2.96932	0.00214769	A_23_P157600	DDHD domain containing 2 (DDHD2), mRNA
INTS10	YES	NM_018142	-0.329061	-2.13334	0.0070859	A_23_P157607	integrator complex subunit 10 (INTS10), mRNA
RAI16	YES	NM_022749	0.323291	2.10519	0.00459635	A_23_P157620	retinoic acid induced 16 (RAI16), mRNA
PPAPDC3	YES	NM_032728	1.91927	83.0359	4.3476e-05	A_23_P157736	phosphatidic acid phosphatase type 2 domain containing 3 (PPAPDC3), mRNA
KIAA2026	YES	NM_001017969	0.41998	2.63015	0.0177002	A_23_P157758	KIAA2026 (KIAA2026), mRNA
HINT2	YES	NM_032593	-0.41411	-2.59483	0.0212402	A_23_P157784	histidine triad nucleotide binding protein 2 (HINT2), mRNA
CTNNAL1	YES	NM_003798	0.725334	5.31292	0.0118343	A_23_P157795	catenin (cadherin-associated protein), alpha-like 1 (CTNNAL1), mRNA
REXO4	YES	NM_020385	0.407612	2.5563	0.00174281	A_23_P157861	REX4, RNA exonuclease 4 homolog (S. cerevisiae) (REXO4), mRNA
MAMDC2	YES	NM_153267	1.06912	11.7251	0.0144549	A_23_P157914	MAM domain containing 2 (MAMDC2), mRNA
ZDHHC12	YES	NM_032799	-0.403964	-2.53492	0.00730745	A_23_P158007	zinc finger, DHHC-type containing 12 (ZDHHC12), mRNA
CCT6A	YES	NM_001762	-0.335653	-2.16597	0.00777538	A_23_P158148	chaperonin containing TCP1, subunit 6A (zeta 1) (CCT6A), transcript variant 1, mRNA
C3orf54	YES	NM_203370	0.436311	2.73093	0.00206003	A_23_P158470	chromosome 3 open reading frame 54 (C3orf54), mRNA
ESRRA	YES	NM_004451	0.987742	9.72169	0.00161132	A_23_P1585	estrogen-related receptor alpha (ESRRA), mRNA
AGTRAP	YES	NM_001040196	0.496384	3.13606	0.00640137	A_23_P158596	angiotensin II receptor-associated protein (AGTRAP), transcript variant 4, mRNA
MBD2	YES	NM_003927	-0.239405	-1.73542	0.0370585	A_23_P15864	methyl-CpG binding domain protein 2 (MBD2), transcript variant 1, mRNA
SLC39A11	YES	NM_139177	-0.725686	-5.31724	0.000932095	A_23_P158969	solute carrier family 39 (metal ion transporter), member 11 (SLC39A11), mRNA
ZNF521	YES	NM_015461	-0.930019	-8.51175	0.00539448	A_23_P159027	zinc finger protein 521 (ZNF521), mRNA
WDR25	YES	NM_024515	0.269028	1.85792	0.0311796	A_23_P159071	WD repeat domain 25 (WDR25), mRNA
U1SNRNPBP	YES	NM_022717	0.642036	4.38567	0.000179008	A_23_P159101	U11/U12 snRNP 35K (U1SNRNPBP), transcript variant 2, mRNA
ELAC1	YES	NM_018696	-0.854791	-7.15799	0.0281451	A_23_P15944	elaC homolog 1 (E. coli) (ELAC1), mRNA
SSNA1	YES	NM_003731	0.482996	3.04085	0.00059449	A_23_P159476	Sjogren's syndrome nuclear autoantigen 1 (SSNA1), mRNA
COX7B	YES	NM_001866	0.695461	4.95976	0.00326215	A_23_P159650	cytochrome c oxidase subunit VIIb (COX7B), nuclear gene encoding mitochondrial protein, mRNA
NDUFA1	YES	NM_004541	0.404566	2.53844	0.0123371	A_23_P159833	NADH dehydrogenase (ubiquinone) 1 alpha subcomplex, 1, 7.5kDa (NDUFA1), nuclear gene encoding mitochondrial protein, mRNA
C1GALT1C1	YES	NM_152692	-0.487246	-3.07076	0.0102621	A_23_P159839	C1GALT1-specific chaperone 1 (C1GALT1C1), transcript variant 1, mRNA
ARHGAP4	YES	NM_001666	-1.58057	-38.0692	0.000152129	A_23_P159927	Rho GTPase activating protein 4 (ARHGAP4), mRNA
SLC6A8	YES	NM_005629	0.494148	3.11996	0.0179786	A_23_P159937	solute carrier family 6 (neurotransmitter transporter, creatine), member 8 (SLC6A8), mRNA
ZBTB40	YES	NM_014870	0.32861	2.13113	0.0181812	A_23_P160136	zinc finger and BTB domain containing 40 (ZBTB40), mRNA
SLC2A5	YES	NM_003039	3.59152	3904.08	0.000137683	A_23_P160159	solute carrier family 2 (facilitated glucose/fructose transporter), member 5 (SLC2A5), mRNA
TSPAN1	YES	NM_005727	-0.442	-2.76694	0.0249275	A_23_P160167	tetraspanin 1 (TSPAN1), mRNA
PEX19	YES	NM_002857	-0.608869	-4.06321	0.0224499	A_23_P160188	peroxisomal biogenesis factor 19 (PEX19), mRNA
CDC42EP2	YES	NM_006779	-0.365132	-2.3181	0.034192	A_23_P1602	CDC42 effector protein (Rho GTPase binding) 2 (CDC42EP2), mRNA
ZNF256	YES	NM_005773	0.518938	3.30322	0.00881472	A_23_P16022	zinc finger protein 256 (ZNF256), mRNA
COL16A1	YES	NM_001856	1.5025	31.8055	0.0323815	A_23_P160318	collagen, type XVI, alpha 1 (COL16A1), mRNA
SEDLP	YES	NR_002166	0.592278	3.91091	0.000557951	A_23_P16032	spondyloepiphyseal dysplasia, late, pseudogene (SEDLP) on chromosome 19
LEFTY1	YES	NM_020997	0.961947	9.16109	0.000312263	A_23_P160336	left-right determination factor 1 (LEFTY1), mRNA
THRAP3	YES	NM_005119	-0.201084	-1.58886	0.0264822	A_23_P160367	thyroid hormone receptor associated protein 3 (THRAP3), mRNA
DNALI1	YES	NM_003462	1.06386	11.5841	0.00377252	A_23_P160377	dynein, axonemal, light intermediate chain 1 (DNALI1), mRNA
KCTD3	YES	NM_016121	-0.286384	-1.93368	0.0187237	A_23_P160406	potassium channel tetramerisation domain containing 3 (KCTD3), mRNA
UAP1	YES	NM_003115	-0.335211	-2.16377	0.0123876	A_23_P160460	UDP-N-acteylglucosamine pyrophosphorylase 1 (UAP1), mRNA
IQWD1	YES	NM_018442	1.22799	16.904	0.000330268	A_23_P160481	IQ motif and WD repeats 1 (IQWD1), transcript variant 1, mRNA
GLRX2	YES	NM_016066	0.406357	2.54892	0.00625277	A_23_P160503	glutaredoxin 2 (GLRX2), transcript variant 1, mRNA
TRIM45	YES	NM_025188	1.71276	51.6134	0.000101673	A_23_P160523	tripartite motif-containing 45 (TRIM45), mRNA
C1orf135	YES	NM_024037	-0.940846	-8.72662	0.000143766	A_23_P160537	chromosome 1 open reading frame 135 (C1orf135), mRNA
FAM63A	YES	NM_001040217	0.609199	4.06629	0.00263055	A_23_P160546	family with sequence similarity 63, member A (FAM63A), transcript variant 2, mRNA
ECM1	YES	NM_004425	-0.961991	-9.16201	0.00431612	A_23_P160559	extracellular matrix protein 1 (ECM1), transcript variant 1, mRNA
HYI	YES	NM_031207	-0.947909	-8.8697	0.000213713	A_23_P160582	hydroxypyruvate isomerase homolog (E. coli) (HYI), mRNA
BCAN	YES	NM_021948	-1.10944	-12.866	0.019078	A_23_P160607	brevican (BCAN), transcript variant 1, mRNA
SH2D2A	YES	NM_003975	0.720612	5.25548	0.0296332	A_23_P160618	SH2 domain protein 2A (SH2D2A), mRNA
GLMN	YES	NM_053274	0.351388	2.24589	0.022879	A_23_P160742	glomulin, FKBP associated protein (GLMN), mRNA
PAFAH1B3	YES	NM_002573	-0.841218	-6.93774	0.00017078	A_23_P16078	platelet-activating factor acetylhydrolase, isoform Ib, gamma subunit 29kDa (PAFAH1B3), mRNA
COG2	YES	NM_007357	0.344755	2.21185	0.0288694	A_23_P160809	component of oligomeric golgi complex 2 (COG2), mRNA
FCER1G	YES	NM_004106	-0.42068	-2.63439	0.00587031	A_23_P160849	Fc fragment of IgE, high affinity I, receptor for; gamma polypeptide (FCER1G), mRNA
LRIG2	YES	NM_014813	0.384258	2.42247	0.0247282	A_23_P160869	leucine-rich repeats and immunoglobulin-like domains 2 (LRIG2), mRNA
TAS1R1	YES	NM_138697	0.54503	3.50776	0.0241338	A_23_P160886	taste receptor, type 1, member 1 (TAS1R1), transcript variant 2, mRNA
ABCA4	YES	NM_000350	1.67566	47.3872	6.06399e-05	A_23_P160940	ATP-binding cassette, sub-family A (ABC1), member 4 (ABCA4), mRNA
MOV10	YES	NM_020963	-0.979794	-9.54539	0.000783303	A_23_P161125	Mov10, Moloney leukemia virus 10, homolog (mouse) (MOV10), mRNA
ZNF438	YES	NM_182755	0.464946	2.91706	0.049529	A_23_P161156	zinc finger protein 438 (ZNF438), mRNA
VIM	YES	NM_003380	-0.892435	-7.80611	7.1179e-05	A_23_P161194	vimentin (VIM), mRNA
GALNACT-2	YES	NM_018590	0.554842	3.58791	0.00458251	A_23_P161269	chondroitin sulfate GalNAcT-2 (GALNACT-2), mRNA
PTPLA	YES	NM_014241	1.12998	13.4891	0.005426	A_23_P161352	protein tyrosine phosphatase-like (proline instead of catalytic arginine), member A (PTPLA), mRNA
C10orf116	YES	NM_006829	-0.837441	-6.87767	0.00659511	A_23_P161439	chromosome 10 open reading frame 116 (C10orf116), mRNA
GDI2	YES	NM_001494	-0.265754	-1.84397	0.0250849	A_23_P161446	GDP dissociation inhibitor 2 (GDI2), mRNA
FIBP	YES	NM_004214	-0.507478	-3.2172	0.000453757	A_23_P1615	fibroblast growth factor (acidic) intracellular binding protein (FIBP), transcript variant 2, mRNA
UBTD1	YES	NM_024954	0.738797	5.4802	0.000902971	A_23_P161501	ubiquitin domain containing 1 (UBTD1), mRNA
TMEM134	YES	NM_025124	0.528612	3.37763	0.00116026	A_23_P161522	transmembrane protein 134 (TMEM134), transcript variant 1, mRNA
ZNF289	YES	NM_032389	0.227953	1.69026	0.032092	A_23_P161552	zinc finger protein 289, ID1 regulated (ZNF289), mRNA
PC	YES	NM_001040716	1.23745	17.2762	0.000432189	A_23_P161647	pyruvate carboxylase (PC), nuclear gene encoding mitochondrial protein, transcript variant 3, mRNA
HSPB2	YES	NM_001541	1.11572	13.0533	0.00702263	A_23_P161727	heat shock 27kDa protein 2 (HSPB2), mRNA
CCDC106	YES	NM_013301	0.32683	2.12241	0.00874724	A_23_P16197	coiled-coil domain containing 106 (CCDC106), mRNA
CCDC91	YES	NM_018318	0.639911	4.36426	0.00217027	A_23_P162279	coiled-coil domain containing 91 (CCDC91), mRNA
DDX54	YES	NM_024072	0.286838	1.9357	0.0173415	A_23_P162374	DEAD (Asp-Glu-Ala-Asp) box polypeptide 54 (DDX54), mRNA
PKP2	YES	NM_004572	1.58192	38.1875	0.0208964	A_23_P162466	plakophilin 2 (PKP2), transcript variant 2b, mRNA
MYL2	YES	NM_000432	4.73431	54239.3	4.72505e-05	A_23_P162547	myosin, light chain 2, regulatory, cardiac, slow (MYL2), mRNA
HSPB8	YES	NM_014365	0.976509	9.47346	0.0205142	A_23_P162579	heat shock 22kDa protein 8 (HSPB8), mRNA
ACTR6	YES	NM_022496	0.378511	2.39062	0.00314992	A_23_P162596	ARP6 actin-related protein 6 homolog (yeast) (ACTR6), mRNA
STAB2	YES	NM_017564	1.68087	47.9595	0.000249241	A_23_P162607	stabilin 2 (STAB2), mRNA
MYBPC2	YES	NM_004533	2.90111	796.362	0.000411549	A_23_P16262	myosin binding protein C, fast type (MYBPC2), mRNA
TSC22D1	YES	NM_183422	0.465605	2.92149	0.0467959	A_23_P162739	TSC22 domain family, member 1 (TSC22D1), transcript variant 1, mRNA
DOCK9	YES	NM_015296	-0.648688	-4.45336	0.0230637	A_23_P162766	dedicator of cytokinesis 9 (DOCK9), mRNA
CPT1C	YES	NM_152359	-0.732952	-5.40695	0.0023362	A_23_P16283	carnitine palmitoyltransferase 1C (CPT1C), mRNA
HSP90AA1	YES	NM_005348	-0.35978	-2.28971	0.00248874	A_23_P162874	heat shock protein 90kDa alpha (cytosolic), class A member 1 (HSP90AA1), transcript variant 2, mRNA
DHRS4	YES	NM_021004	-0.409677	-2.56849	0.00292529	A_23_P162982	dehydrogenase/reductase (SDR family) member 4 (DHRS4), mRNA
HNRPC	YES	NM_031314	-0.382058	-2.41022	0.0059554	A_23_P163006	heterogeneous nuclear ribonucleoprotein C (C1/C2) (HNRPC), transcript variant 1, mRNA
PARP2	YES	NM_005484	0.4089	2.56389	0.00172125	A_23_P163027	poly (ADP-ribose) polymerase family, member 2 (PARP2), transcript variant 1, mRNA
POLE2	YES	NM_002692	-1.20962	-16.2041	1.17906e-05	A_23_P163099	polymerase (DNA directed), epsilon 2 (p59 subunit) (POLE2), mRNA
ACYP1	YES	NM_203488	0.450794	2.82354	0.0293558	A_23_P163143	acylphosphatase 1, erythrocyte (common) type (ACYP1), transcript variant 2, mRNA
ATP8B4	YES	NM_024837	0.614084	4.11229	0.027524	A_23_P163216	ATPase, Class I, type 8B, member 4 (ATP8B4), mRNA
PARP6	YES	NM_020214	0.566134	3.68242	0.000994494	A_23_P163258	poly (ADP-ribose) polymerase family, member 6 (PARP6), mRNA
PARP16	YES	NM_017851	-0.407465	-2.55543	0.00799986	A_23_P163278	poly (ADP-ribose) polymerase family, member 16 (PARP16), mRNA
ZNF291	YES	NM_020843	0.758938	5.74035	0.00118365	A_23_P163408	zinc finger protein 291 (ZNF291), mRNA
MAP1A	YES	NM_002373	0.677695	4.76096	0.000144391	A_23_P163455	microtubule-associated protein 1A (MAP1A), mRNA
EHD4	YES	NM_139265	-1.8649	-73.2655	5.17639e-05	A_23_P163458	EH-domain containing 4 (EHD4), mRNA
BUB1B	YES	NM_001211	-2.6935	-493.741	2.06292e-06	A_23_P163481	BUB1 budding uninhibited by benzimidazoles 1 homolog beta (yeast) (BUB1B), mRNA
MRPS34	YES	NM_023936	0.365333	2.31917	0.0112467	A_23_P163496	mitochondrial ribosomal protein S34 (MRPS34), nuclear gene encoding mitochondrial protein, mRNA
CYBA	YES	NM_000101	-1.75625	-57.0493	0.000117651	A_23_P163506	cytochrome b-245, alpha polypeptide (CYBA), mRNA
FTS	YES	NM_001012398	0.507626	3.2183	0.00257661	A_23_P163622	fused toes homolog (mouse) (FTS), transcript variant 1, mRNA
DCI	YES	NM_001919	0.593156	3.91882	0.0121502	A_23_P163647	dodecenoyl-Coenzyme A delta isomerase (3,2 trans-enoyl-Coenzyme A isomerase) (DCI), nuclear gene encoding mitochondrial protein, mRNA
RHBDF1	YES	NM_022450	0.690513	4.90358	0.000955896	A_23_P163682	rhomboid 5 homolog 1 (Drosophila) (RHBDF1), mRNA
FAM57B	YES	NM_031478	1.10809	12.8259	0.0295243	A_23_P163711	family with sequence similarity 57, member B (FAM57B), mRNA
LOC645745	YES	NM_001039954	-2.23691	-172.548	4.68142e-05	A_23_P163782	metallothionein 1H-like protein (LOC645745), mRNA
MMP2	YES	NM_004530	-1.57892	-37.9243	0.00026422	A_23_P163787	matrix metallopeptidase 2 (gelatinase A, 72kDa gelatinase, 72kDa type IV collagenase) (MMP2), mRNA
RBM4B	YES	NM_031492	-0.408639	-2.56236	0.0164736	A_23_P1638	RNA binding motif protein 4B (RBM4B), mRNA
KLHDC4	YES	NM_017566	-0.616984	-4.13985	0.0198261	A_23_P163801	kelch domain containing 4 (KLHDC4), mRNA
ERN1	YES	NM_001433	0.541777	3.48159	0.000340253	A_23_P164042	endoplasmic reticulum to nucleus signalling 1 (ERN1), transcript variant 1, mRNA
MMD	YES	NM_012329	-1.08577	-12.1835	3.34168e-05	A_23_P164047	monocyte to macrophage differentiation-associated (MMD), mRNA
CLDN7	YES	NM_001307	-0.655195	-4.52059	0.0374451	A_23_P164284	claudin 7 (CLDN7), mRNA
SWS1	YES	NM_001042698	0.62166	4.18466	0.0319248	A_23_P164421	SWIM-domain containing Srs2 interacting protein 1 (SWS1), transcript variant 2, mRNA
C17orf39	YES	NM_024052	0.820792	6.61899	0.00194557	A_23_P164427	chromosome 17 open reading frame 39 (C17orf39), mRNA
UBXD1	YES	NM_025241	0.500747	3.16772	0.00101365	A_23_P16451	UBX domain containing 1 (UBXD1), mRNA
PIK3C3	YES	NM_002647	-0.41959	-2.62779	0.0046073	A_23_P164536	phosphoinositide-3-kinase, class 3 (PIK3C3), mRNA
C13orf8	YES	NM_032436	-0.647615	-4.44237	0.00216893	A_23_P164559	chromosome 13 open reading frame 8 (C13orf8), mRNA
APOE	YES	NM_000041	3.85158	7105.3	2.34579e-05	A_23_P164650	apolipoprotein E (APOE), mRNA
PLAUR	YES	NM_001005377	-0.748416	-5.60294	0.00652091	A_23_P16469	plasminogen activator, urokinase receptor (PLAUR), transcript variant 3, mRNA
ICAM3	YES	NM_002162	0.297223	1.98255	0.0169264	A_23_P164691	intercellular adhesion molecule 3 (ICAM3), mRNA
SNRPA	YES	NM_004596	-0.878468	-7.55906	0.00100278	A_23_P164718	small nuclear ribonucleoprotein polypeptide A (SNRPA), mRNA
KLF16	YES	NM_031918	0.416274	2.6078	0.000856365	A_23_P16476	Kruppel-like factor 16 (KLF16), mRNA
ZNF580	YES	NM_016202	-0.69893	-4.99954	0.00156723	A_23_P164797	zinc finger protein 580 (ZNF580), transcript variant 1, mRNA
RNASEH2A	YES	NM_006397	-1.52732	-33.676	2.65192e-05	A_23_P164826	ribonuclease H2, subunit A (RNASEH2A), mRNA
LIN7B	YES	NM_022165	0.860182	7.2474	0.000250044	A_23_P164912	lin-7 homolog B (C. elegans) (LIN7B), mRNA
SYNGR4	YES	NM_012451	0.272029	1.87081	0.0313895	A_23_P164927	synaptogyrin 4 (SYNGR4), mRNA
RASGRP4	YES	NM_170603	-0.472456	-2.96795	0.0145889	A_23_P165007	RAS guanyl releasing protein 4 (RASGRP4), transcript variant 1, mRNA
FAM108A1	YES	NM_031213	0.251725	1.78536	0.0329247	A_23_P165078	family with sequence similarity 108, member A1 (FAM108A1), mRNA
NDUFS7	YES	NM_024407	0.292996	1.96334	0.0371649	A_23_P165090	NADH dehydrogenase (ubiquinone) Fe-S protein 7, 20kDa (NADH-coenzyme Q reductase) (NDUFS7), mRNA
FKSG24	YES	NM_032683	0.237018	1.72591	0.0421458	A_23_P165130	hypothetical protein MGC12972 (FKSG24), mRNA
ILVBL	YES	NM_006844	-0.393971	-2.47725	0.0163512	A_23_P165148	ilvB (bacterial acetolactate synthase)-like (ILVBL), transcript variant 1, mRNA
TMEM161A	YES	NM_017814	0.473224	2.9732	0.00409059	A_23_P165171	transmembrane protein 161A (TMEM161A), mRNA
GDF15	YES	NM_004864	1.12995	13.4882	0.0254968	A_23_P16523	growth differentiation factor 15 (GDF15), mRNA
NFIX	YES	NM_002501	0.771878	5.91396	0.00145042	A_23_P165295	nuclear factor I/X (CCAAT-binding transcription factor) (NFIX), mRNA
RPE	YES	NM_006916	-0.579279	-3.79558	0.00104606	A_23_P165301	ribulose-5-phosphate-3-epimerase (RPE), transcript variant 2, mRNA
PREPL	YES	NM_006036	1.61179	40.9062	2.21058e-05	A_23_P165325	prolyl endopeptidase-like (PREPL), transcript variant C, mRNA
BIN1	YES	NM_139346	1.24644	17.6376	0.000261693	A_23_P165333	bridging integrator 1 (BIN1), transcript variant 4, mRNA
PTPN4	YES	NM_002830	0.305659	2.02143	0.0405041	A_23_P165343	protein tyrosine phosphatase, non-receptor type 4 (megakaryocyte) (PTPN4), mRNA
ASB1	YES	NM_001040445	0.782185	6.05599	0.00125891	A_23_P165360	ankyrin repeat and SOCS box-containing 1 (ASB1), mRNA
ELL	YES	NM_006532	0.443442	2.77614	0.017106	A_23_P16538	elongation factor RNA polymerase II (ELL), mRNA
SLC30A6	YES	NM_017964	-0.406143	-2.54767	0.0103297	A_23_P165390	solute carrier family 30 (zinc transporter), member 6 (SLC30A6), mRNA
SF3B14	YES	NM_016047	-0.441847	-2.76596	0.00557788	A_23_P165402	splicing factor 3B, 14 kDa subunit (SF3B14), mRNA
KLHL23	YES	NM_144711	0.785495	6.10231	0.0193969	A_23_P165414	kelch-like 23 (Drosophila) (KLHL23), mRNA
ATG9A	YES	NM_001077198	0.729908	5.36918	0.00215577	A_23_P165450	ATG9 autophagy related 9 homolog A (S. cerevisiae) (ATG9A), transcript variant 1, mRNA
STRN	YES	NM_003162	0.556575	3.60226	0.0377915	A_23_P165521	striatin, calmodulin binding protein (STRN), mRNA
HS1BP3	YES	NM_022460	0.415972	2.60598	0.0340007	A_23_P165548	HCLS1 binding protein 3 (HS1BP3), mRNA
SFRS14	YES	NM_001017392	0.572936	3.74056	0.00147335	A_23_P16562	splicing factor, arginine/serine-rich 14 (SFRS14), transcript variant 1, mRNA
TNFAIP6	YES	NM_007115	1.27324	18.7605	0.00206009	A_23_P165624	tumor necrosis factor, alpha-induced protein 6 (TNFAIP6), mRNA
CAPG	YES	NM_001747	-2.34181	-219.688	5.138e-05	A_23_P165636	capping protein (actin filament), gelsolin-like (CAPG), mRNA
GDF8	YES	NM_005259	-1.87296	-74.6377	0.000131732	A_23_P165727	growth differentiation factor 8 (GDF8), mRNA
PHOSPHO2	YES	NM_001008489	0.728634	5.35345	0.000484232	A_23_P165788	phosphatase, orphan 2 (PHOSPHO2), mRNA
EMILIN1	YES	NM_007046	-0.594115	-3.92749	0.0231301	A_23_P165848	elastin microfibril interfacer 1 (EMILIN1), mRNA
TAF1B	YES	NM_005680	-0.55225	-3.56656	0.00276519	A_23_P165891	TATA box binding protein (TBP)-associated factor, RNA polymerase I, B, 63kDa (TAF1B), mRNA
DSN1	YES	NM_024918	-0.869568	-7.40573	5.83813e-05	A_23_P165937	DSN1, MIND kinetochore complex component, homolog (S. cerevisiae) (DSN1), mRNA
IFT52	YES	NM_016004	-0.746492	-5.57817	0.00135744	A_23_P165959	intraflagellar transport 52 homolog (Chlamydomonas) (IFT52), mRNA
NEURL2	YES	NM_080749	0.790358	6.17104	0.00203746	A_23_P165989	neuralized homolog 2 (Drosophila) (NEURL2), mRNA
ZNF506	YES	AL136548	0.33109	1.25796	0.0190219	A_23_P16607	mRNA; cDNA DKFZp761G18121 (from clone DKFZp761G18121).
TXNDC13	YES	NM_021156	0.534693	3.42526	0.017538	A_23_P166100	thioredoxin domain containing 13 (TXNDC13), mRNA
HNRPM	YES	NM_005968	-0.751113	-5.63784	0.0011342	A_23_P16615	heterogeneous nuclear ribonucleoprotein M (HNRPM), transcript variant 1, mRNA
PDRG1	YES	NM_030815	0.335414	2.16478	0.018496	A_23_P166159	p53 and DNA damage regulated 1 (PDRG1), mRNA
EDEM2	YES	NM_018217	-0.677572	-4.75961	0.000114984	A_23_P166193	ER degradation enhancer, mannosidase alpha-like 2 (EDEM2), mRNA
DSCR1	YES	NM_004414	0.99718	9.93528	0.0288668	A_23_P166248	Down syndrome critical region gene 1 (DSCR1), transcript variant 1, mRNA
CBS	YES	NM_000071	1.80037	63.1491	0.000233983	A_23_P166306	cystathionine-beta-synthase (CBS), mRNA
UFD1L	YES	NM_005659	-0.394349	-2.47941	0.00669783	A_23_P166333	ubiquitin fusion degradation 1 like (yeast) (UFD1L), transcript variant 1, mRNA
GGTLA1	YES	NM_004121	-1.3701	-23.4478	0.000753173	A_23_P166376	gamma-glutamyltransferase-like activity 1 (GGTLA1), mRNA
TBC1D10A	YES	NM_031937	-0.697859	-4.98723	0.0015505	A_23_P166421	TBC1 domain family, member 10A (TBC1D10A), mRNA
LGALS1	YES	NM_002305	-0.362982	-2.30665	0.0120192	A_23_P166459	lectin, galactoside-binding, soluble, 1 (galectin 1) (LGALS1), mRNA
RUTBC3	YES	NM_015705	0.52972	3.38626	0.00217108	A_23_P166491	RUN and TBC1 domain containing 3 (RUTBC3), mRNA
DHX30	YES	NM_014966	0.279175	1.90185	0.0197718	A_23_P166609	DEAH (Asp-Glu-Ala-His) box polypeptide 30 (DHX30), transcript variant 2, mRNA
AGTR1	YES	NM_031850	-0.467698	-2.93561	0.0266987	A_23_P166616	angiotensin II receptor, type 1 (AGTR1), transcript variant 4, mRNA
ITGB5	YES	NM_002213	-1.05898	-11.4545	0.00356346	A_23_P166633	integrin, beta 5 (ITGB5), mRNA
APPL	YES	NM_012096	0.646919	4.43525	0.00667743	A_23_P166663	adaptor protein containing pH domain, PTB domain and leucine zipper motif 1 (APPL), mRNA
RG9MTD1	YES	NM_017819	0.41612	2.60688	0.00214769	A_23_P166716	RNA (guanine-9-) methyltransferase domain containing 1 (RG9MTD1), mRNA
EAF1	YES	NM_033083	0.805701	6.39295	0.0129529	A_23_P166742	ELL associated factor 1 (EAF1), mRNA
IL17RC	YES	NM_153461	-0.513324	-3.2608	0.00930491	A_23_P166775	interleukin 17 receptor C (IL17RC), transcript variant 1, mRNA
PCBP4	YES	NM_033010	-0.502254	-3.17873	0.0121669	A_23_P166807	poly(rC) binding protein 4 (PCBP4), transcript variant 4, mRNA
TNNC1	YES	NM_003280	1.85841	72.1789	0.000525247	A_23_P166823	troponin C type 1 (slow) (TNNC1), mRNA
DNAJB11	YES	NM_016306	-0.488465	-3.07939	0.0182646	A_23_P166899	DnaJ (Hsp40) homolog, subfamily B, member 11 (DNAJB11), mRNA
SERPINI1	YES	NM_005025	0.921712	8.35049	0.0295484	A_23_P166929	serpin peptidase inhibitor, clade I (neuroserpin), member 1 (SERPINI1), mRNA
TFDP2	YES	NM_006286	0.509395	3.23143	0.0399037	A_23_P166964	transcription factor Dp-2 (E2F dimerization partner 2) (TFDP2), mRNA
EPHB1	YES	NM_004441	1.60566	40.3333	0.00355411	A_23_P166993	EPH receptor B1 (EPHB1), mRNA
PTHR1	YES	NM_000316	0.48695	3.06867	0.0423697	A_23_P167030	parathyroid hormone receptor 1 (PTHR1), mRNA
PDIA5	YES	NM_006810	-0.663767	-4.61071	0.0496224	A_23_P167040	protein disulfide isomerase family A, member 5 (PDIA5), mRNA
UGDH	YES	NM_003359	-0.758714	-5.73738	0.000650234	A_23_P167067	UDP-glucose dehydrogenase (UGDH), mRNA
VEGFC	YES	NM_005429	-0.57165	-3.72949	0.0245823	A_23_P167096	vascular endothelial growth factor C (VEGFC), mRNA
SCRG1	YES	NM_007281	2.5717	372.992	0.000616537	A_23_P167159	scrapie responsive protein 1 (SCRG1), mRNA
SLA/LP	YES	NM_016955	-0.350146	-2.23947	0.0339118	A_23_P167201	soluble liver antigen/liver pancreas antigen (SLA/LP), transcript variant 1, mRNA
PKD2	YES	NM_000297	-0.727108	-5.33468	0.0474727	A_23_P167324	polycystic kidney disease 2 (autosomal dominant) (PKD2), mRNA
PITX2	YES	NM_153426	0.552297	3.56695	0.00486371	A_23_P167367	paired-like homeodomain transcription factor 2 (PITX2), transcript variant 2, mRNA
CENTD3	YES	NM_022481	-0.536096	-3.43634	0.0155734	A_23_P167389	centaurin, delta 3 (CENTD3), mRNA
PCDHB11	YES	NM_018931	0.630347	4.2692	0.0383806	A_23_P167401	protocadherin beta 11 (PCDHB11), mRNA
CNOT6	YES	NM_015455	-0.375519	-2.37421	0.0174486	A_23_P167417	CCR4-NOT transcription complex, subunit 6 (CNOT6), mRNA
IL17B	YES	NM_014443	2.68167	480.47	0.000689847	A_23_P167479	interleukin 17B (IL17B), mRNA
EFNA5	YES	NM_001962	-0.862461	-7.28553	0.00192884	A_23_P167497	ephrin-A5 (EFNA5), mRNA
MAPK9	YES	NM_002752	0.462225	2.89884	0.0131096	A_23_P167692	mitogen-activated protein kinase 9 (MAPK9), transcript variant JNK2-a2, mRNA
MFAP3	YES	NM_005927	0.250604	1.78075	0.0461001	A_23_P167711	microfibrillar-associated protein 3 (MFAP3), mRNA
TMEM63B	YES	NM_018426	0.361446	2.29851	0.0112042	A_23_P167856	transmembrane protein 63B (TMEM63B), mRNA
DLL1	YES	NM_005618	-1.61798	-41.4939	0.00157684	A_23_P167920	delta-like 1 (Drosophila) (DLL1), mRNA
HIST1H2AJ	YES	NM_021066	-0.663655	-4.60952	8.08259e-05	A_23_P168014	histone cluster 1, H2aj (HIST1H2AJ), mRNA
IHPK3	YES	NM_054111	-0.414411	-2.59664	0.0229708	A_23_P168130	inositol hexaphosphate kinase 3 (IHPK3), mRNA
SYTL3	YES	NM_001009991	-0.836173	-6.85761	0.00118273	A_23_P168188	synaptotagmin-like 3 (SYTL3), mRNA
ECOP	YES	NM_030796	-0.78041	-6.03129	0.0026344	A_23_P168211	EGFR-coamplified and overexpressed protein (ECOP), mRNA
TXNDC5	YES	NM_022085	-0.393165	-2.47267	0.00508806	A_23_P168229	thioredoxin domain containing 5 (TXNDC5), transcript variant 2, mRNA
PRPF4B	YES	NM_003913	-0.325917	-2.11796	0.0215675	A_23_P168240	PRP4 pre-mRNA processing factor 4 homolog B (yeast) (PRPF4B), mRNA
ULBP2	YES	NM_025217	0.708038	5.10549	0.00464993	A_23_P168259	UL16 binding protein 2 (ULBP2), mRNA
FNDC4	YES	NM_022823	0.915923	8.23992	0.00227884	A_23_P16834	fibronectin type III domain containing 4 (FNDC4), mRNA
MLL3	YES	NM_170606	0.488041	3.07639	0.00217074	A_23_P168419	myeloid/lymphoid or mixed-lineage leukemia 3 (MLL3), transcript variant 2, mRNA
RASA4	YES	NM_006989	0.851541	7.10462	0.00330403	A_23_P168449	RAS p21 protein activator 4 (RASA4), mRNA
HERPUD2	YES	NM_022373	-0.327575	-2.12606	0.0240002	A_23_P168490	HERPUD family member 2 (HERPUD2), mRNA
FSCN1	YES	NM_003088	-1.2447	-17.5673	2.385e-05	A_23_P168532	fascin homolog 1, actin-bundling protein (Strongylocentrotus purpuratus) (FSCN1), mRNA
SLC29A4	YES	NM_001040661	0.575554	3.76317	0.0021857	A_23_P168551	solute carrier family 29 (nucleoside transporters), member 4 (SLC29A4), transcript variant 1, mRNA
POMZP3	YES	NM_152992	-0.613504	-4.1068	0.000332524	A_23_P168576	POM (POM121 homolog, rat) and ZP3 fusion (POMZP3), transcript variant 2, mRNA
CCDC126	YES	NM_138771	0.462433	2.90023	0.0241338	A_23_P168587	coiled-coil domain containing 126 (CCDC126), mRNA
TSPAN13	YES	NM_014399	2.53715	344.471	0.000528938	A_23_P168610	tetraspanin 13 (TSPAN13), mRNA
CROT	YES	NM_021151	-0.520507	-3.31518	0.0109502	A_23_P168669	carnitine O-octanoyltransferase (CROT), mRNA
DBNL	YES	NM_001014436	-0.522675	-3.33177	0.00361025	A_23_P168692	drebrin-like (DBNL), transcript variant 2, mRNA
NCAPG2	YES	NM_017760	-1.32815	-21.2887	3.61304e-06	A_23_P168747	non-SMC condensin II complex, subunit G2 (NCAPG2), mRNA
KIAA1505	YES	NM_020879	-0.632687	-4.29227	0.00254224	A_23_P168771	KIAA1505 protein (KIAA1505), mRNA
PLOD3	YES	NM_001084	-0.550518	-3.55237	0.0011385	A_23_P168788	procollagen-lysine, 2-oxoglutarate 5-dioxygenase 3 (PLOD3), mRNA
ZFPM2	YES	NM_012082	0.921312	8.34281	0.0112796	A_23_P168909	zinc finger protein, multitype 2 (ZFPM2), mRNA
ZHX2	YES	NM_014943	0.727439	5.33874	0.00141927	A_23_P168951	zinc fingers and homeoboxes 2 (ZHX2), mRNA
C8orf44	YES	NM_019607	0.429615	2.68915	0.0153393	A_23_P168965	chromosome 8 open reading frame 44 (C8orf44), mRNA
SH2D4A	YES	NM_022071	1.02695	10.6402	0.000679013	A_23_P169003	SH2 domain containing 4A (SH2D4A), mRNA
DEFB103A	YES	NM_018661	2.13523	136.532	0.00725718	A_23_P169017	defensin, beta 103A (DEFB103A), mRNA
SNAI2	YES	NM_003068	-1.80385	-63.6574	2.58215e-05	A_23_P169039	snail homolog 2 (Drosophila) (SNAI2), mRNA
MRPS28	YES	NM_014018	0.401405	2.52002	0.0136284	A_23_P169050	mitochondrial ribosomal protein S28 (MRPS28), nuclear gene encoding mitochondrial protein, mRNA
DHX57	YES	NM_198963	0.199316	1.5824	0.0364718	A_23_P16908	DEAH (Asp-Glu-Ala-Asp/His) box polypeptide 57 (DHX57), mRNA
RRAGA	YES	NM_006570	-0.238902	-1.73341	0.0313464	A_23_P169117	Ras-related GTP binding A (RRAGA), mRNA
QPCT	YES	NM_012413	-1.62403	-42.0755	0.00175982	A_23_P16915	glutaminyl-peptide cyclotransferase (glutaminyl cyclase) (QPCT), mRNA
HRB	YES	NM_004504	0.309455	2.03918	0.0130933	A_23_P169529	HIV-1 Rev binding protein (HRB), mRNA
AFF1	YES	NM_005935	0.349143	2.23431	0.0113583	A_23_P169619	AF4/FMR2 family, member 1 (AFF1), mRNA
SHMT2	YES	NM_005412	0.592129	3.90957	0.00602937	A_23_P169629	serine hydroxymethyltransferase 2 (mitochondrial) (SHMT2), mRNA
HIPK2	YES	NM_022740	0.550123	3.54913	0.0189276	A_23_P169756	homeodomain interacting protein kinase 2 (HIPK2), mRNA
DGKI	YES	NM_004717	1.27492	18.8332	0.000762769	A_23_P169909	diacylglycerol kinase, iota (DGKI), mRNA
FLJ39378	YES	NM_178314	1.26038	18.213	1.90328e-05	A_23_P169934	hypothetical protein FLJ39378 (FLJ39378), mRNA
MID1	YES	NM_033290	-0.592943	-3.91691	0.0389137	A_23_P170037	midline 1 (Opitz/BBB syndrome) (MID1), transcript variant 3, mRNA
SCRN3	YES	NM_024583	0.63311	4.29645	0.000987583	A_23_P17021	secernin 3 (SCRN3), mRNA
TMEM57	YES	NM_018202	0.712478	5.15796	0.0127165	A_23_P170290	transmembrane protein 57 (TMEM57), mRNA
RNPEPL1	YES	NM_018226	0.645021	4.41591	0.000833788	A_23_P17030	arginyl aminopeptidase (aminopeptidase B)-like 1 (RNPEPL1), mRNA
ALDH4A1	YES	NM_003748	0.509527	3.23241	0.00184621	A_23_P170337	aldehyde dehydrogenase 4 family, member A1 (ALDH4A1), nuclear gene encoding mitochondrial protein, transcript variant P5CDhL, mRNA
CST5	YES	NM_001900	-0.508164	-3.22229	0.0076402	A_23_P170453	cystatin D (CST5), mRNA
TRAIP	YES	NM_005879	-1.29827	-19.8735	0.000130689	A_23_P170491	TRAF interacting protein (TRAIP), mRNA
TSPYL2	YES	NM_022117	-0.324131	-2.10927	0.0186173	A_23_P170608	TSPY-like 2 (TSPYL2), mRNA
CHCHD7	YES	NM_001011667	0.278709	1.89981	0.0164867	A_23_P170626	coiled-coil-helix-coiled-coil-helix domain containing 7 (CHCHD7), transcript variant 1, mRNA
ASPHD1	YES	NM_181718	-0.836872	-6.86866	0.00381209	A_23_P170667	aspartate beta-hydroxylase domain containing 1 (ASPHD1), mRNA
CCDC115	YES	NM_032357	-0.418132	-2.61898	0.0135496	A_23_P17074	coiled-coil domain containing 115 (CCDC115), mRNA
NUBPL	YES	NM_025152	0.287884	1.94037	0.0484326	A_23_P170908	nucleotide binding protein-like (NUBPL), mRNA
LMLN	YES	NM_033029	0.361627	2.29947	0.03867	A_23_P170959	leishmanolysin-like (metallopeptidase M8 family) (LMLN), mRNA
TSGA10	YES	NM_025244	0.536765	3.44164	0.0238026	A_23_P17103	testis specific, 10 (TSGA10), mRNA
MORC4	YES	NM_024657	-0.360973	-2.29601	0.0360834	A_23_P171117	MORC family CW-type zinc finger 4 (MORC4), mRNA
EDA2R	YES	NM_021783	0.517901	3.29535	0.00900471	A_23_P171132	ectodysplasin A2 receptor (EDA2R), mRNA
ACRC	YES	NM_052957	0.64342	4.39967	0.0133185	A_23_P171237	acidic repeat containing (ACRC), mRNA
FUNDC2	YES	NM_023934	1.0082	10.1906	0.000567546	A_23_P171314	FUN14 domain containing 2 (FUNDC2), mRNA
MAL	YES	NM_002371	4.1504	14138.4	3.10099e-05	A_23_P17134	mal, T-cell differentiation protein (MAL), transcript variant a, mRNA
WDR44	YES	NM_019045	0.702165	5.03692	0.00039622	A_23_P171359	WD repeat domain 44 (WDR44), mRNA
PHF6	YES	NM_032335	-0.74318	-5.53579	0.000807732	A_23_P171385	PHD finger protein 6 (PHF6), transcript variant 3, mRNA
KBTBD10	YES	NM_006063	1.31665	20.7325	5.10672e-05	A_23_P17190	kelch repeat and BTB (POZ) domain containing 10 (KBTBD10), mRNA
ANAPC1	YES	NM_022662	0.51639	3.2839	0.0182092	A_23_P17204	anaphase promoting complex subunit 1 (ANAPC1), mRNA
CRIPT	YES	NM_014171	0.457005	2.86421	0.00138442	A_23_P17219	cysteine-rich PDZ-binding protein (CRIPT), mRNA
C11orf52	YES	NM_080659	0.542218	3.48512	0.0180905	A_23_P1722	chromosome 11 open reading frame 52 (C11orf52), mRNA
MAFB	YES	NM_005461	2.22044	166.125	0.000149491	A_23_P17345	v-maf musculoaponeurotic fibrosarcoma oncogene homolog B (avian) (MAFB), mRNA
CSE1L	YES	NM_001316	-0.411971	-2.58209	0.00573539	A_23_P17393	CSE1 chromosome segregation 1-like (yeast) (CSE1L), mRNA
BCAS1	YES	NM_003657	3.56308	3656.62	1.56016e-05	A_23_P17420	breast carcinoma amplified sequence 1 (BCAS1), mRNA
RBM38	YES	NM_017495	0.535571	3.43219	0.0134751	A_23_P17430	RNA binding motif protein 38 (RBM38), transcript variant 1, mRNA
SIRPB1	YES	NM_006065	-0.914677	-8.21631	0.000175619	A_23_P17456	signal-regulatory protein beta 1 (SIRPB1), mRNA
C20orf23	YES	NM_024704	0.536549	3.43993	0.0248706	A_23_P17503	chromosome 20 open reading frame 23 (C20orf23), mRNA
HARS2	YES	NM_080820	-0.491594	-3.10166	0.0192661	A_23_P17512	histidyl-tRNA synthetase 2 (HARS2), mRNA
CDH4	YES	NM_001794	-1.30107	-20.0016	0.000744799	A_23_P17593	cadherin 4, type 1, R-cadherin (retinal) (CDH4), mRNA
CYYR1	YES	NM_052954	-1.15391	-14.2533	0.0107825	A_23_P17620	cysteine/tyrosine-rich 1 (CYYR1), mRNA
MX1	YES	NM_002462	-1.8513	-71.006	0.0114359	A_23_P17663	myxovirus (influenza virus) resistance 1, interferon-inducible protein p78 (mouse) (MX1), mRNA
DNMT3L	YES	NM_013369	1.72837	53.5015	0.00101414	A_23_P17673	DNA (cytosine-5-)-methyltransferase 3-like (DNMT3L), transcript variant 1, mRNA
IL17RA	YES	NM_014339	-0.468678	-2.94224	0.0357487	A_23_P17706	interleukin 17 receptor A (IL17RA), mRNA
ZNF74	YES	NM_003426	0.677976	4.76404	0.0040367	A_23_P17739	zinc finger protein 74 (ZNF74), transcript variant 1, mRNA
CD82	YES	NM_002231	-1.22995	-16.9804	7.87094e-05	A_23_P1782	CD82 molecule (CD82), transcript variant 1, mRNA
C22orf5	YES	NM_012264	0.479908	3.01931	0.0139076	A_23_P17870	chromosome 22 open reading frame 5 (C22orf5), mRNA
FBXL2	YES	NM_012157	-0.964841	-9.22234	9.11193e-05	A_23_P17955	F-box and leucine-rich repeat protein 2 (FBXL2), mRNA
C3orf39	YES	NM_032806	0.770335	5.89298	0.000471553	A_23_P18082	chromosome 3 open reading frame 39 (C3orf39), mRNA
OR8B8	YES	NM_012378	0.435081	2.72321	0.0150729	A_23_P1819	olfactory receptor, family 8, subfamily B, member 8 (OR8B8), mRNA
RFC4	YES	NM_002916	-0.636399	-4.32911	0.000984458	A_23_P18196	replication factor C (activator 1) 4, 37kDa (RFC4), transcript variant 1, mRNA
TUSC4	YES	NM_006545	0.4141	2.59478	0.00589321	A_23_P18267	tumor suppressor candidate 4 (TUSC4), mRNA
RBM5	YES	NM_005778	-0.291492	-1.95656	0.0107384	A_23_P18276	RNA binding motif protein 5 (RBM5), mRNA
PDCD10	YES	NM_007217	-0.223585	-1.67334	0.036583	A_23_P18325	programmed cell death 10 (PDCD10), transcript variant 1, mRNA
B3GNT5	YES	NM_032047	-1.71751	-52.1803	0.00013015	A_23_P18372	UDP-GlcNAc:betaGal beta-1,3-N-acetylglucosaminyltransferase 5 (B3GNT5), mRNA
C3orf1	YES	NM_016589	0.782127	6.05518	0.000143926	A_23_P18413	chromosome 3 open reading frame 1 (C3orf1), mRNA
PPARGC1A	YES	NM_013261	1.98007	95.5156	0.0116382	A_23_P18447	peroxisome proliferator-activated receptor gamma, coactivator 1 alpha (PPARGC1A), mRNA
RFC1	YES	NM_002913	0.287808	1.94003	0.0184484	A_23_P18465	replication factor C (activator 1) 1, 145kDa (RFC1), mRNA
PTPN13	YES	NM_080685	1.14452	13.9482	0.00554259	A_23_P18493	protein tyrosine phosphatase, non-receptor type 13 (APO-1/CD95 (Fas)-associated phosphatase) (PTPN13), transcript variant 4, mRNA
GAB1	YES	NM_207123	0.682982	4.81928	0.000115097	A_23_P18505	GRB2-associated binding protein 1 (GAB1), transcript variant 1, mRNA
PTTG2	YES	NM_006607	-2.24707	-176.634	1.08341e-06	A_23_P18579	pituitary tumor-transforming 2 (PTTG2), mRNA
PI4K2B	YES	NM_018323	-1.38857	-24.4665	0.000623055	A_23_P18598	phosphatidylinositol 4-kinase type 2 beta (PI4K2B), mRNA
LAP3	YES	NM_015907	-0.490271	-3.09223	0.00346264	A_23_P18604	leucine aminopeptidase 3 (LAP3), mRNA
SNX25	YES	NM_031953	0.697873	4.98738	0.000541852	A_23_P18641	sorting nexin 25 (SNX25), mRNA
SCLT1	YES	NM_144643	-0.267352	-1.85077	0.0153829	A_23_P18656	sodium channel and clathrin linker 1 (SCLT1), mRNA
ABCG2	YES	NM_004827	1.03617	10.8684	9.14965e-05	A_23_P18713	ATP-binding cassette, sub-family G (WHITE), member 2 (ABCG2), mRNA
ATG12	YES	NM_004707	0.391242	2.46174	0.00361136	A_23_P18901	ATG12 autophagy related 12 homolog (S. cerevisiae) (ATG12), mRNA
MAN2A1	YES	NM_002372	-1.60835	-40.5837	9.89224e-05	A_23_P18931	mannosidase, alpha, class 2A, member 1 (MAN2A1), mRNA
P4HA2	YES	NM_001017973	-1.38994	-24.5434	5.61841e-05	A_23_P18966	procollagen-proline, 2-oxoglutarate 4-dioxygenase (proline 4-hydroxylase), alpha polypeptide II (P4HA2), transcript variant 2, mRNA
UBTD2	YES	NM_152277	0.368061	2.33379	0.0300476	A_23_P19061	ubiquitin domain containing 2 (UBTD2), mRNA
KCNMB1	YES	NM_004137	-0.49308	-3.11229	0.00193632	A_23_P19142	potassium large conductance calcium-activated channel, subfamily M, beta member 1 (KCNMB1), mRNA
REEP2	YES	NM_016606	0.609069	4.06508	0.0283538	A_23_P19182	receptor accessory protein 2 (REEP2), mRNA
SLC35B2	YES	NM_178148	-0.403545	-2.53247	0.00904941	A_23_P19257	solute carrier family 35, member B2 (SLC35B2), mRNA
FLJ20487	YES	NM_017841	0.237003	1.72585	0.0151904	A_23_P1926	hypothetical protein FLJ20487 (FLJ20487), mRNA
TBP	YES	NM_003194	-0.266255	-1.8461	0.0144879	A_23_P19313	TATA box binding protein (TBP), mRNA
TNRC5	YES	NM_006586	-0.438319	-2.74359	0.00527331	A_23_P19352	trinucleotide repeat containing 5 (TNRC5), transcript variant 1, mRNA
MDC1	YES	NM_014641	-0.578535	-3.78909	0.00241501	A_23_P19455	mediator of DNA damage checkpoint 1 (MDC1), mRNA
STK19	YES	NM_032454	0.732519	5.40156	0.000481229	A_23_P19479	serine/threonine kinase 19 (STK19), transcript variant 2, mRNA
C11orf48	YES	NM_024099	-0.259081	-1.81585	0.0416155	A_23_P1948	chromosome 11 open reading frame 48 (C11orf48), mRNA
HLA-DQB2	YES	NM_182549	0.414676	2.59822	0.0331682	A_23_P19510	major histocompatibility complex, class II, DQ beta 2 (HLA-DQB2), mRNA
ITPR3	YES	NM_002224	-1.14687	-14.0238	0.000622093	A_23_P19517	inositol 1,4,5-triphosphate receptor, type 3 (ITPR3), mRNA
VIL2	YES	NM_003379	-0.417079	-2.61264	0.0029298	A_23_P19590	villin 2 (ezrin) (VIL2), mRNA
MAP3K7IP2	YES	NM_015093	0.338056	2.17799	0.0329685	A_23_P19702	mitogen-activated protein kinase kinase kinase 7 interacting protein 2 (MAP3K7IP2), mRNA
GMNN	YES	NM_015895	-0.555942	-3.59702	0.00272717	A_23_P19712	geminin, DNA replication inhibitor (GMNN), mRNA
PILRB	YES	NM_013440	-0.360954	-2.2959	0.0422641	A_23_P19829	paired immunoglobin-like type 2 receptor beta (PILRB), transcript variant 1, mRNA
AQP1	YES	NM_198098	2.05215	112.758	0.00976565	A_23_P19894	aquaporin 1 (Colton blood group) (AQP1), mRNA
IGF2BP3	YES	NM_006547	-0.507217	-3.21527	0.0221986	A_23_P19987	insulin-like growth factor 2 mRNA binding protein 3 (IGF2BP3), mRNA
NEXN	YES	NM_144573	0.869896	7.41133	0.00249901	A_23_P200001	nexilin (F actin binding protein) (NEXN), mRNA
NADK	YES	NM_023018	-0.557172	-3.60722	0.00151629	A_23_P200056	NAD kinase (NADK), mRNA
C1orf128	YES	NM_020362	0.368306	2.3351	0.0335859	A_23_P200073	chromosome 1 open reading frame 128 (C1orf128), mRNA
WDR42A	YES	NM_015726	0.41817	2.61921	0.00233704	A_23_P200143	WD repeat domain 42A (WDR42A), mRNA
PRPF38A	YES	NM_032284	-0.72783	-5.34355	0.00014981	A_23_P200186	PRP38 pre-mRNA processing factor 38 (yeast) domain containing A (PRPF38A), transcript variant 1, mRNA
TXNDC12	YES	NM_015913	-0.400735	-2.51614	0.00618196	A_23_P200199	thioredoxin domain containing 12 (endoplasmic reticulum) (TXNDC12), mRNA
MAGOH	YES	NM_002370	-0.607177	-4.0474	0.00406368	A_23_P200216	mago-nashi homolog, proliferation-associated (Drosophila) (MAGOH), mRNA
AGL	YES	NM_000028	2.28071	190.86	0.000170833	A_23_P200298	amylo-1, 6-glucosidase, 4-alpha-glucanotransferase (glycogen debranching enzyme, glycogen storage disease type III) (AGL), transcript variant 4, mRNA
DEPDC1	YES	NM_017779	-2.6215	-418.315	1.50999e-06	A_23_P200310	DEP domain containing 1 (DEPDC1), mRNA
KHDRBS1	YES	NM_006559	-0.639963	-4.36478	0.00203871	A_23_P200386	KH domain containing, RNA binding, signal transduction associated 1 (KHDRBS1), mRNA
C1orf91	YES	NM_019118	0.273729	1.87814	0.026222	A_23_P200396	chromosome 1 open reading frame 91 (C1orf91), mRNA
ADAR	YES	NM_001111	-0.438036	-2.7418	0.00261548	A_23_P200439	adenosine deaminase, RNA-specific (ADAR), transcript variant 1, mRNA
SHC1	YES	NM_003029	-0.509454	-3.23187	0.00150659	A_23_P200443	SHC (Src homology 2 domain containing) transforming protein 1 (SHC1), transcript variant 2, mRNA
LBR	YES	NM_002296	-0.908954	-8.10875	0.000331752	A_23_P200493	lamin B receptor (LBR), transcript variant 1, mRNA
CNIH4	YES	NM_014184	-0.20106	-1.58877	0.0461059	A_23_P200507	cornichon homolog 4 (Drosophila) (CNIH4), mRNA
CDC42	YES	NM_001039802	1.8963	78.7586	0.000234938	A_23_P200560	cell division cycle 42 (GTP binding protein, 25kDa) (CDC42), transcript variant 3, mRNA
TROVE2	YES	NM_001042369	-0.623712	-4.20448	6.44263e-05	A_23_P200767	TROVE domain family, member 2 (TROVE2), transcript variant 1, mRNA
PDE4DIP	YES	NM_001002811	2.6045	402.258	8.8807e-06	A_23_P200801	phosphodiesterase 4D interacting protein (myomegalin) (PDE4DIP), transcript variant 5, mRNA
NID1	YES	NM_002508	-1.13423	-13.6216	0.000263308	A_23_P200928	nidogen 1 (NID1), mRNA
ERMAP	YES	NM_001017922	-0.572205	-3.73427	0.00055637	A_23_P200960	erythroblast membrane-associated protein (Scianna blood group) (ERMAP), transcript variant 1, mRNA
GBA	YES	NM_001005749	-0.883135	-7.64073	0.000427741	A_23_P201035	glucosidase, beta; acid (includes glucosylceramidase) (GBA), transcript variant 4, mRNA
UBQLN4	YES	NM_020131	0.482864	3.03993	0.000351658	A_23_P201059	ubiquilin 4 (UBQLN4), mRNA
PRDM2	YES	NM_012231	0.492302	3.10672	0.0266619	A_23_P201079	PR domain containing 2, with ZNF domain (PRDM2), transcript variant 1, mRNA
GUK1	YES	NM_000858	-0.381898	-2.40934	0.0043425	A_23_P201097	guanylate kinase 1 (GUK1), mRNA
PHTF1	YES	NM_006608	0.511004	3.24343	0.00535672	A_23_P201179	putative homeodomain transcription factor 1 (PHTF1), mRNA
UBE4B	YES	NM_006048	0.539713	3.46508	0.00336077	A_23_P201279	ubiquitination factor E4B (UFD2 homolog, yeast) (UBE4B), mRNA
KIF1B	YES	NM_015074	1.09283	12.3831	0.000290617	A_23_P201287	kinesin family member 1B (KIF1B), transcript variant 1, mRNA
DISP1	YES	NM_032890	0.323945	2.10836	0.0474624	A_23_P201319	dispatched homolog 1 (Drosophila) (DISP1), mRNA
SDF4	YES	NM_016176	-0.260051	-1.81992	0.0094039	A_23_P201338	stromal cell derived factor 4 (SDF4), mRNA
CTBS	YES	NM_004388	-0.797901	-6.27915	0.00122752	A_23_P201368	chitobiase, di-N-acetyl- (CTBS), mRNA
DDAH1	YES	NM_012137	-1.51945	-33.0715	0.00263055	A_23_P201386	dimethylarginine dimethylaminohydrolase 1 (DDAH1), mRNA
AMPD2	YES	NM_004037	-0.355992	-2.26982	0.0461582	A_23_P201596	adenosine monophosphate deaminase 2 (isoform L) (AMPD2), transcript variant 1, mRNA
DENND1B	YES	NM_144977	1.17496	14.9611	0.000145687	A_23_P201605	DENN/MADD domain containing 1B (DENND1B), mRNA
LAMC2	YES	NM_005562	0.477435	3.00217	0.022754	A_23_P201636	laminin, gamma 2 (LAMC2), transcript variant 1, mRNA
S100A2	YES	NM_005978	-2.39811	-250.099	0.000385462	A_23_P201706	S100 calcium binding protein A2 (S100A2), mRNA
S100A6	YES	NM_014624	-0.393502	-2.47458	0.00188063	A_23_P201711	S100 calcium binding protein A6 (S100A6), mRNA
TRAF5	YES	NM_004619	0.787805	6.13487	0.00241591	A_23_P201731	TNF receptor-associated factor 5 (TRAF5), transcript variant 1, mRNA
DHDDS	YES	NM_024887	-0.240288	-1.73896	0.0439173	A_23_P201764	dehydrodolichyl diphosphate synthase (DHDDS), transcript variant 1, mRNA
PPAP2B	YES	NM_003713	-1.18588	-15.3418	0.00263994	A_23_P201808	phosphatidic acid phosphatase type 2B (PPAP2B), transcript variant 1, mRNA
CEP350	YES	NM_014810	0.542253	3.4854	0.0040901	A_23_P201816	centrosomal protein 350kDa (CEP350), mRNA
PCTK3	YES	NM_212503	1.86433	73.1696	0.000129422	A_23_P201863	PCTAIRE protein kinase 3 (PCTK3), transcript variant 1, mRNA
LMOD1	YES	NM_012134	0.717398	5.21672	0.0235728	A_23_P201940	leiomodin 1 (smooth muscle) (LMOD1), mRNA
ARPC1B	YES	NM_005720	-0.771983	-5.91539	0.00167035	A_23_P20196	actin related protein 2/3 complex, subunit 1B, 41kDa (ARPC1B), mRNA
EPS15	YES	NM_001981	0.610817	4.08147	0.00127964	A_23_P202	epidermal growth factor receptor pathway substrate 15 (EPS15), mRNA
PRTFDC1	YES	NM_020200	-1.6959	-49.6475	4.43742e-06	A_23_P202004	phosphoribosyl transferase domain containing 1 (PRTFDC1), mRNA
SPFH1	YES	NM_006459	-0.972253	-9.38109	0.000358314	A_23_P202029	SPFH domain family, member 1 (SPFH1), mRNA
KIN	YES	NM_012311	-0.501876	-3.17596	0.0162822	A_23_P202067	KIN, antigenic determinant of recA protein homolog (mouse) (KIN), mRNA
SFXN3	YES	NM_030971	-0.440415	-2.75686	0.00391474	A_23_P202138	sideroflexin 3 (SFXN3), mRNA
NFKB2	YES	NM_001077493	0.476089	2.99288	0.00493784	A_23_P202156	nuclear factor of kappa light polypeptide gene enhancer in B-cells 2 (p49/p100) (NFKB2), transcript variant 3, mRNA
MGEA5	YES	NM_012215	0.55119	3.55787	0.00117876	A_23_P202170	meningioma expressed antigen 5 (hyaluronidase) (MGEA5), mRNA
RRM2B	YES	NM_015713	0.905209	8.03913	0.00301692	A_23_P20225	ribonucleotide reductase M2 B (TP53 inducible) (RRM2B), mRNA
TFAM	YES	NM_003201	-0.400132	-2.51265	0.0204606	A_23_P202258	transcription factor A, mitochondrial (TFAM), mRNA
VCL	YES	NM_014000	-0.45543	-2.85385	0.0028241	A_23_P202280	vinculin (VCL), transcript variant 1, mRNA
INPP5A	YES	NM_005539	1.48195	30.3351	0.000446404	A_23_P202307	inositol polyphosphate-5-phosphatase, 40kDa (INPP5A), mRNA
BUB3	YES	NM_001007793	-0.603804	-4.01609	0.000250044	A_23_P202316	BUB3 budding uninhibited by benzimidazoles 3 homolog (yeast) (BUB3), transcript variant 2, mRNA
SORBS1	YES	NM_001034954	1.50007	31.6278	0.000381897	A_23_P202388	sorbin and SH3 domain containing 1 (SORBS1), transcript variant 3, mRNA
SUV39H2	YES	NM_024670	-0.61107	-4.08386	0.000680466	A_23_P202390	suppressor of variegation 3-9 homolog 2 (Drosophila) (SUV39H2), mRNA
HERC4	YES	NM_001017972	-0.338982	-2.18264	0.0169038	A_23_P202408	hect domain and RLD 4 (HERC4), transcript variant 3, mRNA
MAP2K1	YES	NM_002755	0.904238	8.02117	0.0197723	A_23_P20248	mitogen-activated protein kinase kinase 1 (MAP2K1), mRNA
ZNF503	YES	NM_032772	0.663882	4.61192	0.000458515	A_23_P202484	zinc finger protein 503 (ZNF503), mRNA
NOC3L	YES	NM_022451	-0.575795	-3.76526	0.000345799	A_23_P202496	nucleolar complex associated 3 homolog (S. cerevisiae) (NOC3L), mRNA
ABLIM1	YES	NM_001003408	0.491646	3.10203	0.0280987	A_23_P202520	actin binding LIM protein 1 (ABLIM1), transcript variant 3, mRNA
KIAA1598	YES	NM_018330	-0.854172	-7.1478	0.000357495	A_23_P202587	KIAA1598 (KIAA1598), mRNA
C10orf119	YES	NM_024834	-0.584866	-3.84473	0.00244813	A_23_P202594	chromosome 10 open reading frame 119 (C10orf119), mRNA
TSSC4	YES	NM_005706	0.239714	1.73666	0.0323669	A_23_P2026	tumor suppressing subtransferable candidate 4 (TSSC4), mRNA
SEC23IP	YES	NM_007190	-0.311321	-2.04796	0.00628425	A_23_P202602	SEC23 interacting protein (SEC23IP), mRNA
GSTP1	YES	NM_000852	-0.300218	-1.99627	0.041727	A_23_P202658	glutathione S-transferase pi (GSTP1), mRNA
GDF6	YES	NM_001001557	2.47028	295.309	0.000389101	A_23_P20267	growth differentiation factor 6 (GDF6), mRNA
DNAJC4	YES	NM_005528	-0.372117	-2.35568	0.00292119	A_23_P202769	DnaJ (Hsp40) homolog, subfamily C, member 4 (DNAJC4), mRNA
CCND1	YES	NM_053056	-2.07936	-120.048	0.00118546	A_23_P202837	cyclin D1 (CCND1), mRNA
FBXO3	YES	NM_012175	0.714783	5.1854	0.000191271	A_23_P202844	F-box protein 3 (FBXO3), transcript variant 1, mRNA
CYP2R1	YES	NM_024514	0.677417	4.75792	0.0014901	A_23_P202860	cytochrome P450, family 2, subfamily R, polypeptide 1 (CYP2R1), mRNA
APLP2	YES	NM_001642	-0.678774	-4.77281	0.00290047	A_23_P202939	amyloid beta (A4) precursor-like protein 2 (APLP2), mRNA
ZBTB44	YES	NM_014155	0.38235	2.41185	0.00206996	A_23_P202945	zinc finger and BTB domain containing 44 (ZBTB44), mRNA
TMEM123	YES	NM_052932	-0.997024	-9.93172	0.000671835	A_23_P202964	transmembrane protein 123 (TMEM123), mRNA
NPAT	YES	NM_002519	-0.348323	-2.2301	0.0129761	A_23_P203013	nuclear protein, ataxia-telangiectasia locus (NPAT), mRNA
NCAM1	YES	NM_001076682	1.85138	71.0191	0.00011123	A_23_P203053	neural cell adhesion molecule 1 (NCAM1), transcript variant 3, mRNA
USP28	YES	NM_020886	0.65652	4.53441	0.0011385	A_23_P203075	ubiquitin specific peptidase 28 (USP28), mRNA
ARCN1	YES	NM_001655	-0.304854	-2.01769	0.0131315	A_23_P203103	archain 1 (ARCN1), mRNA
MGC13379	YES	NM_016499	-0.830624	-6.77055	0.0099668	A_23_P203389	HSPC244 (MGC13379), mRNA
MTA2	YES	NM_004739	-0.596826	-3.95208	0.000448479	A_23_P203420	metastasis associated 1 family, member 2 (MTA2), mRNA
KCNC1	YES	NM_004976	1.02179	10.5145	0.0100369	A_23_P203439	potassium voltage-gated channel, Shaw-related subfamily, member 1 (KCNC1), mRNA
TRIM22	YES	NM_006074	-0.870179	-7.41616	0.0270126	A_23_P203498	tripartite motif-containing 22 (TRIM22), mRNA
GAB2	YES	NM_012296	1.21171	16.2819	0.000391372	A_23_P203743	GRB2-associated binding protein 2 (GAB2), transcript variant 2, mRNA
GOLGA3	YES	NM_005895	0.329106	2.13357	0.0496167	A_23_P203819	golgi autoantigen, golgin subfamily a, 3 (GOLGA3), mRNA
BAZ2A	YES	NM_013449	-0.263397	-1.83399	0.0385974	A_23_P203841	bromodomain adjacent to zinc finger domain, 2A (BAZ2A), mRNA
SSPN	YES	NM_005086	2.02354	105.569	2.385e-05	A_23_P203920	sarcospan (Kras oncogene-associated gene) (SSPN), mRNA
ITPR2	YES	NM_002223	0.491303	3.09958	0.0187237	A_23_P203933	inositol 1,4,5-triphosphate receptor, type 2 (ITPR2), mRNA
DDX11	YES	NM_030653	-0.276652	-1.89083	0.036524	A_23_P203947	DEAD/H (Asp-Glu-Ala-Asp/His) box polypeptide 11 (CHL1-like helicase homolog, S. cerevisiae) (DDX11), transcript variant 1, mRNA
CACNB3	YES	NM_000725	-0.315369	-2.06714	0.00686127	A_23_P204016	calcium channel, voltage-dependent, beta 3 subunit (CACNB3), mRNA
RHOBTB2	YES	NM_015178	1.1164	13.0738	0.000243173	A_23_P20427	Rho-related BTB domain containing 2 (RHOBTB2), mRNA
LZTS1	YES	NM_021020	-0.924794	-8.40996	0.000180858	A_23_P20443	leucine zipper, putative tumor suppressor 1 (LZTS1), mRNA
SCYL2	YES	NM_017988	0.615925	4.12976	0.00171242	A_23_P204550	SCY1-like 2 (S. cerevisiae) (SCYL2), mRNA
VEZT	YES	NM_017599	0.525182	3.35106	0.0019376	A_23_P204609	vezatin, adherens junctions transmembrane protein (VEZT), mRNA
AQP2	YES	NM_000486	-0.420552	-2.63361	0.0201371	A_23_P204721	aquaporin 2 (collecting duct) (AQP2), mRNA
GPD1	YES	NM_005276	0.523893	3.34112	0.0407601	A_23_P204736	glycerol-3-phosphate dehydrogenase 1 (soluble) (GPD1), mRNA
BRF2	YES	NM_018310	0.324451	2.11082	0.0156549	A_23_P20480	BRF2, subunit of RNA polymerase III transcription initiation factor, BRF1-like (BRF2), mRNA
NR2C1	YES	NM_001032287	-0.316681	-2.07339	0.0224573	A_23_P204828	nuclear receptor subfamily 2, group C, member 1 (NR2C1), transcript variant 2, mRNA
AKAP11	YES	NM_016248	0.547498	3.52775	0.00064177	A_23_P204929	A kinase (PRKA) anchor protein 11 (AKAP11), transcript variant 1, mRNA
ANKRD10	YES	NM_017664	0.917053	8.26139	4.82458e-05	A_23_P205046	ankyrin repeat domain 10 (ANKRD10), mRNA
LMO7	YES	NM_005358	0.477795	3.00466	0.0164633	A_23_P205159	LIM domain 7 (LMO7), mRNA
F10	YES	NM_000504	-1.18911	-15.4564	0.00977174	A_23_P205177	coagulation factor X (F10), mRNA
C14orf2	YES	NM_004894	0.325876	2.11776	0.0480336	A_23_P205281	chromosome 14 open reading frame 2 (C14orf2), mRNA
EXDL2	YES	NM_018199	-0.406983	-2.5526	0.00210002	A_23_P205296	exonuclease 3'-5' domain-like 2 (EXDL2), mRNA
MOAP1	YES	NM_022151	0.623369	4.20116	0.00216308	A_23_P205389	modulator of apoptosis 1 (MOAP1), mRNA
CDCA4	YES	NM_017955	-1.07153	-11.7905	3.74816e-06	A_23_P205449	cell division cycle associated 4 (CDCA4), transcript variant 13, mRNA
RNASE4	YES	NM_194430	-0.698325	-4.99257	0.034192	A_23_P205531	ribonuclease, RNase A family, 4 (RNASE4), transcript variant 1, mRNA
MAX	YES	NM_145113	0.747639	5.59292	0.00132601	A_23_P205549	MYC associated factor X (MAX), transcript variant 3, mRNA
CDC37L1	YES	NM_017913	1.0365	10.8767	0.00313307	A_23_P20558	cell division cycle 37 homolog (S. cerevisiae)-like 1 (CDC37L1), mRNA
C14orf101	YES	NM_017799	-0.610263	-4.07627	0.0350468	A_23_P205607	chromosome 14 open reading frame 101 (C14orf101), mRNA
EML1	YES	NM_001008707	1.87743	75.4104	2.34579e-05	A_23_P205746	echinoderm microtubule associated protein like 1 (EML1), transcript variant 1, mRNA
ARPP-19	YES	NM_006628	1.13825	13.7482	0.000299794	A_23_P205768	cyclic AMP phosphoprotein, 19 kD (ARPP-19), mRNA
BTBD1	YES	NM_025238	0.477207	3.00059	0.00411575	A_23_P205830	BTB (POZ) domain containing 1 (BTBD1), transcript variant 1, mRNA
ACTC1	YES	NM_005159	0.555711	3.5951	0.0153292	A_23_P205894	actin, alpha, cardiac muscle 1 (ACTC1), mRNA
NTRK3	YES	NM_001012338	-0.75071	-5.63261	0.0267982	A_23_P205900	neurotrophic tyrosine kinase, receptor, type 3 (NTRK3), transcript variant 1, mRNA
SLC24A1	YES	NM_004727	-0.825535	-6.69168	0.00855119	A_23_P205910	solute carrier family 24 (sodium/potassium/calcium exchanger), member 1 (SLC24A1), mRNA
LINS1	YES	NM_018148	0.354492	2.26199	0.0345971	A_23_P205944	lines homolog 1 (Drosophila) (LINS1), transcript variant 1, mRNA
IGF1R	YES	NM_000875	0.980757	9.56658	0.000932121	A_23_P205986	insulin-like growth factor 1 receptor (IGF1R), mRNA
APH1B	YES	NM_031301	-0.484826	-3.0537	0.00425659	A_23_P205997	anterior pharynx defective 1 homolog B (C. elegans) (APH1B), mRNA
PRC1	YES	NM_003981	-2.39605	-248.915	1.3062e-06	A_23_P206059	protein regulator of cytokinesis 1 (PRC1), transcript variant 1, mRNA
NIPSNAP3A	YES	NM_015469	-0.329919	-2.13756	0.0347592	A_23_P20606	nipsnap homolog 3A (C. elegans) (NIPSNAP3A), mRNA
ULK3	YES	AL117482	1.04832	2.06812	0.000123999	A_23_P206107	mRNA; cDNA DKFZp434C131 (from clone DKFZp434C131).
CYP1A2	YES	NM_000761	-0.553216	-3.5745	0.00201546	A_23_P206113	cytochrome P450, family 1, subfamily A, polypeptide 2 (CYP1A2), mRNA
ANP32B	YES	NM_006401	-0.468671	-2.94219	0.00425673	A_23_P20615	acidic (leucine-rich) nuclear phosphoprotein 32 family, member B (ANP32B), mRNA
SNAP23	YES	NM_003825	-0.407597	-2.55622	0.00904977	A_23_P206177	synaptosomal-associated protein, 23kDa (SNAP23), transcript variant 1, mRNA
GPR56	YES	NM_201525	-1.57541	-37.619	6.03005e-05	A_23_P206284	G protein-coupled receptor 56 (GPR56), transcript variant 3, mRNA
C16orf70	YES	NM_025187	0.606044	4.03686	0.00217838	A_23_P206382	chromosome 16 open reading frame 70 (C16orf70), mRNA
CKLF	YES	NM_001040138	-0.832091	-6.79346	0.000182345	A_23_P206396	chemokine-like factor (CKLF), transcript variant 5, mRNA
FANCA	YES	NM_000135	-1.2214	-16.6495	3.93489e-05	A_23_P206441	Fanconi anemia, complementation group A (FANCA), transcript variant 1, mRNA
MGC16385	YES	NM_145039	0.445335	2.78827	0.0246646	A_23_P206454	hypothetical protein MGC16385 (MGC16385), mRNA
LOC497190	YES	NM_001011880	1.33555	21.6543	0.000414069	A_23_P206501	secretory protein LOC497190 (LOC497190), mRNA
PHKB	YES	NM_001031835	0.485575	3.05897	0.0121594	A_23_P206532	phosphorylase kinase, beta (PHKB), transcript variant 2, mRNA
APIP	YES	NM_015957	-0.377013	-2.38239	0.0090638	A_23_P2066	APAF1 interacting protein (APIP), mRNA
USP31	YES	AB033029	1.31673	2.49101	0.00393578	A_23_P206612	mRNA for KIAA1203 protein, partial cds.
NQO1	YES	NM_000903	-1.5723	-37.3509	0.000787545	A_23_P206661	NAD(P)H dehydrogenase, quinone 1 (NQO1), transcript variant 1, mRNA
MT1G	YES	NM_005950	-2.28683	-193.566	9.79141e-05	A_23_P206707	metallothionein 1G (MT1G), mRNA
MT1E	YES	NM_175617	-2.42745	-267.58	7.1127e-05	A_23_P206724	metallothionein 1E (functional) (MT1E), mRNA
Magmas	YES	NM_016069	0.343288	2.20439	0.00613398	A_23_P206830	mitochondria-associated protein involved in granulocyte-macrophage colony-stimulating factor signal transduction (Magmas), nuclear gene encoding mitochondrial protein, mRNA
TMEM159	YES	NM_020422	1.08276	12.0994	0.0010166	A_23_P206899	transmembrane protein 159 (TMEM159), mRNA
SEC14L1	YES	NM_003003	0.995779	9.90328	0.000387344	A_23_P206960	SEC14-like 1 (S. cerevisiae) (SEC14L1), transcript variant 1, mRNA
ADAMTSL2	YES	NM_014694	0.662482	4.59707	0.00133379	A_23_P20697	ADAMTS-like 2 (ADAMTSL2), mRNA
VEZF1	YES	NM_007146	-0.535498	-3.43161	0.000391463	A_23_P206981	vascular endothelial zinc finger 1 (VEZF1), mRNA
38231	YES	NM_004574	1.30927	20.3833	0.00952537	A_23_P207003	septin 4 (SEPT4), transcript variant 1, mRNA
RAD51C	YES	NM_002876	0.510729	3.24137	0.000617798	A_23_P207014	RAD51 homolog C (S. cerevisiae) (RAD51C), transcript variant 2, mRNA
USP22	YES	AB028986	0.296412	1.22809	0.0336117	A_23_P207068	mRNA for KIAA1063 protein, partial cds.
CHRNB1	YES	NM_000747	-0.318979	-2.08439	0.0218156	A_23_P207106	cholinergic receptor, nicotinic, beta 1 (muscle) (CHRNB1), mRNA
MAP3K14	YES	NM_003954	-1.14353	-13.9166	0.00625385	A_23_P207319	mitogen-activated protein kinase kinase kinase 14 (MAP3K14), mRNA
GHDC	YES	NM_032484	-0.519164	-3.30494	0.00294334	A_23_P207387	GH3 domain containing (GHDC), mRNA
NBR1	YES	NM_031858	0.513806	3.26442	0.00212609	A_23_P207399	neighbor of BRCA1 gene 1 (NBR1), transcript variant 2, mRNA
BRCA1	YES	NM_007295	-0.663002	-4.60258	0.000268957	A_23_P207400	breast cancer 1, early onset (BRCA1), transcript variant BRCA1b, mRNA
AARSD1	YES	NM_025267	1.5758	37.6532	0.000872883	A_23_P207414	alanyl-tRNA synthetase domain containing 1 (AARSD1), mRNA
C9orf125	YES	NM_032342	-0.864264	-7.31584	0.0228302	A_23_P20743	chromosome 9 open reading frame 125 (C9orf125), mRNA
PDK2	YES	NM_002611	0.683052	4.82005	0.00334254	A_23_P207517	pyruvate dehydrogenase kinase, isozyme 2 (PDK2), mRNA
CCRK	YES	NM_001039803	1.20691	16.1032	0.00014218	A_23_P20752	cell cycle related kinase (CCRK), transcript variant 3, mRNA
ANKFY1	YES	NM_016376	-0.423122	-2.64924	0.0235656	A_23_P207620	ankyrin repeat and FYVE domain containing 1 (ANKFY1), transcript variant 1, mRNA
CAMKK1	YES	NM_032294	1.12425	13.3123	0.00401579	A_23_P207648	calcium/calmodulin-dependent protein kinase kinase 1, alpha (CAMKK1), transcript variant 1, mRNA
MAPT	YES	NM_016835	0.776247	5.97374	0.000728202	A_23_P207699	microtubule-associated protein tau (MAPT), transcript variant 1, mRNA
ARHGDIA	YES	NM_004309	-0.550133	-3.54922	0.000262266	A_23_P207766	Rho GDP dissociation inhibitor (GDI) alpha (ARHGDIA), mRNA
RBM18	YES	NM_033117	0.892726	7.81136	4.09045e-05	A_23_P20777	RNA binding motif protein 18 (RBM18), mRNA
PAIP1	YES	NM_006451	-1.11278	-12.9653	0.00402467	A_23_P207811	poly(A) binding protein interacting protein 1 (PAIP1), transcript variant 1, mRNA
CPD	YES	NM_001304	0.409181	2.56555	0.0127843	A_23_P207837	carboxypeptidase D (CPD), mRNA
RARA	YES	NM_001024809	-0.254755	-1.79785	0.037629	A_23_P207842	retinoic acid receptor, alpha (RARA), transcript variant 2, mRNA
CSNK1D	YES	NM_001893	-0.436197	-2.73022	0.0173881	A_23_P207896	casein kinase 1, delta (CSNK1D), transcript variant 1, mRNA
SECTM1	YES	NM_003004	-2.25884	-181.486	8.71928e-05	A_23_P207905	secreted and transmembrane 1 (SECTM1), mRNA
VAPA	YES	NM_003574	0.377077	2.38274	0.0051332	A_23_P207957	VAMP (vesicle-associated membrane protein)-associated protein A, 33kDa (VAPA), transcript variant 1, mRNA
SOCS6	YES	NM_004232	0.453957	2.84418	0.0340012	A_23_P207981	suppressor of cytokine signaling 6 (SOCS6), mRNA
PMAIP1	YES	NM_021127	2.16311	145.584	7.14736e-07	A_23_P207999	phorbol-12-myristate-13-acetate-induced protein 1 (PMAIP1), mRNA
SEC11C	YES	NM_033280	-0.408847	-2.56358	0.0486502	A_23_P208009	SEC11 homolog C (S. cerevisiae) (SEC11C), mRNA
C9orf25	YES	NM_147202	0.386383	2.43435	0.00182507	A_23_P20804	chromosome 9 open reading frame 25 (C9orf25), mRNA
LPIN2	YES	NM_014646	-0.418951	-2.62392	0.0223858	A_23_P208055	lipin 2 (LPIN2), mRNA
DDX58	YES	NM_014314	-0.981967	-9.59328	0.00396533	A_23_P20814	DEAD (Asp-Glu-Ala-Asp) box polypeptide 58 (DDX58), mRNA
ZNF304	YES	NM_020657	-0.316064	-2.07045	0.00459137	A_23_P208288	zinc finger protein 304 (ZNF304), mRNA
PVRL2	YES	NM_001042724	-0.980311	-9.55677	0.00807702	A_23_P208293	poliovirus receptor-related 2 (herpesvirus entry mediator B) (PVRL2), transcript variant delta, mRNA
RPL28	YES	NM_000991	-0.849456	-7.07059	7.24548e-05	A_23_P208358	ribosomal protein L28 (RPL28), mRNA
CYP2B6	YES	NM_000767	-0.280914	-1.90947	0.0297084	A_23_P208373	cytochrome P450, family 2, subfamily B, polypeptide 6 (CYP2B6), mRNA
AXL	YES	NM_021913	-2.16249	-145.375	3.93489e-05	A_23_P208389	AXL receptor tyrosine kinase (AXL), transcript variant 1, mRNA
SLC25A23	YES	NM_024103	1.39671	24.9294	0.00135502	A_23_P208450	solute carrier family 25 (mitochondrial carrier; phosphate carrier), member 23 (SLC25A23), mRNA
LONP1	YES	NM_004793	0.374302	2.36757	0.0120421	A_23_P208469	lon peptidase 1, mitochondrial (LONP1), nuclear gene encoding mitochondrial protein, mRNA
ELAVL1	YES	NM_001419	-0.487041	-3.06931	0.000717229	A_23_P208477	ELAV (embryonic lethal, abnormal vision, Drosophila)-like 1 (Hu antigen R) (ELAVL1), mRNA
LENG4	YES	NM_024298	-0.447102	-2.79964	0.00896717	A_23_P208516	leukocyte receptor cluster (LRC) member 4 (LENG4), mRNA
LENG1	YES	NM_024316	0.684019	4.8308	0.000632918	A_23_P208523	leukocyte receptor cluster (LRC) member 1 (LENG1), mRNA
NDUFA3	YES	NM_004542	0.55821	3.61584	0.00450031	A_23_P208540	NADH dehydrogenase (ubiquinone) 1 alpha subcomplex, 3, 9kDa (NDUFA3), mRNA
LDLR	YES	NM_000527	0.851844	7.10957	0.0400585	A_23_P208595	low density lipoprotein receptor (familial hypercholesterolemia) (LDLR), mRNA
ANGPTL2	YES	NM_012098	0.896362	7.87703	0.000405282	A_23_P20864	angiopoietin-like 2 (ANGPTL2), mRNA
PTPDC1	YES	NM_177995	0.874828	7.49598	0.00243068	A_23_P20876	protein tyrosine phosphatase domain containing 1 (PTPDC1), transcript variant 2, mRNA
ATP6V1G1	YES	NM_004888	0.614332	4.11464	0.00174377	A_23_P20882	ATPase, H+ transporting, lysosomal 13kDa, V1 subunit G1 (ATP6V1G1), mRNA
MAP2K2	YES	NM_030662	-0.580939	-3.81012	0.00194557	A_23_P208835	mitogen-activated protein kinase kinase 2 (MAP2K2), mRNA
GMFG	YES	NM_004877	-0.597525	-3.95845	0.000432418	A_23_P208866	glia maturation factor, gamma (GMFG), mRNA
SH3GL1	YES	NM_003025	-1.0537	-11.3161	9.89224e-05	A_23_P208925	SH3-domain GRB2-like 1 (SH3GL1), mRNA
GDF1	YES	NM_001492	1.6722	47.0112	4.14637e-06	A_23_P209098	growth differentiation factor 1 (GDF1), mRNA
FSTL3	YES	NM_005860	0.585841	3.85337	0.0416666	A_23_P209167	follistatin-like 3 (secreted glycoprotein) (FSTL3), mRNA
GLT25D1	YES	NM_024656	-0.211066	-1.6258	0.0271305	A_23_P209183	glycosyltransferase 25 domain containing 1 (GLT25D1), mRNA
CCNE1	YES	NM_001238	0.410148	2.57127	0.00202002	A_23_P209200	cyclin E1 (CCNE1), transcript variant 1, mRNA
RSNL2	YES	NM_024692	0.807848	6.42462	0.000369202	A_23_P209232	restin-like 2 (RSNL2), mRNA
PPM1B	YES	NM_001033557	1.11276	12.9645	0.000367394	A_23_P209269	protein phosphatase 1B (formerly 2C), magnesium-dependent, beta isoform (PPM1B), transcript variant 5, mRNA
PDHB	YES	NM_000925	0.361236	2.29739	0.0315965	A_23_P20932	pyruvate dehydrogenase (lipoamide) beta (PDHB), mRNA
PPM1G	YES	NM_177983	-0.220807	-1.66267	0.03152	A_23_P209477	protein phosphatase 1G (formerly 2C), magnesium-dependent, gamma isoform (PPM1G), transcript variant 1, mRNA
DNAJB2	YES	NM_001039550	0.762152	5.78299	0.000428688	A_23_P209519	DnaJ (Hsp40) homolog, subfamily B, member 2 (DNAJB2), transcript variant 1, mRNA
CDC42EP3	YES	NM_006449	-0.632725	-4.29265	0.00121271	A_23_P209636	CDC42 effector protein (Rho GTPase binding) 3 (CDC42EP3), mRNA
SP140	YES	NM_007237	-0.320341	-2.09094	0.0309562	A_23_P209726	SP140 nuclear body protein (SP140), transcript variant 1, mRNA
ARMC9	YES	NM_025139	1.09652	12.4886	0.0083411	A_23_P209735	armadillo repeat containing 9 (ARMC9), mRNA
CYC1	YES	NM_001916	0.494493	3.12244	0.0116382	A_23_P20980	cytochrome c-1 (CYC1), mRNA
TGOLN2	YES	NM_006464	-0.471935	-2.96439	0.00182365	A_23_P209933	trans-golgi network protein 2 (TGOLN2), mRNA
SMC6	YES	NM_024624	-0.451955	-2.8311	0.032123	A_23_P209962	structural maintenance of chromosomes 6 (SMC6), mRNA
EPAS1	YES	NM_001430	0.402995	2.52927	0.0446713	A_23_P210210	endothelial PAS domain protein 1 (EPAS1), mRNA
DGKD	YES	NM_152879	1.37763	23.8577	7.7148e-05	A_23_P210253	diacylglycerol kinase, delta 130kDa (DGKD), transcript variant 2, mRNA
COX7A2L	YES	NM_004718	0.317098	2.07538	0.00688584	A_23_P210348	cytochrome c oxidase subunit VIIa polypeptide 2 like (COX7A2L), nuclear gene encoding mitochondrial protein, mRNA
LIMS1	YES	NM_004987	-0.322694	-2.1023	0.0183313	A_23_P210358	LIM and senescent cell antigen-like domains 1 (LIMS1), mRNA
CHRNA4	YES	NM_000744	-0.48847	-3.07943	0.00374486	A_23_P210395	cholinergic receptor, nicotinic, alpha 4 (CHRNA4), mRNA
DLGAP4	YES	NM_014902	0.69303	4.93207	0.00156543	A_23_P210419	discs, large (Drosophila) homolog-associated protein 4 (DLGAP4), transcript variant 1, mRNA
MYL9	YES	NM_181526	0.811432	6.47786	0.0123209	A_23_P210425	myosin, light chain 9, regulatory (MYL9), transcript variant 2, mRNA
PI3	YES	NM_002638	0.372095	2.35556	0.0174486	A_23_P210465	peptidase inhibitor 3, skin-derived (SKALP) (PI3), mRNA
ADA	YES	NM_000022	-1.47893	-30.125	0.00442167	A_23_P210482	adenosine deaminase (ADA), mRNA
KCNG1	YES	NM_002237	1.31179	20.5017	0.000386237	A_23_P210581	potassium voltage-gated channel, subfamily G, member 1 (KCNG1), transcript variant 1, mRNA
C20orf43	YES	NM_016407	-0.293362	-1.965	0.0315579	A_23_P210619	chromosome 20 open reading frame 43 (C20orf43), mRNA
TH1L	YES	NM_198976	-0.741085	-5.50916	5.37026e-05	A_23_P210643	TH1-like (Drosophila) (TH1L), transcript variant 1, mRNA
C20orf45	YES	NM_016045	-0.445521	-2.78947	0.00811678	A_23_P210658	chromosome 20 open reading frame 45 (C20orf45), mRNA
TRIB3	YES	NM_021158	2.54444	350.3	0.000348526	A_23_P210690	tribbles homolog 3 (Drosophila) (TRIB3), mRNA
SIRPA	YES	NM_001040022	-0.467372	-2.9334	0.00475066	A_23_P210708	signal-regulatory protein alpha (SIRPA), transcript variant 1, mRNA
NSFL1C	YES	NM_016143	0.301314	2.00131	0.0116922	A_23_P210719	NSFL1 (p97) cofactor (p47) (NSFL1C), transcript variant 1, mRNA
CDC25B	YES	NM_021873	-1.06904	-11.7231	3.65594e-05	A_23_P210726	cell division cycle 25 homolog B (S. cerevisiae) (CDC25B), transcript variant 1, mRNA
GSS	YES	NM_000178	-0.37237	-2.35706	0.0041071	A_23_P210920	glutathione synthetase (GSS), mRNA
OSBPL2	YES	NM_144498	0.59095	3.89897	0.00109617	A_23_P210995	oxysterol binding protein-like 2 (OSBPL2), transcript variant 2, mRNA
ADAMTS1	YES	NM_006988	-0.820209	-6.61012	0.000289102	A_23_P211039	ADAM metallopeptidase with thrombospondin type 1 motif, 1 (ADAMTS1), mRNA
IFNAR2	YES	NM_207585	-0.337912	-2.17727	0.0246958	A_23_P211080	interferon (alpha, beta and omega) receptor 2 (IFNAR2), transcript variant 1, mRNA
SIM2	YES	NM_005069	-0.40668	-2.55082	0.0346831	A_23_P211110	single-minded homolog 2 (Drosophila) (SIM2), transcript variant SIM2, mRNA
C21orf2	YES	NM_004928	0.51501	3.27348	0.0111452	A_23_P211167	chromosome 21 open reading frame 2 (C21orf2), mRNA
CRSP2	YES	NM_004229	-0.522954	-3.33391	0.00268934	A_23_P21120	cofactor required for Sp1 transcriptional activation, subunit 2, 150kDa (CRSP2), mRNA
ADARB1	YES	NM_001112	-1.01209	-10.2824	0.00135717	A_23_P211207	adenosine deaminase, RNA-specific, B1 (RED1 homolog rat) (ADARB1), transcript variant 1, mRNA
COL6A2	YES	NM_001849	-0.482264	-3.03573	0.0406974	A_23_P211233	collagen, type VI, alpha 2 (COL6A2), transcript variant 2C2, mRNA
PKNOX1	YES	NM_004571	-0.522809	-3.3328	0.00650074	A_23_P211299	PBX/knotted 1 homeobox 1 (PKNOX1), mRNA
CECR2	YES	AK091754	0.987201	1.98234	0.00039636	A_23_P211326	cat eye syndrome chromosome region, candidate 2
SMTN	YES	NM_134269	0.47844	3.00912	0.0113621	A_23_P211428	smoothelin (SMTN), transcript variant 2, mRNA
SF3A1	YES	NM_005877	-0.478944	-3.01262	0.00167163	A_23_P211436	splicing factor 3a, subunit 1, 120kDa (SF3A1), transcript variant 1, mRNA
KDELR3	YES	NM_016657	-0.658991	-4.56028	0.00925704	A_23_P211504	KDEL (Lys-Asp-Glu-Leu) endoplasmic reticulum protein retention receptor 3 (KDELR3), transcript variant 2, mRNA
MGC33212	YES	NM_152773	-0.361477	-2.29867	0.0144669	A_23_P21162	hypothetical protein MGC33212 (MGC33212), mRNA
NUP50	YES	NM_007172	-0.468938	-2.944	0.00130613	A_23_P211627	nucleoporin 50kDa (NUP50), transcript variant 2, mRNA
UBP1	YES	NM_014517	-0.572553	-3.73726	0.000624721	A_23_P211738	upstream binding protein 1 (LBP-1a) (UBP1), mRNA
OPA1	YES	NM_130837	0.438004	2.7416	0.0107175	A_23_P211797	optic atrophy 1 (autosomal dominant) (OPA1), nuclear gene encoding mitochondrial protein, transcript variant 8, mRNA
MAP4	YES	NM_002375	0.306237	2.02412	0.0358345	A_23_P211814	microtubule-associated protein 4 (MAP4), transcript variant 1, mRNA
UBE1C	YES	NM_003968	-0.587094	-3.8645	0.000210509	A_23_P211840	ubiquitin-activating enzyme E1C (UBA3 homolog, yeast) (UBE1C), transcript variant 1, mRNA
PLS1	YES	NM_002670	-0.470605	-2.95532	0.0075799	A_23_P211909	plastin 1 (I isoform) (PLS1), mRNA
WNT5A	YES	NM_003392	-1.07815	-11.9715	0.0103903	A_23_P211926	wingless-type MMTV integration site family, member 5A (WNT5A), mRNA
ATP6V1A	YES	NM_001690	-0.539493	-3.46333	0.00137721	A_23_P211965	ATPase, H+ transporting, lysosomal 70kDa, V1 subunit A (ATP6V1A), mRNA
NEK11	YES	NM_024800	-0.545542	-3.5119	0.00109862	A_23_P211973	NIMA (never in mitosis gene a)- related kinase 11 (NEK11), transcript variant 1, mRNA
MFI2	YES	NM_005929	-0.717785	-5.22137	0.00260901	A_23_P212042	antigen p97 (melanoma associated) identified by monoclonal antibodies 133.2 and 96.5 (MFI2), transcript variant 1, mRNA
MME	YES	NM_007289	-1.76979	-58.8558	0.0008064	A_23_P212061	membrane metallo-endopeptidase (neutral endopeptidase, enkephalinase) (MME), transcript variant 2b, mRNA
NFKBIZ	YES	NM_031419	-0.646379	-4.42974	0.0096439	A_23_P212089	nuclear factor of kappa light polypeptide gene enhancer in B-cells inhibitor, zeta (NFKBIZ), transcript variant 1, mRNA
GALNTL2	YES	NM_054110	-1.63711	-43.3626	0.00750428	A_23_P212119	UDP-N-acetyl-alpha-D-galactosamine:polypeptide N-acetylgalactosaminyltransferase-like 2 (GALNTL2), mRNA
FYCO1	YES	NM_024513	1.20701	16.1067	0.000200547	A_23_P212339	FYVE and coiled-coil domain containing 1 (FYCO1), mRNA
SACM1L	YES	NM_014016	-0.632191	-4.28737	0.000340752	A_23_P212383	SAC1 suppressor of actin mutations 1-like (yeast) (SACM1L), mRNA
ACAD11	YES	NM_032169	0.452673	2.83579	0.0165284	A_23_P212497	acyl-Coenzyme A dehydrogenase family, member 11 (ACAD11), mRNA
CLSTN2	YES	NM_022131	3.59383	3924.89	1.64425e-05	A_23_P212608	calsyntenin 2 (CLSTN2), mRNA
TFRC	YES	NM_003234	1.33169	21.4632	4.2806e-05	A_23_P212617	transferrin receptor (p90, CD71) (TFRC), mRNA
SFRS10	YES	NM_004593	-0.777852	-5.99587	0.000257425	A_23_P212639	splicing factor, arginine/serine-rich 10 (transformer 2 homolog, Drosophila) (SFRS10), mRNA
ATG3	YES	NM_022488	-0.367676	-2.33172	0.00133379	A_23_P212706	ATG3 autophagy related 3 homolog (S. cerevisiae) (ATG3), mRNA
CEP135	YES	NM_025009	-0.384309	-2.42275	0.0302958	A_23_P212792	centrosomal protein 135kDa (CEP135), mRNA
TACC3	YES	NM_006342	-2.10353	-126.92	1.59587e-06	A_23_P212844	transforming, acidic coiled-coil containing protein 3 (TACC3), mRNA
TMEM126B	YES	NM_018480	0.40148	2.52046	0.00125677	A_23_P2129	transmembrane protein 126B (TMEM126B), mRNA
UGT2B11	YES	NM_001073	-1.27143	-18.6823	0.00431119	A_23_P212968	UDP glucuronosyltransferase 2 family, polypeptide B11 (UGT2B11), mRNA
LNX1	YES	NM_032622	0.943253	8.77512	0.000168963	A_23_P213137	ligand of numb-protein X 1 (LNX1), mRNA
TWIST2	YES	NM_057179	-0.944315	-8.7966	0.00132452	A_23_P21324	twist homolog 2 (Drosophila) (TWIST2), mRNA
FBXL5	YES	NM_033535	-0.390089	-2.45521	0.00775477	A_23_P213247	F-box and leucine-rich repeat protein 5 (FBXL5), transcript variant 2, mRNA
BASP1	YES	NM_006317	-0.811075	-6.47255	0.000955896	A_23_P213385	brain abundant, membrane attached signal protein 1 (BASP1), mRNA
PCGF3	YES	NM_006315	0.523505	3.33815	0.00120169	A_23_P21346	polycomb group ring finger 3 (PCGF3), mRNA
HISPPD1	YES	NM_015216	-0.826227	-6.70234	0.00049514	A_23_P213661	histidine acid phosphatase domain containing 1 (HISPPD1), mRNA
UQCRQ	YES	NM_014402	0.483458	3.04409	0.00126228	A_23_P213718	ubiquinol-cytochrome c reductase, complex III subunit VII, 9.5kDa (UQCRQ), nuclear gene encoding mitochondrial protein, mRNA
PAIP2	YES	NM_001033112	0.489538	3.08701	0.000815563	A_23_P213754	poly(A) binding protein interacting protein 2 (PAIP2), transcript variant 1, mRNA
ANKH	YES	NM_054027	1.216	16.4439	0.000469126	A_23_P213766	ankylosis, progressive homolog (mouse) (ANKH), mRNA
LAMB2	YES	NM_002292	0.744559	5.5534	0.000703228	A_23_P21382	laminin, beta 2 (laminin S) (LAMB2), mRNA
C7	YES	NM_000587	-0.486759	-3.06732	0.0111556	A_23_P213857	complement component 7 (C7), mRNA
MEGF10	YES	NM_032446	1.13483	13.6405	0.000106706	A_23_P213893	multiple EGF-like-domains 10 (MEGF10), mRNA
FBN2	YES	NM_001999	-1.99579	-99.0362	0.0012455	A_23_P214026	fibrillin 2 (congenital contractural arachnodactyly) (FBN2), mRNA
NR3C1	YES	NM_001018077	0.425341	2.66281	0.0120421	A_23_P214059	nuclear receptor subfamily 3, group C, member 1 (glucocorticoid receptor) (NR3C1), transcript variant 1, mRNA
KIF13A	YES	NM_022113	-0.412341	-2.58429	0.0256408	A_23_P214111	kinesin family member 13A (KIF13A), mRNA
AMD1	YES	NM_001634	-0.452219	-2.83282	0.0149641	A_23_P214121	adenosylmethionine decarboxylase 1 (AMD1), transcript variant 1, mRNA
SENP6	YES	NM_015571	-0.533729	-3.41766	0.0117157	A_23_P214156	SUMO1/sentrin specific peptidase 6 (SENP6), mRNA
ENPP5	YES	NM_021572	-1.98598	-96.8226	0.000305055	A_23_P214244	ectonucleotide pyrophosphatase/phosphodiesterase 5 (putative function) (ENPP5), mRNA
PAQR8	YES	NM_133367	0.583116	3.82927	0.0221881	A_23_P214281	progestin and adipoQ receptor family member VIII (PAQR8), mRNA
EFHC1	YES	NM_018100	-0.772002	-5.91564	0.00244813	A_23_P214291	EF-hand domain (C-terminal) containing 1 (EFHC1), mRNA
SERPINB1	YES	NM_030666	-0.359201	-2.28665	0.0399425	A_23_P214330	serpin peptidase inhibitor, clade B (ovalbumin), member 1 (SERPINB1), mRNA
EXOC2	YES	NM_018303	0.484426	3.05089	0.00623227	A_23_P214354	exocyst complex component 2 (EXOC2), mRNA
GLO1	YES	NM_006708	0.413572	2.59163	0.0165657	A_23_P214411	glyoxalase I (GLO1), mRNA
HIST1H4C	YES	NM_003542	-0.987888	-9.72495	0.000606047	A_23_P214487	histone cluster 1, H4c (HIST1H4C), mRNA
CEP70	YES	NM_024491	-0.434076	-2.71691	0.00545045	A_23_P21473	centrosomal protein 70kDa (CEP70), mRNA
SIM1	YES	NM_005068	0.599792	3.97916	0.00477585	A_23_P214743	single-minded homolog 1 (Drosophila) (SIM1), mRNA
HIVEP2	YES	NM_006734	1.05717	11.4069	0.000176932	A_23_P214766	human immunodeficiency virus type I enhancer binding protein 2 (HIVEP2), mRNA
UTRN	YES	NM_007124	0.52237	3.32943	0.0274675	A_23_P214779	utrophin (UTRN), mRNA
FLJ20701	YES	NM_017933	-1.08918	-12.2793	0.0191497	A_23_P21485	hypothetical protein FLJ20701 (FLJ20701), mRNA
TSGA14	YES	NM_018718	0.31074	2.04522	0.0103848	A_23_P215070	testis specific, 14 (TSGA14), mRNA
SLC12A9	YES	NM_020246	-0.605389	-4.03078	0.000392937	A_23_P215233	solute carrier family 12 (potassium/chloride transporters), member 9 (SLC12A9), mRNA
POLR2J2	YES	NM_032958	0.432289	2.70576	0.00530401	A_23_P215253	DNA directed RNA polymerase II polypeptide J-related gene (POLR2J2), transcript variant 2, mRNA
LIMK1	YES	NM_002314	-0.850073	-7.08065	0.00170204	A_23_P215461	LIM domain kinase 1 (LIMK1), mRNA
CCL24	YES	NM_002991	0.482103	3.03461	0.0154562	A_23_P215491	chemokine (C-C motif) ligand 24 (CCL24), mRNA
PRR8	YES	NM_053043	-0.578304	-3.78707	0.0392463	A_23_P215534	proline rich 8 (PRR8), mRNA
CCDC132	YES	NM_017667	0.376068	2.37721	0.0475939	A_23_P215614	coiled-coil domain containing 132 (CCDC132), transcript variant 1, mRNA
TBRG4	YES	NM_030900	0.413999	2.59417	0.0326417	A_23_P215658	transforming growth factor beta regulator 4 (TBRG4), transcript variant 2, mRNA
C7orf44	YES	NM_018224	-0.47783	-3.0049	0.00886151	A_23_P215675	chromosome 7 open reading frame 44 (C7orf44), mRNA
EGFR	YES	NM_005228	-0.854903	-7.15983	0.000392417	A_23_P215790	epidermal growth factor receptor (erythroblastic leukemia viral (v-erb-b) oncogene homolog, avian) (EGFR), transcript variant 1, mRNA
NCALD	YES	NM_001040630	0.850759	7.09184	0.000841551	A_23_P215883	neurocalcin delta (NCALD), transcript variant 7, mRNA
RNF19	YES	NM_183419	0.596839	3.9522	0.00207789	A_23_P215897	ring finger protein 19 (RNF19), transcript variant 1, mRNA
SCARA3	YES	NM_016240	-0.960778	-9.13646	2.36689e-05	A_23_P215900	scavenger receptor class A, member 3 (SCARA3), transcript variant 1, mRNA
CLU	YES	NM_203339	-0.812877	-6.49945	0.00043572	A_23_P215913	clusterin (CLU), transcript variant 2, mRNA
LEPROTL1	YES	NM_015344	0.414156	2.59511	0.0469778	A_23_P215931	leptin receptor overlapping transcript-like 1 (LEPROTL1), mRNA
ASPH	YES	NM_004318	-0.550883	-3.55535	0.00520296	A_23_P216094	aspartate beta-hydroxylase (ASPH), transcript variant 1, mRNA
PDZRN3	YES	NM_015009	2.32356	210.652	0.000114984	A_23_P21618	PDZ domain containing RING finger 3 (PDZRN3), mRNA
IKBKB	YES	NM_001556	0.45713	2.86503	0.0029795	A_23_P216188	inhibitor of kappa light polypeptide gene enhancer in B-cells, kinase beta (IKBKB), mRNA
DDEF1	YES	NM_018482	-0.968067	-9.29111	1.66968e-05	A_23_P216278	development and differentiation enhancing factor 1 (DDEF1), mRNA
RUNX1T1	YES	NM_004349	2.80117	632.66	6.61583e-05	A_23_P216307	runt-related transcription factor 1; translocated to, 1 (cyclin D-related) (RUNX1T1), transcript variant 1, mRNA
ASAH1	YES	NM_177924	0.736418	5.45026	0.0211795	A_23_P216325	N-acylsphingosine amidohydrolase (acid ceramidase) 1 (ASAH1), transcript variant 1, mRNA
SLA	YES	NM_001045556	0.941228	8.7343	0.0129051	A_23_P216340	Src-like-adaptor (SLA), transcript variant 1, mRNA
EXOSC2	YES	NM_014285	-0.303698	-2.01232	0.0347606	A_23_P216396	exosome component 2 (EXOSC2), mRNA
CHD3	YES	NM_001005273	-0.585469	-3.85007	0.00634305	A_23_P21640	chromodomain helicase DNA binding protein 3 (CHD3), transcript variant 1, mRNA
TPM2	YES	NM_213674	0.685035	4.84211	0.0119736	A_23_P216501	tropomyosin 2 (beta) (TPM2), transcript variant 2, mRNA
RUSC2	YES	NM_014806	1.26116	18.2456	8.73761e-05	A_23_P216549	RUN and SH3 domain containing 2 (RUSC2), mRNA
EPB41L4B	YES	NM_018424	-0.51169	-3.24855	0.0186693	A_23_P216556	erythrocyte membrane protein band 4.1 like 4B (EPB41L4B), transcript variant 1, mRNA
PALM2	YES	NM_053016	0.861695	7.27269	0.0100492	A_23_P216579	paralemmin 2 (PALM2), transcript variant 1, mRNA
SUSD1	YES	NM_022486	-0.849371	-7.06921	0.0105081	A_23_P216610	sushi domain containing 1 (SUSD1), mRNA
SLC44A1	YES	NM_080546	1.03185	10.7608	0.000188574	A_23_P216630	solute carrier family 44, member 1 (SLC44A1), mRNA
CDC14B	YES	NM_033331	-0.479941	-3.01954	0.0136047	A_23_P216679	CDC14 cell division cycle 14 homolog B (S. cerevisiae) (CDC14B), transcript variant 2, mRNA
CDKN2B	YES	NM_004936	1.25176	17.8549	1.07588e-05	A_23_P216812	cyclin-dependent kinase inhibitor 2B (p15, inhibits CDK4) (CDKN2B), transcript variant 1, mRNA
MAPKAP1	YES	NM_001006617	0.393344	2.47368	0.00492684	A_23_P216894	mitogen-activated protein kinase associated protein 1 (MAPKAP1), transcript variant 1, mRNA
CTPS	YES	NM_001905	-0.400659	-2.5157	0.0079588	A_23_P21706	CTP synthase (CTPS), mRNA
RPL12	YES	NM_000976	-0.476749	-2.99743	0.00496173	A_23_P217068	ribosomal protein L12 (RPL12), mRNA
DPM2	YES	NM_003863	-0.458289	-2.87269	0.00079152	A_23_P217079	dolichyl-phosphate mannosyltransferase polypeptide 2, regulatory subunit (DPM2), mRNA
AK1	YES	NM_000476	1.71116	51.4238	0.000419092	A_23_P217088	adenylate kinase 1 (AK1), mRNA
EHMT1	YES	NM_024757	-0.317184	-2.07579	0.0308087	A_23_P217120	euchromatic histone-lysine N-methyltransferase 1 (EHMT1), mRNA
TRO	YES	NM_016157	1.22729	16.8768	0.00058178	A_23_P217228	trophinin (TRO), transcript variant 3, mRNA
HMGB3	YES	NM_005342	-0.590571	-3.89557	0.000271366	A_23_P217236	high-mobility group box 3 (HMGB3), mRNA
FGF13	YES	NM_004114	2.38908	244.949	8.60811e-06	A_23_P217319	fibroblast growth factor 13 (FGF13), transcript variant 1A, mRNA
FHL1	YES	NM_001449	2.60091	398.941	0.00089337	A_23_P217326	four and a half LIM domains 1 (FHL1), mRNA
ATG4A	YES	NM_178271	0.954521	9.00578	3.39186e-05	A_23_P217367	ATG4 autophagy related 4 homolog A (S. cerevisiae) (ATG4A), transcript variant 3, mRNA
AP1S2	YES	NM_003916	1.0735	11.844	0.00107661	A_23_P217384	adaptor-related protein complex 1, sigma 2 subunit (AP1S2), mRNA
SMC1A	YES	NM_006306	-0.5821	-3.82032	0.00300768	A_23_P217411	structural maintenance of chromosomes 1A (SMC1A), mRNA
LAMP2	YES	NM_002294	0.506114	3.20711	0.0460825	A_23_P217447	lysosomal-associated membrane protein 2 (LAMP2), transcript variant LAMP2A, mRNA
MLLT7	YES	NM_005938	1.41943	26.2683	1.989e-06	A_23_P217487	myeloid/lymphoid or mixed-lineage leukemia (trithorax homolog, Drosophila); translocated to, 7 (MLLT7), mRNA
KLF8	YES	NM_007250	-0.581025	-3.81088	0.0157276	A_23_P217528	Kruppel-like factor 8 (KLF8), mRNA
TMLHE	YES	NM_018196	1.19533	15.6794	0.000401606	A_23_P217546	trimethyllysine hydroxylase, epsilon (TMLHE), mRNA
ACSL4	YES	NM_004458	0.725684	5.31721	0.000719451	A_23_P217564	acyl-CoA synthetase long-chain family member 4 (ACSL4), transcript variant 1, mRNA
RPL36A	YES	NM_021029	-0.314696	-2.06394	0.0272959	A_23_P217609	ribosomal protein L36a (RPL36A), mRNA
ARMCX3	YES	NM_016607	1.00541	10.1253	0.000717682	A_23_P217611	armadillo repeat containing, X-linked 3 (ARMCX3), transcript variant 1, mRNA
F8	YES	NM_000132	-0.481428	-3.0299	0.00261091	A_23_P217643	coagulation factor VIII, procoagulant component (hemophilia A) (F8), transcript variant 1, mRNA
BRCC3	YES	NM_001018055	0.201729	1.59122	0.043956	A_23_P217659	BRCA1/BRCA2-containing complex, subunit 3 (BRCC3), transcript variant 2, mRNA
GYG2	YES	NM_003918	0.867495	7.37046	0.0239148	A_23_P217704	glycogenin 2 (GYG2), transcript variant 2, mRNA
CLCN4	YES	NM_001830	1.172	14.8593	0.00014672	A_23_P217741	chloride channel 4 (CLCN4), mRNA
CDC2L1	YES	NM_033487	0.437276	2.73701	0.00129114	A_23_P217804	cell division cycle 2-like 1 (PITSLRE proteins) (CDC2L1), transcript variant 3, mRNA
RGS16	YES	NM_002928	-1.71169	-51.4861	0.00158795	A_23_P217845	regulator of G-protein signalling 16 (RGS16), mRNA
IFI16	YES	NM_005531	-0.566087	-3.68203	0.0149838	A_23_P217866	interferon, gamma-inducible protein 16 (IFI16), mRNA
CCNL2	YES	NM_001039577	0.837197	6.8738	9.09342e-05	A_23_P217899	cyclin L2 (CCNL2), transcript variant 2, mRNA
GSTM4	YES	NM_147148	0.425726	2.66518	0.0378956	A_23_P217917	glutathione S-transferase M4 (GSTM4), transcript variant 2, mRNA
SPHAR	YES	NM_006542	0.605887	4.0354	0.00096911	A_23_P217938	S-phase response (cyclin-related) (SPHAR), mRNA
PLEKHA5	YES	NM_019012	-0.525004	-3.34969	0.00354503	A_23_P218068	pleckstrin homology domain containing, family A member 5 (PLEKHA5), mRNA
CAPN3	YES	NM_000070	2.84234	695.565	1.52448e-06	A_23_P218190	calpain 3, (p94) (CAPN3), transcript variant 1, mRNA
ZNF434	YES	NM_017810	-0.442738	-2.77165	0.00460882	A_23_P218282	zinc finger protein 434 (ZNF434), mRNA
NARF	YES	NM_001038618	0.38813	2.44416	0.0102448	A_23_P218317	nuclear prelamin A recognition factor (NARF), transcript variant 3, mRNA
CNP	YES	NM_033133	-0.353736	-2.25807	0.0211342	A_23_P21838	2',3'-cyclic nucleotide 3' phosphodiesterase (CNP), mRNA
SPAG7	YES	NM_004890	0.534643	3.42486	0.00388412	A_23_P218412	sperm associated antigen 7 (SPAG7), mRNA
MGC4093	YES	NM_030578	0.549027	3.5402	0.00281453	A_23_P218476	hypothetical protein MGC4093 (MGC4093), mRNA
C19orf56	YES	NM_016145	0.500752	3.16776	0.000372888	A_23_P218486	chromosome 19 open reading frame 56 (C19orf56), mRNA
LHB	YES	NM_000894	-0.335578	-2.1656	0.0346255	A_23_P218505	luteinizing hormone beta polypeptide (LHB), mRNA
PGPEP1	YES	NM_017712	0.943515	8.78041	0.000727375	A_23_P218531	pyroglutamyl-peptidase I (PGPEP1), mRNA
GLB1L	YES	NM_024506	-0.711801	-5.14993	0.000464206	A_23_P218579	galactosidase, beta 1-like (GLB1L), mRNA
EIF5B	YES	NM_015904	0.414045	2.59445	0.00239296	A_23_P218608	eukaryotic translation initiation factor 5B (EIF5B), mRNA
TNFRSF6B	YES	NM_032945	-2.06296	-115.601	0.000101604	A_23_P218646	tumor necrosis factor receptor superfamily, member 6b, decoy (TNFRSF6B), transcript variant M68C, mRNA
ZGPAT	YES	NM_181484	0.445893	2.79186	0.00155901	A_23_P218654	zinc finger, CCCH-type with G patch domain (ZGPAT), transcript variant 2, mRNA
CPNE1	YES	NM_152930	-0.466416	-2.92696	0.00107061	A_23_P218726	copine I (CPNE1), transcript variant 7, mRNA
CRYZL1	YES	NM_145858	-0.654292	-4.5112	0.000362769	A_23_P218731	crystallin, zeta (quinone reductase)-like 1 (CRYZL1), mRNA
ZC3H7B	YES	NM_017590	-0.512463	-3.25434	0.00738698	A_23_P218807	zinc finger CCCH-type containing 7B (ZC3H7B), mRNA
POLQ	YES	NM_199420	-1.79068	-61.756	0.000486899	A_23_P218827	polymerase (DNA directed), theta (POLQ), mRNA
NGLY1	YES	NM_018297	0.453878	2.84366	0.00683016	A_23_P218841	N-glycanase 1 (NGLY1), mRNA
ABI3BP	YES	NM_015429	2.12125	132.206	0.000345836	A_23_P218858	ABI gene family, member 3 (NESH) binding protein (ABI3BP), mRNA
EIF4G1	YES	NM_182917	0.259975	1.8196	0.0302027	A_23_P218892	eukaryotic translation initiation factor 4 gamma, 1 (EIF4G1), transcript variant 1, mRNA
PCDHGC3	YES	NM_032402	-0.39098	-2.46025	0.0169705	A_23_P218937	protocadherin gamma subfamily C, 3 (PCDHGC3), transcript variant 2, mRNA
PDCD6	YES	NM_013232	-0.283602	-1.92133	0.0437537	A_23_P218997	programmed cell death 6 (PDCD6), mRNA
HIST1H3D	YES	NM_003530	-0.741831	-5.51862	0.000119886	A_23_P219045	histone cluster 1, H3d (HIST1H3D), mRNA
CLTA	YES	NM_007096	-0.623303	-4.20052	0.000854228	A_23_P219144	clathrin, light chain (Lca) (CLTA), transcript variant 2, mRNA
NSD1	YES	NM_022455	-0.326788	-2.12221	0.018137	A_23_P21966	nuclear receptor binding SET domain protein 1 (NSD1), transcript variant 2, mRNA
BNC1	YES	NM_001717	-1.23694	-17.256	0.000448479	A_23_P22134	basonuclin 1 (BNC1), mRNA
EIF4EBP1	YES	NM_004095	0.505509	3.20264	0.022636	A_23_P22224	eukaryotic translation initiation factor 4E binding protein 1 (EIF4EBP1), mRNA
MYL6B	YES	NM_002475	1.74693	55.8383	3.77184e-05	A_23_P2223	myosin, light chain 6B, alkali, smooth muscle and non-muscle (MYL6B), mRNA
SILV	YES	NM_006928	-0.544037	-3.49975	0.00210269	A_23_P2233	silver homolog (mouse) (SILV), mRNA
SOX11	YES	NM_003108	1.57237	37.3572	0.000966713	A_23_P22378	SRY (sex determining region Y)-box 11 (SOX11), mRNA
C20orf133	YES	NM_080676	1.19867	15.8004	0.000160247	A_23_P22398	chromosome 20 open reading frame 133 (C20orf133), transcript variant 1, mRNA
RP2	YES	NM_006915	-0.360538	-2.29371	0.0311923	A_23_P22433	retinitis pigmentosa 2 (X-linked recessive) (RP2), mRNA
FTSJ1	YES	NM_012280	-0.452196	-2.83267	0.00281147	A_23_P22473	FtsJ homolog 1 (E. coli) (FTSJ1), transcript variant 1, mRNA
CHM	YES	NM_000390	0.203816	1.59888	0.0480935	A_23_P22548	choroideremia (Rab escort protein 1) (CHM), transcript variant 1, mRNA
SURB7	YES	NM_004264	0.445065	2.78654	0.00103219	A_23_P2262	SRB7 suppressor of RNA polymerase B homolog (yeast) (SURB7), mRNA
GNB1	YES	NM_002074	-0.384838	-2.42571	0.019408	A_23_P22926	guanine nucleotide binding protein (G protein), beta polypeptide 1 (GNB1), mRNA
TTC4	YES	NM_004623	0.419243	2.62569	0.00178194	A_23_P230	tetratricopeptide repeat domain 4 (TTC4), mRNA
NRD1	YES	NM_002525	0.750358	5.62804	0.000272478	A_23_P23006	nardilysin (N-arginine dibasic convertase) (NRD1), mRNA
IFI44	YES	NM_006417	-1.66752	-46.5067	0.0201037	A_23_P23074	interferon-induced protein 44 (IFI44), mRNA
PTP4A2	YES	NM_080391	0.532885	3.41103	0.00039636	A_23_P23114	protein tyrosine phosphatase type IVA, member 2 (PTP4A2), transcript variant 1, mRNA
CEP170	YES	NM_014812	0.927999	8.47225	0.000309505	A_23_P23151	centrosomal protein 170kDa (CEP170), transcript variant alpha, mRNA
DDN	YES	NM_015086	1.44006	27.546	0.00546914	A_23_P2317	dendrin (DDN), mRNA
EIF2C4	YES	NM_017629	1.17233	14.8708	6.70501e-05	A_23_P23171	eukaryotic translation initiation factor 2C, 4 (EIF2C4), mRNA
PINK1	YES	NM_032409	1.77176	59.1232	7.64372e-05	A_23_P23194	PTEN induced putative kinase 1 (PINK1), nuclear gene encoding mitochondrial protein, mRNA
GADD45A	YES	NM_001924	0.546045	3.51597	0.0444485	A_23_P23221	growth arrest and DNA-damage-inducible, alpha (GADD45A), mRNA
RCSD1	YES	NM_052862	-1.3679	-23.3293	0.000314402	A_23_P23279	RCSD domain containing 1 (RCSD1), mRNA
EXO1	YES	NM_003686	-1.55518	-35.9067	1.45e-05	A_23_P23303	exonuclease 1 (EXO1), transcript variant 3, mRNA
MLLT11	YES	NM_006818	1.23026	16.9926	0.000901485	A_23_P23346	myeloid/lymphoid or mixed-lineage leukemia (trithorax homolog, Drosophila); translocated to, 11 (MLLT11), mRNA
PRCC	YES	NM_005973	0.287754	1.93979	0.0140498	A_23_P23411	papillary renal cell carcinoma (translocation-associated) (PRCC), transcript variant 1, mRNA
HOXC6	YES	NM_153693	-0.411608	-2.57993	0.0212387	A_23_P2344	homeobox C6 (HOXC6), transcript variant 2, mRNA
EFHD2	YES	NM_024329	-0.68849	-4.88079	0.0242857	A_23_P23443	EF-hand domain family, member D2 (EFHD2), mRNA
FBLIM1	YES	NM_001024215	0.423078	2.64898	0.00970965	A_23_P23457	filamin binding LIM protein 1 (FBLIM1), transcript variant 2, mRNA
TATDN3	YES	NM_001042552	0.290391	1.9516	0.0280274	A_23_P23522	TatD DNase domain containing 3 (TATDN3), transcript variant 1, mRNA
CBX5	YES	NM_012117	-0.705706	-5.07816	0.00138086	A_23_P2355	chromobox homolog 5 (HP1 alpha homolog, Drosophila) (CBX5), mRNA
SLC39A1	YES	NM_014437	-0.350807	-2.24288	0.00685313	A_23_P23575	solute carrier family 39 (zinc transporter), member 1 (SLC39A1), mRNA
CTNNBIP1	YES	NM_020248	-0.602901	-4.00775	0.00462602	A_23_P23584	catenin, beta interacting protein 1 (CTNNBIP1), transcript variant 1, mRNA
AMY1C	YES	NM_001008219	0.479886	3.01916	0.0466741	A_23_P23611	amylase, alpha 1C; salivary (AMY1C), mRNA
CENTB5	YES	NM_030649	0.552194	3.5661	0.00278832	A_23_P23630	centaurin, beta 5 (CENTB5), mRNA
NUDT4	YES	NM_199040	0.507348	3.21624	0.00987796	A_23_P2366	nudix (nucleoside diphosphate linked moiety X)-type motif 4 (NUDT4), transcript variant 2, mRNA
ITGB3BP	YES	NM_014288	-0.547392	-3.52689	0.0164226	A_23_P23765	integrin beta 3 binding protein (beta3-endonexin) (ITGB3BP), mRNA
LGR6	YES	NM_001017403	-0.37227	-2.35651	0.0256728	A_23_P23834	leucine-rich repeat-containing G protein-coupled receptor 6 (LGR6), transcript variant 1, mRNA
CAPN2	YES	NM_001748	-0.352295	-2.25058	0.0122237	A_23_P23924	calpain 2, (m/II) large subunit (CAPN2), mRNA
MAP3K8	YES	NM_005204	1.27942	19.0294	0.00864626	A_23_P23947	mitogen-activated protein kinase kinase kinase 8 (MAP3K8), mRNA
BLOC1S2	YES	NM_001001342	0.586305	3.85749	0.007461	A_23_P23960	biogenesis of lysosome-related organelles complex-1, subunit 2 (BLOC1S2), transcript variant 2, mRNA
RASSF3	YES	NM_178169	0.673853	4.71904	0.000913366	A_23_P2397	Ras association (RalGDS/AF-6) domain family 3 (RASSF3), mRNA
C10orf97	YES	NM_024948	0.248064	1.77037	0.032816	A_23_P23983	chromosome 10 open reading frame 97 (C10orf97), mRNA
PLAU	YES	NM_002658	-0.887834	-7.72385	0.0309562	A_23_P24104	plasminogen activator, urokinase (PLAU), mRNA
DKK1	YES	NM_012242	-2.91474	-821.747	4.71748e-05	A_23_P24129	dickkopf homolog 1 (Xenopus laevis) (DKK1), mRNA
RRP12	YES	NM_015179	0.393469	2.4744	0.00906044	A_23_P24192	ribosomal RNA processing 12 homolog (S. cerevisiae) (RRP12), mRNA
FLJ10292	YES	NM_018048	-0.692787	-4.92931	0.00092239	A_23_P2423	mago-nashi homolog 2 (FLJ10292), mRNA
RCOR2	YES	NM_173587	0.297771	1.98505	0.00748352	A_23_P24397	REST corepressor 2 (RCOR2), mRNA
EFEMP2	YES	NM_016938	-0.633166	-4.29701	0.0025683	A_23_P24414	EGF-containing fibulin-like extracellular matrix protein 2 (EFEMP2), mRNA
DHCR7	YES	NM_001360	0.62788	4.24502	0.023899	A_23_P24444	7-dehydrocholesterol reductase (DHCR7), mRNA
CSRP3	YES	NM_003476	5.85931	723294	1.52448e-06	A_23_P24469	cysteine and glycine-rich protein 3 (cardiac LIM protein) (CSRP3), mRNA
PHACS	YES	NM_032592	-0.992837	-9.83642	0.00140283	A_23_P24586	1-aminocyclopropane-1-carboxylate synthase (PHACS), mRNA
THYN1	YES	NM_199297	-0.343462	-2.20527	0.0483733	A_23_P24633	thymocyte nuclear protein 1 (THYN1), transcript variant 2, mRNA
TMEM132A	YES	NM_017870	1.65016	44.6852	4.67525e-06	A_23_P24716	transmembrane protein 132A (TMEM132A), transcript variant 1, mRNA
TMEM138	YES	NM_016464	-0.73976	-5.49238	0.0219743	A_23_P24723	transmembrane protein 138 (TMEM138), mRNA
COPS7A	YES	NM_016319	0.35452	2.26215	0.00801712	A_23_P2474	COP9 constitutive photomorphogenic homolog subunit 7A (Arabidopsis) (COPS7A), mRNA
TTC9C	YES	NM_173810	-0.403545	-2.53247	0.0006927	A_23_P24751	tetratricopeptide repeat domain 9C (TTC9C), mRNA
TNNI2	YES	NM_003282	3.82196	6636.83	4.25751e-05	A_23_P24784	troponin I type 2 (skeletal, fast) (TNNI2), mRNA
C11orf56	YES	NM_032127	0.675586	4.73791	0.0011572	A_23_P24796	chromosome 11 open reading frame 56 (C11orf56), mRNA
MICAL2	YES	NM_014632	-1.63128	-42.7843	8.45016e-05	A_23_P24843	microtubule associated monoxygenase, calponin and LIM domain containing 2 (MICAL2), mRNA
CD44	YES	NM_000610	-1.15032	-14.1357	0.000195678	A_23_P24870	CD44 molecule (Indian blood group) (CD44), transcript variant 1, mRNA
ST5	YES	NM_005418	-0.993649	-9.85483	0.000296923	A_23_P24884	suppression of tumorigenicity 5 (ST5), transcript variant 1, mRNA
P2RY2	YES	NM_176072	3.31879	2083.49	0.00021099	A_23_P24903	purinergic receptor P2Y, G-protein coupled, 2 (P2RY2), transcript variant 1, mRNA
FNTA	YES	NM_002027	0.4973	3.14268	0.000557446	A_23_P24926	farnesyltransferase, CAAX box, alpha (FNTA), transcript variant 1, mRNA
NARS2	YES	NM_024678	0.393143	2.47254	0.0496506	A_23_P24960	asparaginyl-tRNA synthetase 2 (mitochondrial)(putative) (NARS2), mRNA
USP2	YES	NM_171997	0.82644	6.70563	0.0154087	A_23_P24966	ubiquitin specific peptidase 2 (USP2), transcript variant 2, mRNA
CDK4	YES	NM_000075	-0.341654	-2.19611	0.0118994	A_23_P24997	cyclin-dependent kinase 4 (CDK4), mRNA
SELT	YES	NM_016275	-0.310798	-2.04549	0.0170007	A_23_P250042	selenoprotein T (SELT), mRNA
RNF123	YES	NM_022064	0.54153	3.47961	0.00431432	A_23_P250054	ring finger protein 123 (RNF123), mRNA
CAND2	YES	NM_012298	1.25599	18.0296	0.00118161	A_23_P250102	cullin-associated and neddylation-dissociated 2 (putative) (CAND2), mRNA
FAM20C	YES	NM_020223	1.27594	18.8773	0.000377304	A_23_P250122	family with sequence similarity 20, member C (FAM20C), mRNA
CNTN3	YES	NM_020872	-1.85588	-71.7603	1.58966e-06	A_23_P250173	contactin 3 (plasmacytoma associated) (CNTN3), mRNA
PRIM1	YES	NM_000946	-1.27042	-18.6389	0.000468191	A_23_P25019	primase, polypeptide 1, 49kDa (PRIM1), mRNA
MTDH	YES	NM_178812	-0.279195	-1.90193	0.0106775	A_23_P250196	metadherin (MTDH), mRNA
MAN2B2	YES	NM_015274	-0.710802	-5.13809	0.00082542	A_23_P250380	mannosidase, alpha, class 2B, member 2 (MAN2B2), mRNA
HIST1H1B	YES	NM_005322	-1.56921	-37.0864	7.89089e-06	A_23_P250385	histone cluster 1, H1b (HIST1H1B), mRNA
HDAC6	YES	NM_006044	-0.37691	-2.38183	0.0487208	A_23_P250455	histone deacetylase 6 (HDAC6), mRNA
TRIM62	YES	NM_018207	-0.318026	-2.07982	0.00742681	A_23_P250485	tripartite motif-containing 62 (TRIM62), mRNA
AGGF1	YES	NM_018046	0.523205	3.33584	0.000813742	A_23_P250554	angiogenic factor with G patch and FHA domains 1 (AGGF1), mRNA
PLS3	YES	NM_005032	-0.773533	-5.93653	0.00819422	A_23_P250607	plastin 3 (T isoform) (PLS3), mRNA
MGC13017	YES	NM_080656	-0.455795	-2.85624	0.020549	A_23_P250644	similar to RIKEN cDNA A430101B06 gene (MGC13017), mRNA
GPX1	YES	NM_201397	-0.742326	-5.52492	0.00262718	A_23_P250671	glutathione peroxidase 1 (GPX1), transcript variant 2, mRNA
ENDOGL1	YES	NM_005107	1.16215	14.5262	8.89436e-05	A_23_P250714	endonuclease G-like 1 (ENDOGL1), mRNA
MRPS35	YES	NM_021821	0.247795	1.76928	0.0255525	A_23_P25073	mitochondrial ribosomal protein S35 (MRPS35), nuclear gene encoding mitochondrial protein, mRNA
CBX7	YES	NM_175709	0.548382	3.53494	0.0253571	A_23_P250735	chromobox homolog 7 (CBX7), mRNA
WRN	YES	NM_000553	-0.321714	-2.09756	0.0283641	A_23_P250813	Werner syndrome (WRN), mRNA
CRBN	YES	NM_016302	0.279529	1.9034	0.0131351	A_23_P250930	cereblon (CRBN), mRNA
SLC26A2	YES	NM_000112	-0.696998	-4.97735	0.00059689	A_23_P250951	solute carrier family 26 (sulfate transporter), member 2 (SLC26A2), mRNA
SLC1A3	YES	NM_004172	-1.59437	-39.2978	6.54587e-05	A_23_P250963	solute carrier family 1 (glial high affinity glutamate transporter), member 3 (SLC1A3), mRNA
C12orf31	YES	NM_032338	-0.234906	-1.71754	0.0239669	A_23_P25097	chromosome 12 open reading frame 31 (C12orf31), mRNA
ISOC1	YES	NM_016048	-0.366186	-2.32373	0.0231485	A_23_P250982	isochorismatase domain containing 1 (ISOC1), mRNA
CXorf6	YES	NM_005491	0.877129	7.53579	0.0041469	A_23_P251075	chromosome X open reading frame 6 (CXorf6), mRNA
LPP	YES	NM_005578	-0.715914	-5.19893	0.0010122	A_23_P251118	LIM domain containing preferred translocation partner in lipoma (LPP), mRNA
CTNND1	YES	NM_001331	-0.852557	-7.12127	0.00371732	A_23_P251316	catenin (cadherin-associated protein), delta 1 (CTNND1), mRNA
GSK3B	YES	NM_002093	0.47816	3.00719	0.0382702	A_23_P251342	glycogen synthase kinase 3 beta (GSK3B), mRNA
STOX2	YES	NM_020225	1.6655	46.2912	0.000364904	A_23_P251364	storkhead box 2 (STOX2), mRNA
REPS2	YES	NM_004726	-1.04194	-11.0139	0.0380597	A_23_P251387	RALBP1 associated Eps domain containing 2 (REPS2), mRNA
CDCA7	YES	NM_031942	-1.36491	-23.169	0.000129356	A_23_P251421	cell division cycle associated 7 (CDCA7), transcript variant 1, mRNA
NBN	YES	NM_001024688	-0.60204	-3.99981	0.00264034	A_23_P251480	nibrin (NBN), transcript variant 2, mRNA
KLHL24	YES	NM_017644	1.97771	94.9967	6.10936e-06	A_23_P251574	kelch-like 24 (Drosophila) (KLHL24), mRNA
ABCF1	YES	NM_001025091	0.352802	2.25321	0.0119906	A_23_P251660	ATP-binding cassette, sub-family F (GCN20), member 1 (ABCF1), transcript variant 1, mRNA
ARHGEF9	YES	NM_015185	0.878251	7.55529	0.00361641	A_23_P251705	Cdc42 guanine nucleotide exchange factor (GEF) 9 (ARHGEF9), mRNA
WDR45	YES	NM_007075	0.502852	3.18311	0.0146126	A_23_P251717	WD repeat domain 45 (WDR45), transcript variant 1, mRNA
ATP11C	YES	NM_001010986	-0.975451	-9.45042	2.64047e-05	A_23_P251730	ATPase, Class VI, type 11C (ATP11C), transcript variant 2, mRNA
PUS1	YES	NM_025215	-0.354811	-2.26366	0.0448151	A_23_P251771	pseudouridylate synthase 1 (PUS1), transcript variant 1, mRNA
GPC2	YES	NM_152742	1.27113	18.6695	0.00151335	A_23_P251795	glypican 2 (cerebroglycan) (GPC2), mRNA
IFRD1	YES	NM_001007245	0.918383	8.28673	0.00237076	A_23_P251825	interferon-related developmental regulator 1 (IFRD1), transcript variant 2, mRNA
NRXN3	YES	NM_004796	-1.51359	-32.6278	2.12731e-06	A_23_P251841	neurexin 3 (NRXN3), transcript variant alpha, mRNA
SLC12A7	YES	NM_006598	-1.28996	-19.4964	0.00122295	A_23_P251855	solute carrier family 12 (potassium/chloride transporters), member 7 (SLC12A7), mRNA
CHCHD3	YES	NM_017812	0.349861	2.238	0.0406617	A_23_P251927	coiled-coil-helix-coiled-coil-helix domain containing 3 (CHCHD3), mRNA
SLC25A3	YES	NM_213611	0.362562	2.30442	0.0365431	A_23_P25204	solute carrier family 25 (mitochondrial carrier; phosphate carrier), member 3 (SLC25A3), nuclear gene encoding mitochondrial protein, transcript variant 3, mRNA
FILIP1L	YES	NM_182909	0.899894	7.94134	0.00472951	A_23_P252052	filamin A interacting protein 1-like (FILIP1L), transcript variant 1, mRNA
KIAA0828	YES	NM_015328	1.30751	20.3007	3.49718e-05	A_23_P252075	adenosylhomocysteinase 3 (KIAA0828), mRNA
PTPRD	YES	NM_002839	1.53356	34.1634	0.00218849	A_23_P252132	protein tyrosine phosphatase, receptor type, D (PTPRD), transcript variant 1, mRNA
C1GALT1	YES	NM_020156	-0.87716	-7.53634	0.000330214	A_23_P252145	core 1 synthase, glycoprotein-N-acetylgalactosamine 3-beta-galactosyltransferase, 1 (C1GALT1), mRNA
EAF2	YES	NM_018456	1.36104	22.9636	7.79506e-05	A_23_P252201	ELL associated factor 2 (EAF2), mRNA
CENPI	YES	NM_006733	-0.837924	-6.88532	1.58857e-05	A_23_P252292	centromere protein I (CENPI), mRNA
ID1	YES	NM_002165	-3.65423	-4510.51	1.84629e-05	A_23_P252306	inhibitor of DNA binding 1, dominant negative helix-loop-helix protein (ID1), transcript variant 1, mRNA
C21orf45	YES	NM_018944	-0.765969	-5.83403	0.0020499	A_23_P252335	chromosome 21 open reading frame 45 (C21orf45), mRNA
RBBP8	YES	NM_002894	-0.646513	-4.43112	0.000141045	A_23_P252371	retinoblastoma binding protein 8 (RBBP8), transcript variant 1, mRNA
RAB7B	YES	NM_177403	0.445548	2.78964	0.0277134	A_23_P252541	RAB7B, member RAS oncogene family (RAB7B), mRNA
DCC1	YES	NM_024094	-0.320621	-2.09229	0.0376443	A_23_P252740	defective in sister chromatid cohesion homolog 1 (S. cerevisiae) (DCC1), mRNA
SLC2A8	YES	NM_014580	0.818591	6.58554	0.000318645	A_23_P252783	solute carrier family 2, (facilitated glucose transporter) member 8 (SLC2A8), mRNA
WBP1	YES	NM_012477	-0.364688	-2.31573	0.0265028	A_23_P252808	WW domain binding protein 1 (WBP1), mRNA
BXDC2	YES	NM_018321	-0.399194	-2.50723	0.00449617	A_23_P252855	brix domain containing 2 (BXDC2), mRNA
NCAPD2	YES	NM_014865	-1.38103	-24.045	4.56749e-05	A_23_P25293	non-SMC condensin I complex, subunit D2 (NCAPD2), mRNA
GRAMD1C	YES	NM_017577	-0.53337	-3.41484	0.0273765	A_23_P253012	GRAM domain containing 1C (GRAMD1C), mRNA
UGP2	YES	NM_006759	0.416238	2.60758	0.0436728	A_23_P253046	UDP-glucose pyrophosphorylase 2 (UGP2), transcript variant 1, mRNA
BRI3BP	YES	NM_080626	-0.545814	-3.5141	0.00373846	A_23_P25313	BRI3 binding protein (BRI3BP), mRNA
EP400	YES	NM_015409	-0.535756	-3.43365	0.00254573	A_23_P253158	E1A binding protein p400 (EP400), mRNA
TBC1D8	YES	NM_007063	-1.11229	-12.9506	4.38221e-05	A_23_P253281	TBC1 domain family, member 8 (with GRAM domain) (TBC1D8), mRNA
PFN2	YES	NM_053024	1.37729	23.8391	0.000115078	A_23_P253301	profilin 2 (PFN2), transcript variant 1, mRNA
C8orf4	YES	NM_020130	1.35204	22.4926	0.000171954	A_23_P253345	chromosome 8 open reading frame 4 (C8orf4), mRNA
HOXA10	YES	NM_018951	0.620524	4.17373	0.019912	A_23_P253368	homeobox A10 (HOXA10), transcript variant 1, mRNA
AUP1	YES	NM_181575	0.252923	1.79029	0.0264823	A_23_P253421	ancient ubiquitous protein 1 (AUP1), mRNA
CENPE	YES	NM_001813	-2.43217	-270.501	1.1282e-06	A_23_P253524	centromere protein E, 312kDa (CENPE), mRNA
SMPX	YES	NM_014332	2.64139	437.916	0.000394893	A_23_P253542	small muscle protein, X-linked (SMPX), mRNA
C20orf121	YES	NM_024331	-1.17576	-14.9885	0.000280609	A_23_P253561	chromosome 20 open reading frame 121 (C20orf121), transcript variant 1, mRNA
PHF5A	YES	NM_032758	-0.246225	-1.76289	0.0380853	A_23_P253571	PHD finger protein 5A (PHF5A), mRNA
CLN8	YES	NM_018941	0.743974	5.54593	0.00136232	A_23_P253738	ceroid-lipofuscinosis, neuronal 8 (epilepsy, progressive with mental retardation) (CLN8), mRNA
FAM54A	YES	NM_138419	-1.12844	-13.4413	6.65106e-05	A_23_P253752	family with sequence similarity 54, member A (FAM54A), mRNA
HSF1	YES	NM_005526	0.69249	4.92594	0.0025661	A_23_P253841	heat shock transcription factor 1 (HSF1), mRNA
NPNT	YES	NM_001033047	1.582	38.1944	0.0175345	A_23_P253896	nephronectin (NPNT), mRNA
FAIM	YES	NM_001033030	-0.82016	-6.60937	0.0421588	A_23_P253932	Fas apoptotic inhibitory molecule (FAIM), transcript variant 1, mRNA
LRRC17	YES	NM_005824	-1.27552	-18.8589	0.000607166	A_23_P253958	leucine rich repeat containing 17 (LRRC17), transcript variant 2, mRNA
TMEM70	YES	NM_001040613	0.476988	2.99908	0.0109026	A_23_P253963	transmembrane protein 70 (TMEM70), transcript variant 2, mRNA
[truncated: 4,154 more rows]
