# Supplementary material for: Simultaneous miRNA and mRNA transcriptome profiling of human myoblasts reveals a novel set of myogenic differentiation-associated miRNAs and their target genes
Source: BMC Genomics. 2013 Apr 18;14:265. doi: 10.1186/1471-2164-14-265 (PMC3639941; doi:10.1186/1471-2164-14-265)
Supplement: Additional file 5: Table S5 — Functional classification of genes differentially expressed during myogenic differentiation. [file 1471-2164-14-265-S5.xlsx]

## Sheet: upregulated
Differentially expressed gene	Class code	code	Class name	Diff expressed? YES/NO	Accession no	logFC	Fold change	adj,P,Val	ID	Targeted by miR up	Targeted by miR down	Gene description
0	0	0	#N/A	#N/A	#N/A	#N/A	#N/A	#N/A	#N/A	0;0;0;0;0;0;0;0;0;0;0;0;0;0;0;0;0;0;0;0;0;0;0;0;0;0;0;0;0;0;.	0;0;0;0;0;0;0;0;.	#N/A
0	0	0	#N/A	#N/A	#N/A	#N/A	#N/A	#N/A	#N/A	0;0;0;0;0;0;0;0;0;0;0;0;0;0;0;0;0;0;0;0;0;0;0;0;0;0;0;0;0;0;.	0;0;0;0;0;0;0;0;.	#N/A
0	0	0	#N/A	#N/A	#N/A	#N/A	#N/A	#N/A	#N/A	0;0;0;0;0;0;0;0;0;0;0;0;0;0;0;0;0;0;0;0;0;0;0;0;0;0;0;0;0;0;.	0;0;0;0;0;0;0;0;.	#N/A
0	0	0	#N/A	#N/A	#N/A	#N/A	#N/A	#N/A	#N/A	0;0;0;0;0;0;0;0;0;0;0;0;0;0;0;0;0;0;0;0;0;0;0;0;0;0;0;0;0;0;.	0;0;0;0;0;0;0;0;.	#N/A
0	0	0	#N/A	#N/A	#N/A	#N/A	#N/A	#N/A	#N/A	0;0;0;0;0;0;0;0;0;0;0;0;0;0;0;0;0;0;0;0;0;0;0;0;0;0;0;0;0;0;.	0;0;0;0;0;0;0;0;.	#N/A
0	0	0	#N/A	#N/A	#N/A	#N/A	#N/A	#N/A	#N/A	0;0;0;0;0;0;0;0;0;0;0;0;0;0;0;0;0;0;0;0;0;0;0;0;0;0;0;0;0;0;.	0;0;0;0;0;0;0;0;.	#N/A
0	0	0	#N/A	#N/A	#N/A	#N/A	#N/A	#N/A	#N/A	0;0;0;0;0;0;0;0;0;0;0;0;0;0;0;0;0;0;0;0;0;0;0;0;0;0;0;0;0;0;.	0;0;0;0;0;0;0;0;.	#N/A
0	0	0	#N/A	#N/A	#N/A	#N/A	#N/A	#N/A	#N/A	0;0;0;0;0;0;0;0;0;0;0;0;0;0;0;0;0;0;0;0;0;0;0;0;0;0;0;0;0;0;.	0;0;0;0;0;0;0;0;.	#N/A
0	0	0	#N/A	#N/A	#N/A	#N/A	#N/A	#N/A	#N/A	0;0;0;0;0;0;0;0;0;0;0;0;0;0;0;0;0;0;0;0;0;0;0;0;0;0;0;0;0;0;.	0;0;0;0;0;0;0;0;.	#N/A
0	0	0	#N/A	#N/A	#N/A	#N/A	#N/A	#N/A	#N/A	0;0;0;0;0;0;0;0;0;0;0;0;0;0;0;0;0;0;0;0;0;0;0;0;0;0;0;0;0;0;.	0;0;0;0;0;0;0;0;.	#N/A
0	0	0	#N/A	#N/A	#N/A	#N/A	#N/A	#N/A	#N/A	0;0;0;0;0;0;0;0;0;0;0;0;0;0;0;0;0;0;0;0;0;0;0;0;0;0;0;0;0;0;.	0;0;0;0;0;0;0;0;.	#N/A
0	0	0	#N/A	#N/A	#N/A	#N/A	#N/A	#N/A	#N/A	0;0;0;0;0;0;0;0;0;0;0;0;0;0;0;0;0;0;0;0;0;0;0;0;0;0;0;0;0;0;.	0;0;0;0;0;0;0;0;.	#N/A
0	0	0	#N/A	#N/A	#N/A	#N/A	#N/A	#N/A	#N/A	0;0;0;0;0;0;0;0;0;0;0;0;0;0;0;0;0;0;0;0;0;0;0;0;0;0;0;0;0;0;.	0;0;0;0;0;0;0;0;.	#N/A
0	0	0	#N/A	#N/A	#N/A	#N/A	#N/A	#N/A	#N/A	0;0;0;0;0;0;0;0;0;0;0;0;0;0;0;0;0;0;0;0;0;0;0;0;0;0;0;0;0;0;.	0;0;0;0;0;0;0;0;.	#N/A
0	0	0	#N/A	#N/A	#N/A	#N/A	#N/A	#N/A	#N/A	0;0;0;0;0;0;0;0;0;0;0;0;0;0;0;0;0;0;0;0;0;0;0;0;0;0;0;0;0;0;.	0;0;0;0;0;0;0;0;.	#N/A
0	0	0	#N/A	#N/A	#N/A	#N/A	#N/A	#N/A	#N/A	0;0;0;0;0;0;0;0;0;0;0;0;0;0;0;0;0;0;0;0;0;0;0;0;0;0;0;0;0;0;.	0;0;0;0;0;0;0;0;.	#N/A
0	0	0	#N/A	#N/A	#N/A	#N/A	#N/A	#N/A	#N/A	0;0;0;0;0;0;0;0;0;0;0;0;0;0;0;0;0;0;0;0;0;0;0;0;0;0;0;0;0;0;.	0;0;0;0;0;0;0;0;.	#N/A
0	0	0	#N/A	#N/A	#N/A	#N/A	#N/A	#N/A	#N/A	0;0;0;0;0;0;0;0;0;0;0;0;0;0;0;0;0;0;0;0;0;0;0;0;0;0;0;0;0;0;.	0;0;0;0;0;0;0;0;.	#N/A
0	0	0	#N/A	#N/A	#N/A	#N/A	#N/A	#N/A	#N/A	0;0;0;0;0;0;0;0;0;0;0;0;0;0;0;0;0;0;0;0;0;0;0;0;0;0;0;0;0;0;.	0;0;0;0;0;0;0;0;.	#N/A
0	0	0	#N/A	#N/A	#N/A	#N/A	#N/A	#N/A	#N/A	0;0;0;0;0;0;0;0;0;0;0;0;0;0;0;0;0;0;0;0;0;0;0;0;0;0;0;0;0;0;.	0;0;0;0;0;0;0;0;.	#N/A
0	0	0	#N/A	#N/A	#N/A	#N/A	#N/A	#N/A	#N/A	0;0;0;0;0;0;0;0;0;0;0;0;0;0;0;0;0;0;0;0;0;0;0;0;0;0;0;0;0;0;.	0;0;0;0;0;0;0;0;.	#N/A
0	0	0	#N/A	#N/A	#N/A	#N/A	#N/A	#N/A	#N/A	0;0;0;0;0;0;0;0;0;0;0;0;0;0;0;0;0;0;0;0;0;0;0;0;0;0;0;0;0;0;.	0;0;0;0;0;0;0;0;.	#N/A
0	0	0	#N/A	#N/A	#N/A	#N/A	#N/A	#N/A	#N/A	0;0;0;0;0;0;0;0;0;0;0;0;0;0;0;0;0;0;0;0;0;0;0;0;0;0;0;0;0;0;.	0;0;0;0;0;0;0;0;.	#N/A
0	0	0	#N/A	#N/A	#N/A	#N/A	#N/A	#N/A	#N/A	0;0;0;0;0;0;0;0;0;0;0;0;0;0;0;0;0;0;0;0;0;0;0;0;0;0;0;0;0;0;.	0;0;0;0;0;0;0;0;.	#N/A
0	0	0	#N/A	#N/A	#N/A	#N/A	#N/A	#N/A	#N/A	0;0;0;0;0;0;0;0;0;0;0;0;0;0;0;0;0;0;0;0;0;0;0;0;0;0;0;0;0;0;.	0;0;0;0;0;0;0;0;.	#N/A
0	0	0	#N/A	#N/A	#N/A	#N/A	#N/A	#N/A	#N/A	0;0;0;0;0;0;0;0;0;0;0;0;0;0;0;0;0;0;0;0;0;0;0;0;0;0;0;0;0;0;.	0;0;0;0;0;0;0;0;.	#N/A
0	0	0	#N/A	#N/A	#N/A	#N/A	#N/A	#N/A	#N/A	0;0;0;0;0;0;0;0;0;0;0;0;0;0;0;0;0;0;0;0;0;0;0;0;0;0;0;0;0;0;.	0;0;0;0;0;0;0;0;.	#N/A
0	0	0	#N/A	#N/A	#N/A	#N/A	#N/A	#N/A	#N/A	0;0;0;0;0;0;0;0;0;0;0;0;0;0;0;0;0;0;0;0;0;0;0;0;0;0;0;0;0;0;.	0;0;0;0;0;0;0;0;.	#N/A
0	0	0	#N/A	#N/A	#N/A	#N/A	#N/A	#N/A	#N/A	0;0;0;0;0;0;0;0;0;0;0;0;0;0;0;0;0;0;0;0;0;0;0;0;0;0;0;0;0;0;.	0;0;0;0;0;0;0;0;.	#N/A
0	0	0	#N/A	#N/A	#N/A	#N/A	#N/A	#N/A	#N/A	0;0;0;0;0;0;0;0;0;0;0;0;0;0;0;0;0;0;0;0;0;0;0;0;0;0;0;0;0;0;.	0;0;0;0;0;0;0;0;.	#N/A
0	0	0	#N/A	#N/A	#N/A	#N/A	#N/A	#N/A	#N/A	0;0;0;0;0;0;0;0;0;0;0;0;0;0;0;0;0;0;0;0;0;0;0;0;0;0;0;0;0;0;.	0;0;0;0;0;0;0;0;.	#N/A
0	0	0	#N/A	#N/A	#N/A	#N/A	#N/A	#N/A	#N/A	0;0;0;0;0;0;0;0;0;0;0;0;0;0;0;0;0;0;0;0;0;0;0;0;0;0;0;0;0;0;.	0;0;0;0;0;0;0;0;.	#N/A
0	0	0	#N/A	#N/A	#N/A	#N/A	#N/A	#N/A	#N/A	0;0;0;0;0;0;0;0;0;0;0;0;0;0;0;0;0;0;0;0;0;0;0;0;0;0;0;0;0;0;.	0;0;0;0;0;0;0;0;.	#N/A
0	0	0	#N/A	#N/A	#N/A	#N/A	#N/A	#N/A	#N/A	0;0;0;0;0;0;0;0;0;0;0;0;0;0;0;0;0;0;0;0;0;0;0;0;0;0;0;0;0;0;.	0;0;0;0;0;0;0;0;.	#N/A
0	0	0	#N/A	#N/A	#N/A	#N/A	#N/A	#N/A	#N/A	0;0;0;0;0;0;0;0;0;0;0;0;0;0;0;0;0;0;0;0;0;0;0;0;0;0;0;0;0;0;.	0;0;0;0;0;0;0;0;.	#N/A
0	0	0	#N/A	#N/A	#N/A	#N/A	#N/A	#N/A	#N/A	0;0;0;0;0;0;0;0;0;0;0;0;0;0;0;0;0;0;0;0;0;0;0;0;0;0;0;0;0;0;.	0;0;0;0;0;0;0;0;.	#N/A
0	0	0	#N/A	#N/A	#N/A	#N/A	#N/A	#N/A	#N/A	0;0;0;0;0;0;0;0;0;0;0;0;0;0;0;0;0;0;0;0;0;0;0;0;0;0;0;0;0;0;.	0;0;0;0;0;0;0;0;.	#N/A
0	0	0	#N/A	#N/A	#N/A	#N/A	#N/A	#N/A	#N/A	0;0;0;0;0;0;0;0;0;0;0;0;0;0;0;0;0;0;0;0;0;0;0;0;0;0;0;0;0;0;.	0;0;0;0;0;0;0;0;.	#N/A
0	0	0	#N/A	#N/A	#N/A	#N/A	#N/A	#N/A	#N/A	0;0;0;0;0;0;0;0;0;0;0;0;0;0;0;0;0;0;0;0;0;0;0;0;0;0;0;0;0;0;.	0;0;0;0;0;0;0;0;.	#N/A
0	0	0	#N/A	#N/A	#N/A	#N/A	#N/A	#N/A	#N/A	0;0;0;0;0;0;0;0;0;0;0;0;0;0;0;0;0;0;0;0;0;0;0;0;0;0;0;0;0;0;.	0;0;0;0;0;0;0;0;.	#N/A
0	0	0	#N/A	#N/A	#N/A	#N/A	#N/A	#N/A	#N/A	0;0;0;0;0;0;0;0;0;0;0;0;0;0;0;0;0;0;0;0;0;0;0;0;0;0;0;0;0;0;.	0;0;0;0;0;0;0;0;.	#N/A
0	0	0	#N/A	#N/A	#N/A	#N/A	#N/A	#N/A	#N/A	0;0;0;0;0;0;0;0;0;0;0;0;0;0;0;0;0;0;0;0;0;0;0;0;0;0;0;0;0;0;.	0;0;0;0;0;0;0;0;.	#N/A
0	0	0	#N/A	#N/A	#N/A	#N/A	#N/A	#N/A	#N/A	0;0;0;0;0;0;0;0;0;0;0;0;0;0;0;0;0;0;0;0;0;0;0;0;0;0;0;0;0;0;.	0;0;0;0;0;0;0;0;.	#N/A
0	0	0	#N/A	#N/A	#N/A	#N/A	#N/A	#N/A	#N/A	0;0;0;0;0;0;0;0;0;0;0;0;0;0;0;0;0;0;0;0;0;0;0;0;0;0;0;0;0;0;.	0;0;0;0;0;0;0;0;.	#N/A
0	0	0	#N/A	#N/A	#N/A	#N/A	#N/A	#N/A	#N/A	0;0;0;0;0;0;0;0;0;0;0;0;0;0;0;0;0;0;0;0;0;0;0;0;0;0;0;0;0;0;.	0;0;0;0;0;0;0;0;.	#N/A
0	0	0	#N/A	#N/A	#N/A	#N/A	#N/A	#N/A	#N/A	0;0;0;0;0;0;0;0;0;0;0;0;0;0;0;0;0;0;0;0;0;0;0;0;0;0;0;0;0;0;.	0;0;0;0;0;0;0;0;.	#N/A
0	0	0	#N/A	#N/A	#N/A	#N/A	#N/A	#N/A	#N/A	0;0;0;0;0;0;0;0;0;0;0;0;0;0;0;0;0;0;0;0;0;0;0;0;0;0;0;0;0;0;.	0;0;0;0;0;0;0;0;.	#N/A
0	0	0	#N/A	#N/A	#N/A	#N/A	#N/A	#N/A	#N/A	0;0;0;0;0;0;0;0;0;0;0;0;0;0;0;0;0;0;0;0;0;0;0;0;0;0;0;0;0;0;.	0;0;0;0;0;0;0;0;.	#N/A
0	0	0	#N/A	#N/A	#N/A	#N/A	#N/A	#N/A	#N/A	0;0;0;0;0;0;0;0;0;0;0;0;0;0;0;0;0;0;0;0;0;0;0;0;0;0;0;0;0;0;.	0;0;0;0;0;0;0;0;.	#N/A
0	0	0	#N/A	#N/A	#N/A	#N/A	#N/A	#N/A	#N/A	0;0;0;0;0;0;0;0;0;0;0;0;0;0;0;0;0;0;0;0;0;0;0;0;0;0;0;0;0;0;.	0;0;0;0;0;0;0;0;.	#N/A
0	0	0	#N/A	#N/A	#N/A	#N/A	#N/A	#N/A	#N/A	0;0;0;0;0;0;0;0;0;0;0;0;0;0;0;0;0;0;0;0;0;0;0;0;0;0;0;0;0;0;.	0;0;0;0;0;0;0;0;.	#N/A
0	0	0	#N/A	#N/A	#N/A	#N/A	#N/A	#N/A	#N/A	0;0;0;0;0;0;0;0;0;0;0;0;0;0;0;0;0;0;0;0;0;0;0;0;0;0;0;0;0;0;.	0;0;0;0;0;0;0;0;.	#N/A
0	0	0	#N/A	#N/A	#N/A	#N/A	#N/A	#N/A	#N/A	0;0;0;0;0;0;0;0;0;0;0;0;0;0;0;0;0;0;0;0;0;0;0;0;0;0;0;0;0;0;.	0;0;0;0;0;0;0;0;.	#N/A
0	0	0	#N/A	#N/A	#N/A	#N/A	#N/A	#N/A	#N/A	0;0;0;0;0;0;0;0;0;0;0;0;0;0;0;0;0;0;0;0;0;0;0;0;0;0;0;0;0;0;.	0;0;0;0;0;0;0;0;.	#N/A
0	0	0	#N/A	#N/A	#N/A	#N/A	#N/A	#N/A	#N/A	0;0;0;0;0;0;0;0;0;0;0;0;0;0;0;0;0;0;0;0;0;0;0;0;0;0;0;0;0;0;.	0;0;0;0;0;0;0;0;.	#N/A
0	0	0	#N/A	#N/A	#N/A	#N/A	#N/A	#N/A	#N/A	0;0;0;0;0;0;0;0;0;0;0;0;0;0;0;0;0;0;0;0;0;0;0;0;0;0;0;0;0;0;.	0;0;0;0;0;0;0;0;.	#N/A
0	0	0	#N/A	#N/A	#N/A	#N/A	#N/A	#N/A	#N/A	0;0;0;0;0;0;0;0;0;0;0;0;0;0;0;0;0;0;0;0;0;0;0;0;0;0;0;0;0;0;.	0;0;0;0;0;0;0;0;.	#N/A
0	0	0	#N/A	#N/A	#N/A	#N/A	#N/A	#N/A	#N/A	0;0;0;0;0;0;0;0;0;0;0;0;0;0;0;0;0;0;0;0;0;0;0;0;0;0;0;0;0;0;.	0;0;0;0;0;0;0;0;.	#N/A
0	0	0	#N/A	#N/A	#N/A	#N/A	#N/A	#N/A	#N/A	0;0;0;0;0;0;0;0;0;0;0;0;0;0;0;0;0;0;0;0;0;0;0;0;0;0;0;0;0;0;.	0;0;0;0;0;0;0;0;.	#N/A
0	0	0	#N/A	#N/A	#N/A	#N/A	#N/A	#N/A	#N/A	0;0;0;0;0;0;0;0;0;0;0;0;0;0;0;0;0;0;0;0;0;0;0;0;0;0;0;0;0;0;.	0;0;0;0;0;0;0;0;.	#N/A
0	0	0	#N/A	#N/A	#N/A	#N/A	#N/A	#N/A	#N/A	0;0;0;0;0;0;0;0;0;0;0;0;0;0;0;0;0;0;0;0;0;0;0;0;0;0;0;0;0;0;.	0;0;0;0;0;0;0;0;.	#N/A
0	0	0	#N/A	#N/A	#N/A	#N/A	#N/A	#N/A	#N/A	0;0;0;0;0;0;0;0;0;0;0;0;0;0;0;0;0;0;0;0;0;0;0;0;0;0;0;0;0;0;.	0;0;0;0;0;0;0;0;.	#N/A
0	0	0	#N/A	#N/A	#N/A	#N/A	#N/A	#N/A	#N/A	0;0;0;0;0;0;0;0;0;0;0;0;0;0;0;0;0;0;0;0;0;0;0;0;0;0;0;0;0;0;.	0;0;0;0;0;0;0;0;.	#N/A
0	0	0	#N/A	#N/A	#N/A	#N/A	#N/A	#N/A	#N/A	0;0;0;0;0;0;0;0;0;0;0;0;0;0;0;0;0;0;0;0;0;0;0;0;0;0;0;0;0;0;.	0;0;0;0;0;0;0;0;.	#N/A
0	0	0	#N/A	#N/A	#N/A	#N/A	#N/A	#N/A	#N/A	0;0;0;0;0;0;0;0;0;0;0;0;0;0;0;0;0;0;0;0;0;0;0;0;0;0;0;0;0;0;.	0;0;0;0;0;0;0;0;.	#N/A
0	0	0	#N/A	#N/A	#N/A	#N/A	#N/A	#N/A	#N/A	0;0;0;0;0;0;0;0;0;0;0;0;0;0;0;0;0;0;0;0;0;0;0;0;0;0;0;0;0;0;.	0;0;0;0;0;0;0;0;.	#N/A
0	0	0	#N/A	#N/A	#N/A	#N/A	#N/A	#N/A	#N/A	0;0;0;0;0;0;0;0;0;0;0;0;0;0;0;0;0;0;0;0;0;0;0;0;0;0;0;0;0;0;.	0;0;0;0;0;0;0;0;.	#N/A
0	0	0	#N/A	#N/A	#N/A	#N/A	#N/A	#N/A	#N/A	0;0;0;0;0;0;0;0;0;0;0;0;0;0;0;0;0;0;0;0;0;0;0;0;0;0;0;0;0;0;.	0;0;0;0;0;0;0;0;.	#N/A
0	0	0	#N/A	#N/A	#N/A	#N/A	#N/A	#N/A	#N/A	0;0;0;0;0;0;0;0;0;0;0;0;0;0;0;0;0;0;0;0;0;0;0;0;0;0;0;0;0;0;.	0;0;0;0;0;0;0;0;.	#N/A
0	0	0	#N/A	#N/A	#N/A	#N/A	#N/A	#N/A	#N/A	0;0;0;0;0;0;0;0;0;0;0;0;0;0;0;0;0;0;0;0;0;0;0;0;0;0;0;0;0;0;.	0;0;0;0;0;0;0;0;.	#N/A
0	0	0	#N/A	#N/A	#N/A	#N/A	#N/A	#N/A	#N/A	0;0;0;0;0;0;0;0;0;0;0;0;0;0;0;0;0;0;0;0;0;0;0;0;0;0;0;0;0;0;.	0;0;0;0;0;0;0;0;.	#N/A
0	0	0	#N/A	#N/A	#N/A	#N/A	#N/A	#N/A	#N/A	0;0;0;0;0;0;0;0;0;0;0;0;0;0;0;0;0;0;0;0;0;0;0;0;0;0;0;0;0;0;.	0;0;0;0;0;0;0;0;.	#N/A
0	0	0	#N/A	#N/A	#N/A	#N/A	#N/A	#N/A	#N/A	0;0;0;0;0;0;0;0;0;0;0;0;0;0;0;0;0;0;0;0;0;0;0;0;0;0;0;0;0;0;.	0;0;0;0;0;0;0;0;.	#N/A
0	0	0	#N/A	#N/A	#N/A	#N/A	#N/A	#N/A	#N/A	0;0;0;0;0;0;0;0;0;0;0;0;0;0;0;0;0;0;0;0;0;0;0;0;0;0;0;0;0;0;.	0;0;0;0;0;0;0;0;.	#N/A
0	0	0	#N/A	#N/A	#N/A	#N/A	#N/A	#N/A	#N/A	0;0;0;0;0;0;0;0;0;0;0;0;0;0;0;0;0;0;0;0;0;0;0;0;0;0;0;0;0;0;.	0;0;0;0;0;0;0;0;.	#N/A
0	0	0	#N/A	#N/A	#N/A	#N/A	#N/A	#N/A	#N/A	0;0;0;0;0;0;0;0;0;0;0;0;0;0;0;0;0;0;0;0;0;0;0;0;0;0;0;0;0;0;.	0;0;0;0;0;0;0;0;.	#N/A
0	0	0	#N/A	#N/A	#N/A	#N/A	#N/A	#N/A	#N/A	0;0;0;0;0;0;0;0;0;0;0;0;0;0;0;0;0;0;0;0;0;0;0;0;0;0;0;0;0;0;.	0;0;0;0;0;0;0;0;.	#N/A
0	0	0	#N/A	#N/A	#N/A	#N/A	#N/A	#N/A	#N/A	0;0;0;0;0;0;0;0;0;0;0;0;0;0;0;0;0;0;0;0;0;0;0;0;0;0;0;0;0;0;.	0;0;0;0;0;0;0;0;.	#N/A
0	0	0	#N/A	#N/A	#N/A	#N/A	#N/A	#N/A	#N/A	0;0;0;0;0;0;0;0;0;0;0;0;0;0;0;0;0;0;0;0;0;0;0;0;0;0;0;0;0;0;.	0;0;0;0;0;0;0;0;.	#N/A
0	0	0	#N/A	#N/A	#N/A	#N/A	#N/A	#N/A	#N/A	0;0;0;0;0;0;0;0;0;0;0;0;0;0;0;0;0;0;0;0;0;0;0;0;0;0;0;0;0;0;.	0;0;0;0;0;0;0;0;.	#N/A
0	0	0	#N/A	#N/A	#N/A	#N/A	#N/A	#N/A	#N/A	0;0;0;0;0;0;0;0;0;0;0;0;0;0;0;0;0;0;0;0;0;0;0;0;0;0;0;0;0;0;.	0;0;0;0;0;0;0;0;.	#N/A
0	0	0	#N/A	#N/A	#N/A	#N/A	#N/A	#N/A	#N/A	0;0;0;0;0;0;0;0;0;0;0;0;0;0;0;0;0;0;0;0;0;0;0;0;0;0;0;0;0;0;.	0;0;0;0;0;0;0;0;.	#N/A
0	0	0	#N/A	#N/A	#N/A	#N/A	#N/A	#N/A	#N/A	0;0;0;0;0;0;0;0;0;0;0;0;0;0;0;0;0;0;0;0;0;0;0;0;0;0;0;0;0;0;.	0;0;0;0;0;0;0;0;.	#N/A
0	0	0	#N/A	#N/A	#N/A	#N/A	#N/A	#N/A	#N/A	0;0;0;0;0;0;0;0;0;0;0;0;0;0;0;0;0;0;0;0;0;0;0;0;0;0;0;0;0;0;.	0;0;0;0;0;0;0;0;.	#N/A
0	0	0	#N/A	#N/A	#N/A	#N/A	#N/A	#N/A	#N/A	0;0;0;0;0;0;0;0;0;0;0;0;0;0;0;0;0;0;0;0;0;0;0;0;0;0;0;0;0;0;.	0;0;0;0;0;0;0;0;.	#N/A
0	0	0	#N/A	#N/A	#N/A	#N/A	#N/A	#N/A	#N/A	0;0;0;0;0;0;0;0;0;0;0;0;0;0;0;0;0;0;0;0;0;0;0;0;0;0;0;0;0;0;.	0;0;0;0;0;0;0;0;.	#N/A
0	0	0	#N/A	#N/A	#N/A	#N/A	#N/A	#N/A	#N/A	0;0;0;0;0;0;0;0;0;0;0;0;0;0;0;0;0;0;0;0;0;0;0;0;0;0;0;0;0;0;.	0;0;0;0;0;0;0;0;.	#N/A
0	0	0	#N/A	#N/A	#N/A	#N/A	#N/A	#N/A	#N/A	0;0;0;0;0;0;0;0;0;0;0;0;0;0;0;0;0;0;0;0;0;0;0;0;0;0;0;0;0;0;.	0;0;0;0;0;0;0;0;.	#N/A
0	0	0	#N/A	#N/A	#N/A	#N/A	#N/A	#N/A	#N/A	0;0;0;0;0;0;0;0;0;0;0;0;0;0;0;0;0;0;0;0;0;0;0;0;0;0;0;0;0;0;.	0;0;0;0;0;0;0;0;.	#N/A
0	0	0	#N/A	#N/A	#N/A	#N/A	#N/A	#N/A	#N/A	0;0;0;0;0;0;0;0;0;0;0;0;0;0;0;0;0;0;0;0;0;0;0;0;0;0;0;0;0;0;.	0;0;0;0;0;0;0;0;.	#N/A
0	0	0	#N/A	#N/A	#N/A	#N/A	#N/A	#N/A	#N/A	0;0;0;0;0;0;0;0;0;0;0;0;0;0;0;0;0;0;0;0;0;0;0;0;0;0;0;0;0;0;.	0;0;0;0;0;0;0;0;.	#N/A
0	0	0	#N/A	#N/A	#N/A	#N/A	#N/A	#N/A	#N/A	0;0;0;0;0;0;0;0;0;0;0;0;0;0;0;0;0;0;0;0;0;0;0;0;0;0;0;0;0;0;.	0;0;0;0;0;0;0;0;.	#N/A
0	0	0	#N/A	#N/A	#N/A	#N/A	#N/A	#N/A	#N/A	0;0;0;0;0;0;0;0;0;0;0;0;0;0;0;0;0;0;0;0;0;0;0;0;0;0;0;0;0;0;.	0;0;0;0;0;0;0;0;.	#N/A
0	0	0	#N/A	#N/A	#N/A	#N/A	#N/A	#N/A	#N/A	0;0;0;0;0;0;0;0;0;0;0;0;0;0;0;0;0;0;0;0;0;0;0;0;0;0;0;0;0;0;.	0;0;0;0;0;0;0;0;.	#N/A
0	0	0	#N/A	#N/A	#N/A	#N/A	#N/A	#N/A	#N/A	0;0;0;0;0;0;0;0;0;0;0;0;0;0;0;0;0;0;0;0;0;0;0;0;0;0;0;0;0;0;.	0;0;0;0;0;0;0;0;.	#N/A
0	0	0	#N/A	#N/A	#N/A	#N/A	#N/A	#N/A	#N/A	0;0;0;0;0;0;0;0;0;0;0;0;0;0;0;0;0;0;0;0;0;0;0;0;0;0;0;0;0;0;.	0;0;0;0;0;0;0;0;.	#N/A
0	0	0	#N/A	#N/A	#N/A	#N/A	#N/A	#N/A	#N/A	0;0;0;0;0;0;0;0;0;0;0;0;0;0;0;0;0;0;0;0;0;0;0;0;0;0;0;0;0;0;.	0;0;0;0;0;0;0;0;.	#N/A
0	0	0	#N/A	#N/A	#N/A	#N/A	#N/A	#N/A	#N/A	0;0;0;0;0;0;0;0;0;0;0;0;0;0;0;0;0;0;0;0;0;0;0;0;0;0;0;0;0;0;.	0;0;0;0;0;0;0;0;.	#N/A
0	0	0	#N/A	#N/A	#N/A	#N/A	#N/A	#N/A	#N/A	0;0;0;0;0;0;0;0;0;0;0;0;0;0;0;0;0;0;0;0;0;0;0;0;0;0;0;0;0;0;.	0;0;0;0;0;0;0;0;.	#N/A
0	0	0	#N/A	#N/A	#N/A	#N/A	#N/A	#N/A	#N/A	0;0;0;0;0;0;0;0;0;0;0;0;0;0;0;0;0;0;0;0;0;0;0;0;0;0;0;0;0;0;.	0;0;0;0;0;0;0;0;.	#N/A
0	0	0	#N/A	#N/A	#N/A	#N/A	#N/A	#N/A	#N/A	0;0;0;0;0;0;0;0;0;0;0;0;0;0;0;0;0;0;0;0;0;0;0;0;0;0;0;0;0;0;.	0;0;0;0;0;0;0;0;.	#N/A
0	0	0	#N/A	#N/A	#N/A	#N/A	#N/A	#N/A	#N/A	0;0;0;0;0;0;0;0;0;0;0;0;0;0;0;0;0;0;0;0;0;0;0;0;0;0;0;0;0;0;.	0;0;0;0;0;0;0;0;.	#N/A
0	0	0	#N/A	#N/A	#N/A	#N/A	#N/A	#N/A	#N/A	0;0;0;0;0;0;0;0;0;0;0;0;0;0;0;0;0;0;0;0;0;0;0;0;0;0;0;0;0;0;.	0;0;0;0;0;0;0;0;.	#N/A
0	0	0	#N/A	#N/A	#N/A	#N/A	#N/A	#N/A	#N/A	0;0;0;0;0;0;0;0;0;0;0;0;0;0;0;0;0;0;0;0;0;0;0;0;0;0;0;0;0;0;.	0;0;0;0;0;0;0;0;.	#N/A
0	0	0	#N/A	#N/A	#N/A	#N/A	#N/A	#N/A	#N/A	0;0;0;0;0;0;0;0;0;0;0;0;0;0;0;0;0;0;0;0;0;0;0;0;0;0;0;0;0;0;.	0;0;0;0;0;0;0;0;.	#N/A
0	0	0	#N/A	#N/A	#N/A	#N/A	#N/A	#N/A	#N/A	0;0;0;0;0;0;0;0;0;0;0;0;0;0;0;0;0;0;0;0;0;0;0;0;0;0;0;0;0;0;.	0;0;0;0;0;0;0;0;.	#N/A
0	0	0	#N/A	#N/A	#N/A	#N/A	#N/A	#N/A	#N/A	0;0;0;0;0;0;0;0;0;0;0;0;0;0;0;0;0;0;0;0;0;0;0;0;0;0;0;0;0;0;.	0;0;0;0;0;0;0;0;.	#N/A
0	0	0	#N/A	#N/A	#N/A	#N/A	#N/A	#N/A	#N/A	0;0;0;0;0;0;0;0;0;0;0;0;0;0;0;0;0;0;0;0;0;0;0;0;0;0;0;0;0;0;.	0;0;0;0;0;0;0;0;.	#N/A
0	0	0	#N/A	#N/A	#N/A	#N/A	#N/A	#N/A	#N/A	0;0;0;0;0;0;0;0;0;0;0;0;0;0;0;0;0;0;0;0;0;0;0;0;0;0;0;0;0;0;.	0;0;0;0;0;0;0;0;.	#N/A
0	0	0	#N/A	#N/A	#N/A	#N/A	#N/A	#N/A	#N/A	0;0;0;0;0;0;0;0;0;0;0;0;0;0;0;0;0;0;0;0;0;0;0;0;0;0;0;0;0;0;.	0;0;0;0;0;0;0;0;.	#N/A
0	0	0	#N/A	#N/A	#N/A	#N/A	#N/A	#N/A	#N/A	0;0;0;0;0;0;0;0;0;0;0;0;0;0;0;0;0;0;0;0;0;0;0;0;0;0;0;0;0;0;.	0;0;0;0;0;0;0;0;.	#N/A
0	0	0	#N/A	#N/A	#N/A	#N/A	#N/A	#N/A	#N/A	0;0;0;0;0;0;0;0;0;0;0;0;0;0;0;0;0;0;0;0;0;0;0;0;0;0;0;0;0;0;.	0;0;0;0;0;0;0;0;.	#N/A
0	0	0	#N/A	#N/A	#N/A	#N/A	#N/A	#N/A	#N/A	0;0;0;0;0;0;0;0;0;0;0;0;0;0;0;0;0;0;0;0;0;0;0;0;0;0;0;0;0;0;.	0;0;0;0;0;0;0;0;.	#N/A
0	0	0	#N/A	#N/A	#N/A	#N/A	#N/A	#N/A	#N/A	0;0;0;0;0;0;0;0;0;0;0;0;0;0;0;0;0;0;0;0;0;0;0;0;0;0;0;0;0;0;.	0;0;0;0;0;0;0;0;.	#N/A
0	0	0	#N/A	#N/A	#N/A	#N/A	#N/A	#N/A	#N/A	0;0;0;0;0;0;0;0;0;0;0;0;0;0;0;0;0;0;0;0;0;0;0;0;0;0;0;0;0;0;.	0;0;0;0;0;0;0;0;.	#N/A
0	0	0	#N/A	#N/A	#N/A	#N/A	#N/A	#N/A	#N/A	0;0;0;0;0;0;0;0;0;0;0;0;0;0;0;0;0;0;0;0;0;0;0;0;0;0;0;0;0;0;.	0;0;0;0;0;0;0;0;.	#N/A
0	0	0	#N/A	#N/A	#N/A	#N/A	#N/A	#N/A	#N/A	0;0;0;0;0;0;0;0;0;0;0;0;0;0;0;0;0;0;0;0;0;0;0;0;0;0;0;0;0;0;.	0;0;0;0;0;0;0;0;.	#N/A
0	0	0	#N/A	#N/A	#N/A	#N/A	#N/A	#N/A	#N/A	0;0;0;0;0;0;0;0;0;0;0;0;0;0;0;0;0;0;0;0;0;0;0;0;0;0;0;0;0;0;.	0;0;0;0;0;0;0;0;.	#N/A
0	0	0	#N/A	#N/A	#N/A	#N/A	#N/A	#N/A	#N/A	0;0;0;0;0;0;0;0;0;0;0;0;0;0;0;0;0;0;0;0;0;0;0;0;0;0;0;0;0;0;.	0;0;0;0;0;0;0;0;.	#N/A
TCAP	1_up	1	muscle contraction	YES	NM_003673	4.87851	75598.2	2.34057e-05	A_23_P107051	.	.	titin-cap (telethonin) (TCAP), mRNA
GAMT	1_up	1	muscle contraction	YES	NM_000156	0.658144	4.55139	0.000815456	A_23_P108143	.	.	guanidinoacetate N-methyltransferase (GAMT), transcript variant 1, mRNA
FXYD1	1_up	1	muscle contraction	YES	NM_005031	2.92942	849.996	3.52864e-06	A_23_P108216	.	.	FXYD domain containing ion transport regulator 1 (phospholemman) (FXYD1), transcript variant a, mRNA
ACTA1	1_up	1	muscle contraction	YES	NM_001100	1.90941	81.173	0.00202101	A_23_P1102	.	.	actin, alpha 1, skeletal muscle (ACTA1), mRNA
MYOT	1_up	1	muscle contraction	YES	NM_006790	4.77655	59778.8	6.27707e-06	A_23_P110764	.	.	myotilin (MYOT), mRNA
TRIM63	1_up	1	muscle contraction	YES	NM_032588	3.11862	1314.08	2.06292e-06	A_23_P114983	.	.	tripartite motif-containing 63 (TRIM63), mRNA
ACTN2	1_up	1	muscle contraction	YES	NM_001103	2.48903	308.338	4.94865e-05	A_23_P115021	.	.	actinin, alpha 2 (ACTN2), mRNA
AGT	1_up	1	muscle contraction	YES	NM_000029	2.00622	101.443	0.00175736	A_23_P115261	.	.	angiotensinogen (serpin peptidase inhibitor, clade A, member 8) (AGT), mRNA
KCNE2	1_up	1	muscle contraction	YES	NM_172201	1.46755	29.3459	0.00659511	A_23_P120694	.	.	potassium voltage-gated channel, Isk-related family, member 2 (KCNE2), mRNA
CASQ2	1_up	1	muscle contraction	YES	NM_001232	4.64891	44556.7	1.08082e-05	A_23_P126582	.	miR550;miR565;.	calsequestrin 2 (cardiac muscle) (CASQ2), mRNA
TMOD4	1_up	1	muscle contraction	YES	NM_013353	5.20788	161390	3.85239e-05	A_23_P126605	.	.	tropomodulin 4 (muscle) (TMOD4), mRNA
TNNT3	1_up	1	muscle contraction	YES	NM_001042780	4.25867	18141.3	1.74891e-05	A_23_P127824	.	.	troponin T type 3 (skeletal, fast) (TNNT3), transcript variant 1, mRNA
ARG2	1_up	1	muscle contraction	YES	NM_001172	1.27341	18.7679	0.000466957	A_23_P128728	.	.	arginase, type II (ARG2), nuclear gene encoding mitochondrial protein, mRNA
TNNC2	1_up	1	muscle contraction	YES	NM_003279	4.13767	13730.1	3.66807e-05	A_23_P131825	.	.	troponin C type 2 (fast) (TNNC2), mRNA
HRC	1_up	1	muscle contraction	YES	NM_002152	3.14369	1392.17	0.000168	A_23_P142125	.	.	histidine rich calcium binding protein (HRC), mRNA
CKMT2	1_up	1	muscle contraction	YES	NM_001825	5.34019	218872	8.08259e-05	A_23_P144778	.	.	creatine kinase, mitochondrial 2 (sarcomeric) (CKMT2), nuclear gene encoding mitochondrial protein, mRNA
ACTA2	1_up	1	muscle contraction	YES	NM_001613	1.2515	17.8443	0.00603613	A_23_P150053	.	.	actin, alpha 2, smooth muscle, aorta (ACTA2), mRNA
FKBP1A	1_up	1	muscle contraction	YES	NM_000801	0.490207	3.09177	0.00847144	A_23_P154667	.	.	FK506 binding protein 1A, 12kDa (FKBP1A), transcript variant 12B, mRNA
MYL3	1_up	1	muscle contraction	YES	NM_000258	2.13464	136.344	6.75291e-05	A_23_P155638	.	.	myosin, light chain 3, alkali; ventricular, skeletal, slow (MYL3), mRNA
MYBPC2	1_up	1	muscle contraction	YES	NM_004533	2.90111	796.362	0.000411549	A_23_P16262	.	.	myosin binding protein C, fast type (MYBPC2), mRNA
TNNC1	1_up	1	muscle contraction	YES	NM_003280	1.85841	72.1789	0.000525247	A_23_P166823	.	.	troponin C type 1 (slow) (TNNC1), mRNA
HIPK2	1_up	1	muscle contraction	YES	NM_022740	0.550123	3.54913	0.0189276	A_23_P169756	.	.	homeodomain interacting protein kinase 2 (HIPK2), mRNA
KBTBD10	1_up	1	muscle contraction	YES	NM_006063	1.31665	20.7325	5.10672e-05	A_23_P17190	.	.	kelch repeat and BTB (POZ) domain containing 10 (KBTBD10), mRNA
KIF1B	1_up	1	muscle contraction	YES	NM_015074	1.09283	12.3831	0.000290617	A_23_P201287	.	.	kinesin family member 1B (KIF1B), transcript variant 1, mRNA
MAP2K1	1_up	1	muscle contraction	YES	NM_002755	0.904238	8.02117	0.0197723	A_23_P20248	.	.	mitogen-activated protein kinase kinase 1 (MAP2K1), mRNA
SSPN	1_up	1	muscle contraction	YES	NM_005086	2.02354	105.569	2.385e-05	A_23_P203920	.	.	sarcospan (Kras oncogene-associated gene) (SSPN), mRNA
ACTC1	1_up	1	muscle contraction	YES	NM_005159	0.555711	3.5951	0.0153292	A_23_P205894	.	.	actin, alpha, cardiac muscle 1 (ACTC1), mRNA
EPAS1	1_up	1	muscle contraction	YES	NM_001430	0.402995	2.52927	0.0446713	A_23_P210210	.	.	endothelial PAS domain protein 1 (EPAS1), mRNA
SMTN	1_up	1	muscle contraction	YES	NM_134269	0.47844	3.00912	0.0113621	A_23_P211428	.	.	smoothelin (SMTN), transcript variant 2, mRNA
OPA1	1_up	1	muscle contraction	YES	NM_130837	0.438004	2.7416	0.0107175	A_23_P211797	.	.	optic atrophy 1 (autosomal dominant) (OPA1), nuclear gene encoding mitochondrial protein, transcript variant 8, mRNA
UTRN	1_up	1	muscle contraction	YES	NM_007124	0.52237	3.32943	0.0274675	A_23_P214779	.	.	utrophin (UTRN), mRNA
IKBKB	1_up	1	muscle contraction	YES	NM_001556	0.45713	2.86503	0.0029795	A_23_P216188	.	.	inhibitor of kappa light polypeptide gene enhancer in B-cells, kinase beta (IKBKB), mRNA
MYL6B	1_up	1	muscle contraction	YES	NM_002475	1.74693	55.8383	3.77184e-05	A_23_P2223	.	.	myosin, light chain 6B, alkali, smooth muscle and non-muscle (MYL6B), mRNA
TNNI2	1_up	1	muscle contraction	YES	NM_003282	3.82196	6636.83	4.25751e-05	A_23_P24784	.	.	troponin I type 2 (skeletal, fast) (TNNI2), mRNA
SMPX	1_up	1	muscle contraction	YES	NM_014332	2.64139	437.916	0.000394893	A_23_P253542	.	.	small muscle protein, X-linked (SMPX), mRNA
CLN8	1_up	1	muscle contraction	YES	NM_018941	0.743974	5.54593	0.00136232	A_23_P253738	.	miR485;.	ceroid-lipofuscinosis, neuronal 8 (epilepsy, progressive with mental retardation) (CLN8), mRNA
MYOM2	1_up	1	muscle contraction	YES	NM_003970	3.97569	9455.53	0.000151642	A_23_P258912	.	miR222;.	myomesin (M-protein) 2, 165kDa (MYOM2), mRNA
MYH3	1_up	1	muscle contraction	YES	NM_002470	3.10927	1286.1	0.00030131	A_23_P26865	.	.	myosin, heavy chain 3, skeletal muscle, embryonic (MYH3), mRNA
SLMAP	1_up	1	muscle contraction	YES	NM_007159	0.866931	7.36089	0.00264411	A_23_P29441	.	.	sarcolemma associated protein (SLMAP), mRNA
ADRA1B	1_up	1	muscle contraction	YES	NM_000679	0.860467	7.25216	0.000942841	A_23_P33326	.	.	adrenergic, alpha-1B-, receptor (ADRA1B), mRNA
CACNA1H	1_up	1	muscle contraction	YES	NM_021098	2.84438	698.843	7.99803e-05	A_23_P3483	.	.	calcium channel, voltage-dependent, alpha 1H subunit (CACNA1H), transcript variant 1, mRNA
SPG7	1_up	1	muscle contraction	YES	NM_003119	0.410385	2.57268	0.00214279	A_23_P3627	.	.	spastic paraplegia 7, paraplegin (pure and complicated autosomal recessive) (SPG7), nuclear gene encoding mitochondrial protein, transcript variant 1, mRNA
MYH6	1_up	1	muscle contraction	YES	NM_002471	4.31674	20736.5	1.40704e-05	A_23_P37164	.	.	myosin, heavy chain 6, cardiac muscle, alpha (cardiomyopathy, hypertrophic 1) (MYH6), mRNA
MYH2	1_up	1	muscle contraction	YES	NM_017534	4.06294	11559.5	0.000273289	A_23_P38271	.	.	myosin, heavy chain 2, skeletal muscle, adult (MYH2), mRNA
DTNA	1_up	1	muscle contraction	YES	NM_001390	2.68769	487.184	1.28441e-06	A_23_P394809	.	.	dystrobrevin, alpha (DTNA), transcript variant 1, mRNA
HOMER1	1_up	1	muscle contraction	YES	NM_004272	0.992311	9.82452	0.000241545	A_23_P41917	.	.	homer homolog 1 (Drosophila) (HOMER1), mRNA
CHRND	1_up	1	muscle contraction	YES	NM_000751	0.859412	7.23455	0.0139846	A_23_P430558	.	.	cholinergic receptor, nicotinic, delta (CHRND), mRNA
MYH1	1_up	1	muscle contraction	YES	NM_005963	2.67965	478.248	0.00180949	A_23_P49657	.	.	myosin, heavy chain 1, skeletal muscle, adult (MYH1), mRNA
TNNT1	1_up	1	muscle contraction	YES	BC107798	1.71231	3.27686	9.99203e-05	A_23_P56050	.	.	troponin T type 1 (skeletal, slow), mRNA (cDNA clone MGC:104241 IMAGE:4247379), complete cds.
COL4A3BP	1_up	1	muscle contraction	YES	NM_005713	0.668548	4.66174	0.00174362	A_23_P61748	.	.	collagen, type IV, alpha 3 (Goodpasture antigen) binding protein (COL4A3BP), transcript variant 1, mRNA
TNNI3	1_up	1	muscle contraction	YES	NM_000363	1.52291	33.3356	0.00043572	A_23_P67453	.	.	troponin I type 3 (cardiac) (TNNI3), mRNA
MAP1S	1_up	1	muscle contraction	YES	NM_018174	0.405884	2.54615	0.0180318	A_23_P67583	.	.	microtubule-associated protein 1S (MAP1S), mRNA
NOS3	1_up	1	muscle contraction	YES	NM_000603	0.946803	8.84714	0.000287448	A_23_P70849	.	.	nitric oxide synthase 3 (endothelial cell) (NOS3), mRNA
MYH8	1_up	1	muscle contraction	YES	NM_002472	3.49741	3143.48	0.000112873	A_23_P77933	.	.	myosin, heavy chain 8, skeletal muscle, perinatal (MYH8), mRNA
RYR1	1_up	1	muscle contraction	YES	NM_000540	1.23211	17.0652	2.13524e-05	A_23_P78867	.	.	ryanodine receptor 1 (skeletal) (RYR1), transcript variant 1, mRNA
MYLK2	1_up	1	muscle contraction	YES	NM_033118	1.3544	22.6154	0.0202309	A_23_P80008	.	.	myosin light chain kinase 2, skeletal muscle (MYLK2), mRNA
TTN	1_up	1	muscle contraction	YES	NM_133378	2.18844	154.328	0.000479579	A_23_P85269	.	.	titin (TTN), transcript variant N2-A, mRNA
CACNA1S	1_up	1	muscle contraction	YES	NM_000069	2.10998	128.818	4.87163e-05	A_23_P85765	.	.	calcium channel, voltage-dependent, L type, alpha 1S subunit (CACNA1S), mRNA
ALDOA	1_up	1	muscle contraction	YES	NM_000034	0.809726	6.45247	0.00271042	A_23_P88963	.	.	aldolase A, fructose-bisphosphate (ALDOA), transcript variant 1, mRNA
CACNG1	1_up	1	muscle contraction	YES	NM_000727	2.80312	635.509	9.08961e-06	A_23_P89302	.	miR565;.	calcium channel, voltage-dependent, gamma subunit 1 (CACNG1), mRNA
PGAM2	1_up	1	muscle contraction	YES	NM_000290	3.59468	3932.64	3.07848e-05	A_23_P93940	.	.	phosphoglycerate mutase 2 (muscle) (PGAM2), mRNA
MYO7A	1_up	1	muscle contraction	YES	NM_000260	0.873714	7.47677	0.00513846	A_23_P98786	.	.	myosin VIIA (MYO7A), mRNA
HDAC5	1_up	1	muscle contraction	YES	NM_001015053	0.52614	3.35846	0.00832152	A_24_P125283	.	.	histone deacetylase 5 (HDAC5), transcript variant 3, mRNA
SOD1	1_up	1	muscle contraction	YES	NM_000454	0.345413	2.2152	0.0143545	A_24_P151464	.	.	superoxide dismutase 1, soluble (amyotrophic lateral sclerosis 1 (adult)) (SOD1), mRNA
MYL4	1_up	1	muscle contraction	YES	NM_002476	3.31294	2055.62	4.33372e-05	A_24_P188218	.	.	myosin, light chain 4, alkali; atrial, embryonic (MYL4), transcript variant 2, mRNA
MYL1	1_up	1	muscle contraction	YES	NM_079420	3.51362	3262.99	0.000334463	A_24_P191326	.	.	myosin, light chain 1, alkali; skeletal, fast (MYL1), transcript variant 1f, mRNA
CRYAB	1_up	1	muscle contraction	YES	NM_001885	1.98036	95.5794	0.000232431	A_24_P206776	.	.	crystallin, alpha B (CRYAB), mRNA
DYNC1I1	1_up	1	muscle contraction	YES	NM_004411	0.986071	9.68437	0.000658746	A_24_P221414	.	.	dynein, cytoplasmic 1, intermediate chain 1 (DYNC1I1), mRNA
GDNF	1_up	1	muscle contraction	YES	NM_000514	0.556978	3.60561	0.000168739	A_24_P25544	.	.	glial cell derived neurotrophic factor (GDNF), transcript variant 1, mRNA
TNNT2	1_up	1	muscle contraction	YES	NM_000364	0.452791	2.83656	0.0194342	A_24_P257022	.	.	troponin T type 2 (cardiac) (TNNT2), transcript variant 1, mRNA
SCN4A	1_up	1	muscle contraction	YES	NM_000334	1.43658	27.3264	0.000176115	A_24_P270999	.	.	sodium channel, voltage-gated, type IV, alpha (SCN4A), mRNA
HCN4	1_up	1	muscle contraction	YES	NM_005477	0.336525	2.17032	0.00383056	A_24_P279060	.	.	hyperpolarization activated cyclic nucleotide-gated potassium channel 4 (HCN4), mRNA
MYH7	1_up	1	muscle contraction	YES	NM_000257	3.95717	9060.94	5.63125e-05	A_24_P282383	.	.	myosin, heavy chain 7, cardiac muscle, beta (MYH7), mRNA
MACF1	1_up	1	muscle contraction	YES	NM_012090	0.533288	3.41419	0.00669841	A_24_P418637	.	.	microtubule-actin crosslinking factor 1 (MACF1), transcript variant 1, mRNA
TPM1	1_up	1	muscle contraction	YES	NM_000366	1.0334	10.7994	0.00426695	A_24_P44462	.	.	tropomyosin 1 (alpha) (TPM1), transcript variant 5, mRNA
PSEN2	1_up	1	muscle contraction	YES	NM_000447	1.2443	17.5507	2.9114e-06	A_24_P62521	.	.	presenilin 2 (Alzheimer disease 4) (PSEN2), transcript variant 1, mRNA
HDAC4	1_up	1	muscle contraction	YES	NM_006037	0.904876	8.03297	0.00229499	A_24_P8892	.	.	histone deacetylase 4 (HDAC4), mRNA
MYOM1	1_up	1	muscle contraction	YES	NM_003803	5.05748	114152	1.24674e-05	A_24_P938101	.	miR565;.	myomesin 1 (skelemin) 185kDa (MYOM1), mRNA
KCNMA1	1_up	1	muscle contraction	YES	NM_001014797	2.08153	120.65	0.000351797	A_32_P192692	.	.	potassium large conductance calcium-activated channel, subfamily M, alpha member 1 (KCNMA1), transcript variant 1, mRNA
TRIM72	1_up	1	muscle contraction	YES	NM_001008274	0.810509	6.46411	0.000245513	A_32_P429687	.	miR222;.	tripartite motif-containing 72 (TRIM72), mRNA
CAMK2D	1_up	1	muscle contraction	YES	NM_001221	0.793451	6.21514	0.00192078	A_32_P47988	.	miR7;.	calcium/calmodulin-dependent protein kinase (CaM kinase) II delta (CAMK2D), transcript variant 3, mRNA
TMOD1	2_up	2	muscle development	YES	NM_003275	3.84057	6927.37	8.57961e-06	A_23_P112289	.	miR222;.	tropomodulin 1 (TMOD1), mRNA
AGT	2_up	2	muscle development	YES	NM_000029	2.00622	101.443	0.00175736	A_23_P115261	.	.	angiotensinogen (serpin peptidase inhibitor, clade A, member 8) (AGT), mRNA
KCNE2	2_up	2	muscle development	YES	NM_172201	1.46755	29.3459	0.00659511	A_23_P120694	.	.	potassium voltage-gated channel, Isk-related family, member 2 (KCNE2), mRNA
CNN1	2_up	2	muscle development	YES	NM_001299	2.61717	414.16	0.000124338	A_23_P125233	.	.	calponin 1, basic, smooth muscle (CNN1), mRNA
MYOZ1	2_up	2	muscle development	YES	NM_021245	3.96612	9249.45	0.000100246	A_23_P1320	.	.	myozenin 1 (MYOZ1), mRNA
FXR1	2_up	2	muscle development	YES	NM_001013439	1.12643	13.3791	0.000301722	A_23_P132784	.	.	fragile X mental retardation, autosomal homolog 1 (FXR1), transcript variant 3, mRNA
NEURL	2_up	2	muscle development	YES	NM_004210	3.43851	2744.77	2.06292e-06	A_23_P138492	.	.	neuralized homolog (Drosophila) (NEURL), mRNA
NEB	2_up	2	muscle development	YES	NM_004543	3.45535	2853.3	2.17462e-06	A_23_P146783	.	.	nebulin (NEB), mRNA
SGCD	2_up	2	muscle development	YES	NM_000337	1.84363	69.7642	2.30236e-05	A_23_P147647	.	.	sarcoglycan, delta (35kDa dystrophin-associated glycoprotein) (SGCD), transcript variant 1, mRNA
NEO1	2_up	2	muscle development	YES	NM_002499	0.858763	7.22376	0.00552237	A_23_P14798	.	miR565;.	neogenin homolog 1 (chicken) (NEO1), mRNA
ATP1A2	2_up	2	muscle development	YES	NM_000702	0.880363	7.59213	0.00333035	A_23_P148879	.	.	ATPase, Na+/K+ transporting, alpha 2 (+) polypeptide (ATP1A2), mRNA
ACTA2	2_up	2	muscle development	YES	NM_001613	1.2515	17.8443	0.00603613	A_23_P150053	.	.	actin, alpha 2, smooth muscle, aorta (ACTA2), mRNA
GLMN	2_up	2	muscle development	YES	NM_053274	0.351388	2.24589	0.022879	A_23_P160742	.	.	glomulin, FKBP associated protein (GLMN), mRNA
APOE	2_up	2	muscle development	YES	NM_000041	3.85158	7105.3	2.34579e-05	A_23_P164650	.	.	apolipoprotein E (APOE), mRNA
BIN1	2_up	2	muscle development	YES	NM_139346	1.24644	17.6376	0.000261693	A_23_P165333	.	.	bridging integrator 1 (BIN1), transcript variant 4, mRNA
NEURL2	2_up	2	muscle development	YES	NM_080749	0.790358	6.17104	0.00203746	A_23_P165989	.	.	neuralized homolog 2 (Drosophila) (NEURL2), mRNA
NFKB2	2_up	2	muscle development	YES	NM_001077493	0.476089	2.99288	0.00493784	A_23_P202156	.	.	nuclear factor of kappa light polypeptide gene enhancer in B-cells 2 (p49/p100) (NFKB2), transcript variant 3, mRNA
LMO7	2_up	2	muscle development	YES	NM_005358	0.477795	3.00466	0.0164633	A_23_P205159	.	.	LIM domain 7 (LMO7), mRNA
FHL1	2_up	2	muscle development	YES	NM_001449	2.60091	398.941	0.00089337	A_23_P217326	.	.	four and a half LIM domains 1 (FHL1), mRNA
CAPN3	2_up	2	muscle development	YES	NM_000070	2.84234	695.565	1.52448e-06	A_23_P218190	.	.	calpain 3, (p94) (CAPN3), transcript variant 1, mRNA
IFRD1	2_up	2	muscle development	YES	NM_001007245	0.918383	8.28673	0.00237076	A_23_P251825	.	.	interferon-related developmental regulator 1 (IFRD1), transcript variant 2, mRNA
MAPK12	2_up	2	muscle development	YES	NM_002969	0.654516	4.51353	0.0473091	A_23_P29347	.	.	mitogen-activated protein kinase 12 (MAPK12), mRNA
PTK2	2_up	2	muscle development	YES	NM_153831	0.304096	2.01417	0.0131351	A_23_P324679	.	.	PTK2 protein tyrosine kinase 2 (PTK2), transcript variant 1, mRNA
CACNA1H	2_up	2	muscle development	YES	NM_021098	2.84438	698.843	7.99803e-05	A_23_P3483	.	.	calcium channel, voltage-dependent, alpha 1H subunit (CACNA1H), transcript variant 1, mRNA
GFOD2	2_up	2	muscle development	YES	NM_030819	0.394303	2.47915	0.00527496	A_23_P3574	.	.	glucose-fructose oxidoreductase domain containing 2 (GFOD2), mRNA
NTF3	2_up	2	muscle development	YES	NM_002527	1.88695	77.0812	0.00662287	A_23_P360797	.	.	neurotrophin 3 (NTF3), mRNA
WNT4	2_up	2	muscle development	YES	NM_030761	0.977763	9.50086	0.000225903	A_23_P382607	.	.	wingless-type MMTV integration site family, member 4 (WNT4), mRNA
MTHFR	2_up	2	muscle development	YES	NM_005957	0.541044	3.47572	0.00345359	A_23_P404045	.	.	5,10-methylenetetrahydrofolate reductase (NADPH) (MTHFR), mRNA
ITGB1BP2	2_up	2	muscle development	YES	NM_012278	2.15943	144.354	0.000736758	A_23_P45424	.	.	integrin beta 1 binding protein (melusin) 2 (ITGB1BP2), mRNA
UNC45B	2_up	2	muscle development	YES	NM_173167	1.65923	45.6282	0.000438734	A_23_P49677	.	.	unc-45 homolog B (C. elegans) (UNC45B), transcript variant 1, mRNA
MTM1	2_up	2	muscle development	YES	NM_000252	1.02966	10.7068	6.47133e-05	A_23_P62128	.	.	myotubularin 1 (MTM1), mRNA
NOS3	2_up	2	muscle development	YES	NM_000603	0.946803	8.84714	0.000287448	A_23_P70849	.	.	nitric oxide synthase 3 (endothelial cell) (NOS3), mRNA
PCDHB10	2_up	2	muscle development	YES	NM_018930	1.04886	11.1909	0.00357081	A_23_P7397	.	.	protocadherin beta 10 (PCDHB10), mRNA
NPPA	2_up	2	muscle development	YES	NM_006172	4.42254	26457.2	2.82092e-06	A_23_P74059	.	.	natriuretic peptide precursor A (NPPA), mRNA
CD9	2_up	2	muscle development	YES	NM_001769	0.568933	3.70623	0.0363561	A_23_P76364	.	.	CD9 molecule (CD9), mRNA
MYEF2	2_up	2	muscle development	YES	NM_016132	0.848351	7.05263	0.00133115	A_23_P77079	.	.	myelin expression factor 2 (MYEF2), mRNA
VEGFA	2_up	2	muscle development	YES	NM_001025366	0.945873	8.82822	0.000798313	A_23_P81805	.	.	vascular endothelial growth factor A (VEGFA), transcript variant 1, mRNA
TEAD4	2_up	2	muscle development	YES	NM_003213	0.688554	4.88151	0.00146099	A_23_P94795	.	.	TEA domain family member 4 (TEAD4), transcript variant 1, mRNA
HRAS	2_up	2	muscle development	YES	NM_005343	0.492026	3.10475	0.00371423	A_23_P98183	.	.	v-Ha-ras Harvey rat sarcoma viral oncogene homolog (HRAS), transcript variant 1, mRNA
HBEGF	2_up	2	muscle development	YES	NM_001945	1.42055	26.3363	0.000103269	A_24_P140608	.	.	heparin-binding EGF-like growth factor (HBEGF), mRNA
SOD1	2_up	2	muscle development	YES	NM_000454	0.345413	2.2152	0.0143545	A_24_P151464	.	.	superoxide dismutase 1, soluble (amyotrophic lateral sclerosis 1 (adult)) (SOD1), mRNA
ANK3	2_up	2	muscle development	YES	NM_001149	2.70266	504.271	1.22901e-06	A_24_P162173	.	.	ankyrin 3, node of Ranvier (ankyrin G) (ANK3), transcript variant 2, mRNA
MYL4	2_up	2	muscle development	YES	NM_002476	3.31294	2055.62	4.33372e-05	A_24_P188218	.	.	myosin, light chain 4, alkali; atrial, embryonic (MYL4), transcript variant 2, mRNA
MYL1	2_up	2	muscle development	YES	NM_079420	3.51362	3262.99	0.000334463	A_24_P191326	.	.	myosin, light chain 1, alkali; skeletal, fast (MYL1), transcript variant 1f, mRNA
UBE2B	2_up	2	muscle development	YES	NM_003337	0.568178	3.6998	0.00114389	A_24_P200583	.	.	ubiquitin-conjugating enzyme E2B (RAD6 homolog) (UBE2B), mRNA
NRCAM	2_up	2	muscle development	YES	NM_001037132	0.924435	8.40301	0.00859783	A_24_P252364	.	.	neuronal cell adhesion molecule (NRCAM), transcript variant 1, mRNA
HCN4	2_up	2	muscle development	YES	NM_005477	0.336525	2.17032	0.00383056	A_24_P279060	.	.	hyperpolarization activated cyclic nucleotide-gated potassium channel 4 (HCN4), mRNA
SORT1	2_up	2	muscle development	YES	NM_002959	0.667839	4.65414	0.00547378	A_24_P325520	.	miR565;miR659;.	sortilin 1 (SORT1), mRNA
APBB1	2_up	2	muscle development	YES	NM_001164	0.659185	4.56231	0.00100278	A_24_P372613	.	.	amyloid beta (A4) precursor protein-binding, family B, member 1 (Fe65) (APBB1), transcript variant 1, mRNA
CYB5R3	2_up	2	muscle development	YES	NM_007326	0.256465	1.80495	0.0210478	A_24_P378958	.	.	cytochrome b5 reductase 3 (CYB5R3), transcript variant S, mRNA
PCDHB9	2_up	2	muscle development	YES	NM_019119	0.684346	4.83443	0.0313623	A_24_P380284	.	.	protocadherin beta 9 (PCDHB9), mRNA
SYNE1	2_up	2	muscle development	YES	NM_033071	1.1012	12.624	0.000508489	A_24_P410453	.	.	spectrin repeat containing, nuclear envelope 1 (SYNE1), transcript variant longer, mRNA
CXCL12	2_up	2	muscle development	YES	NM_000609	0.826778	6.71086	0.00318507	A_24_P412156	.	.	chemokine (C-X-C motif) ligand 12 (stromal cell-derived factor 1) (CXCL12), transcript variant 2, mRNA
PPARA	2_up	2	muscle development	YES	NM_005036	0.696257	4.96887	0.00364377	A_24_P417036	.	.	peroxisome proliferator-activated receptor alpha (PPARA), transcript variant 5, mRNA
COL18A1	2_up	2	muscle development	YES	NM_030582	1.27366	18.7784	0.00134678	A_24_P57426	.	miR565;.	collagen, type XVIII, alpha 1 (COL18A1), transcript variant 1, mRNA
ACHE	2_up	2	muscle development	YES	NM_000665	1.27978	19.0451	0.00312431	A_24_P60845	.	.	acetylcholinesterase (Yt blood group) (ACHE), transcript variant E4-E6, mRNA
PSEN2	2_up	2	muscle development	YES	NM_000447	1.2443	17.5507	2.9114e-06	A_24_P62521	.	.	presenilin 2 (Alzheimer disease 4) (PSEN2), transcript variant 1, mRNA
KCNMA1	2_up	2	muscle development	YES	NM_001014797	2.08153	120.65	0.000351797	A_32_P192692	.	.	potassium large conductance calcium-activated channel, subfamily M, alpha member 1 (KCNMA1), transcript variant 1, mRNA
TRIM72	2_up	2	muscle development	YES	NM_001008274	0.810509	6.46411	0.000245513	A_32_P429687	.	miR222;.	tripartite motif-containing 72 (TRIM72), mRNA
CAMK2D	2_up	2	muscle development	YES	NM_001221	0.793451	6.21514	0.00192078	A_32_P47988	.	miR7;.	calcium/calmodulin-dependent protein kinase (CaM kinase) II delta (CAMK2D), transcript variant 3, mRNA
MAFF	3_up	3	embryonic development	YES	NM_012323	0.547383	3.52681	0.00203514	A_23_P103110	.	miR222;.	v-maf musculoaponeurotic fibrosarcoma oncogene homolog F (avian) (MAFF), transcript variant 1, mRNA
FGF9	3_up	3	embryonic development	YES	NM_002010	4.18357	15260.6	1.2308e-06	A_23_P105803	.	.	fibroblast growth factor 9 (glia-activating factor) (FGF9), mRNA
TCAP	3_up	3	embryonic development	YES	NM_003673	4.87851	75598.2	2.34057e-05	A_23_P107051	.	.	titin-cap (telethonin) (TCAP), mRNA
HES7	3_up	3	embryonic development	YES	NM_032580	0.417932	2.61777	0.00135375	A_23_P107394	.	.	hairy and enhancer of split 7 (Drosophila) (HES7), mRNA
MSX1	3_up	3	embryonic development	YES	NM_002448	0.651384	4.48109	0.0055836	A_23_P110430	.	miR7;.	msh homeobox 1 (MSX1), mRNA
HOXA3	3_up	3	embryonic development	YES	NM_153631	0.410212	2.57165	0.00683793	A_23_P111571	.	.	homeobox A3 (HOXA3), transcript variant 2, mRNA
DLD	3_up	3	embryonic development	YES	NM_000108	0.419509	2.6273	0.00164405	A_23_P111835	.	miR550;.	dihydrolipoamide dehydrogenase (DLD), mRNA
KEAP1	3_up	3	embryonic development	YES	NM_203500	0.43029	2.69333	0.00124448	A_23_P119141	.	.	kelch-like ECH-associated protein 1 (KEAP1), transcript variant 1, mRNA
ECSIT	3_up	3	embryonic development	YES	NM_016581	0.969863	9.3296	7.87129e-05	A_23_P119295	.	.	ECSIT homolog (Drosophila) (ECSIT), mRNA
XRCC4	3_up	3	embryonic development	YES	NM_022550	1.56519	36.7443	0.000100208	A_23_P122174	.	.	X-ray repair complementing defective repair in Chinese hamster cells 4 (XRCC4), transcript variant 3, mRNA
JAK2	3_up	3	embryonic development	YES	NM_004972	0.500986	3.16946	0.045124	A_23_P123608	.	.	Janus kinase 2 (a protein tyrosine kinase) (JAK2), mRNA
MFN2	3_up	3	embryonic development	YES	NM_014874	0.63198	4.28529	0.000490423	A_23_P126135	.	.	mitofusin 2 (MFN2), nuclear gene encoding mitochondrial protein, mRNA
CELSR1	3_up	3	embryonic development	YES	NM_014246	1.94909	88.9387	0.00339112	A_23_P132378	.	.	cadherin, EGF LAG seven-pass G-type receptor 1 (flamingo homolog, Drosophila) (CELSR1), mRNA
CHST11	3_up	3	embryonic development	YES	NM_018413	0.742229	1.67276	0.0130476	A_23_P139919	.	.	carbohydrate (chondroitin 4) sulfotransferase 11 (CHST11), mRNA
CEBPB	3_up	3	embryonic development	YES	NM_005194	0.707759	5.10222	0.00846602	A_23_P143242	.	.	CCAAT/enhancer binding protein (C/EBP), beta (CEBPB), mRNA
SLIT2	3_up	3	embryonic development	YES	NM_004787	1.77087	59.0029	0.00102085	A_23_P144348	.	.	slit homolog 2 (Drosophila) (SLIT2), mRNA
NKX3-1	3_up	3	embryonic development	YES	NM_006167	0.525926	3.35681	0.0132414	A_23_P157545	.	.	NK3 transcription factor related, locus 1 (Drosophila) (NKX3-1), mRNA
ELL	3_up	3	embryonic development	YES	NM_006532	0.443442	2.77614	0.017106	A_23_P16538	.	miR565;.	elongation factor RNA polymerase II (ELL), mRNA
ZFPM2	3_up	3	embryonic development	YES	NM_012082	0.921312	8.34281	0.0112796	A_23_P168909	.	.	zinc finger protein, multitype 2 (ZFPM2), mRNA
DNMT3L	3_up	3	embryonic development	YES	NM_013369	1.72837	53.5015	0.00101414	A_23_P17673	.	.	DNA (cytosine-5-)-methyltransferase 3-like (DNMT3L), transcript variant 1, mRNA
EPAS1	3_up	3	embryonic development	YES	NM_001430	0.402995	2.52927	0.0446713	A_23_P210210	.	.	endothelial PAS domain protein 1 (EPAS1), mRNA
HSF1	3_up	3	embryonic development	YES	NM_005526	0.69249	4.92594	0.0025661	A_23_P253841	.	.	heat shock transcription factor 1 (HSF1), mRNA
HOXA4	3_up	3	embryonic development	YES	NM_002141	0.627556	4.24186	0.0021688	A_23_P253982	.	.	homeobox A4 (HOXA4), mRNA
KLF4	3_up	3	embryonic development	YES	NM_004235	1.13174	13.5439	0.0057126	A_23_P32233	.	.	Kruppel-like factor 4 (gut) (KLF4), mRNA
FZD3	3_up	3	embryonic development	YES	NM_017412	0.397858	2.49953	0.0349677	A_23_P347468	.	.	frizzled homolog 3 (Drosophila) (FZD3), mRNA
TFEB	3_up	3	embryonic development	YES	NM_007162	1.71419	51.7831	4.31106e-05	A_23_P368729	.	.	transcription factor EB (TFEB), mRNA
MYH6	3_up	3	embryonic development	YES	NM_002471	4.31674	20736.5	1.40704e-05	A_23_P37164	.	.	myosin, heavy chain 6, cardiac muscle, alpha (cardiomyopathy, hypertrophic 1) (MYH6), mRNA
CEBPA	3_up	3	embryonic development	YES	NM_004364	1.4752	29.8677	0.0123094	A_23_P375494	.	.	CCAAT/enhancer binding protein (C/EBP), alpha (CEBPA), mRNA
LMO4	3_up	3	embryonic development	YES	NM_006769	0.91543	8.23058	0.00113491	A_23_P380181	.	.	LIM domain only 4 (LMO4), mRNA
MAFG	3_up	3	embryonic development	YES	NM_002359	0.567754	3.69619	0.00831885	A_23_P390044	.	miR659;.	v-maf musculoaponeurotic fibrosarcoma oncogene homolog G (avian) (MAFG), transcript variant 1, mRNA
FOXC1	3_up	3	embryonic development	YES	NM_001453	1.38217	24.1083	0.000261007	A_23_P390504	.	.	forkhead box C1 (FOXC1), mRNA
PRMT1	3_up	3	embryonic development	YES	NM_198319	0.36124	2.29742	0.0483586	A_23_P39088	.	.	protein arginine methyltransferase 1 (PRMT1), transcript variant 2, mRNA
GRLF1	3_up	3	embryonic development	YES	NM_004491	0.57741	3.77929	0.00204485	A_23_P39137	.	.	glucocorticoid receptor DNA binding factor 1 (GRLF1), mRNA
NR4A3	3_up	3	embryonic development	YES	NM_173198	2.32255	210.16	0.0139242	A_23_P398566	.	.	nuclear receptor subfamily 4, group A, member 3 (NR4A3), transcript variant 2, mRNA
IFT88	3_up	3	embryonic development	YES	NM_175605	0.301188	2.00073	0.025025	A_23_P48339	.	.	intraflagellar transport 88 homolog (Chlamydomonas) (IFT88), transcript variant 1, mRNA
CHRD	3_up	3	embryonic development	YES	NM_003741	1.70189	50.3372	3.26412e-05	A_23_P502047	.	.	chordin (CHRD), mRNA
PRRX1	3_up	3	embryonic development	YES	NM_006902	2.1108	129.063	0.000108037	A_23_P502731	.	.	paired related homeobox 1 (PRRX1), transcript variant pmx-1a, mRNA
MBD3	3_up	3	embryonic development	YES	NM_003926	0.26062	1.8223	0.0470881	A_23_P50839	.	.	methyl-CpG binding domain protein 3 (MBD3), mRNA
HECTD1	3_up	3	embryonic development	YES	NM_015382	0.608428	4.05909	0.00180464	A_23_P54006	.	.	HECT domain containing 1 (HECTD1), mRNA
SHROOM3	3_up	3	embryonic development	YES	NM_020859	2.54391	349.871	0.000231135	A_23_P58117	.	.	shroom family member 3 (SHROOM3), mRNA
COL4A3BP	3_up	3	embryonic development	YES	NM_005713	0.668548	4.66174	0.00174362	A_23_P61748	.	.	collagen, type IV, alpha 3 (Goodpasture antigen) binding protein (COL4A3BP), transcript variant 1, mRNA
ZBTB17	3_up	3	embryonic development	YES	NM_003443	0.730384	5.37507	0.000667442	A_23_P654	.	.	zinc finger and BTB domain containing 17 (ZBTB17), mRNA
TSC2	3_up	3	embryonic development	YES	NM_000548	0.309364	2.03875	0.0198311	A_23_P66110	.	.	tuberous sclerosis 2 (TSC2), transcript variant 1, mRNA
APBA3	3_up	3	embryonic development	YES	NM_004886	0.226596	1.68499	0.0462519	A_23_P67555	.	.	amyloid beta (A4) precursor protein-binding, family A, member 3 (X11-like 2) (APBA3), mRNA
HOXA7	3_up	3	embryonic development	YES	NM_006896	0.324333	2.11025	0.0216221	A_23_P70968	.	miR565;.	homeobox A7 (HOXA7), mRNA
MYF6	3_up	3	embryonic development	YES	NM_002469	1.01525	10.3575	0.0158201	A_23_P76460	.	.	myogenic factor 6 (herculin) (MYF6), mRNA
MKKS	3_up	3	embryonic development	YES	NM_170784	0.33964	2.18595	0.0385911	A_23_P79962	.	.	McKusick-Kaufman syndrome (MKKS), transcript variant 2, mRNA
VEGFA	3_up	3	embryonic development	YES	NM_001025366	0.945873	8.82822	0.000798313	A_23_P81805	.	.	vascular endothelial growth factor A (VEGFA), transcript variant 1, mRNA
ENDOG	3_up	3	embryonic development	YES	NM_004435	0.781682	6.04898	0.00390374	A_23_P83266	.	.	endonuclease G (ENDOG), nuclear gene encoding mitochondrial protein, mRNA
PHGDH	3_up	3	embryonic development	YES	NM_006623	0.980386	9.55842	0.034716	A_23_P85783	.	.	phosphoglycerate dehydrogenase (PHGDH), mRNA
TGFB3	3_up	3	embryonic development	YES	NM_003239	3.01137	1026.52	1.22901e-06	A_23_P88404	.	.	transforming growth factor, beta 3 (TGFB3), mRNA
TEAD4	3_up	3	embryonic development	YES	NM_003213	0.688554	4.88151	0.00146099	A_23_P94795	.	.	TEA domain family member 4 (TEAD4), transcript variant 1, mRNA
BBS4	3_up	3	embryonic development	YES	NM_033028	0.726549	5.32781	0.000185101	A_23_P99967	.	miR565;.	Bardet-Biedl syndrome 4 (BBS4), mRNA
RIC8A	3_up	3	embryonic development	YES	NM_021932	0.298873	1.99009	0.024051	A_24_P115971	.	.	resistance to inhibitors of cholinesterase 8 homolog A (C. elegans) (RIC8A), mRNA
ADD1	3_up	3	embryonic development	YES	NM_001119	0.926036	8.43404	6.71871e-05	A_24_P117866	.	.	adducin 1 (alpha) (ADD1), transcript variant 1, mRNA
TBX15	3_up	3	embryonic development	YES	NM_152380	0.957854	9.07515	0.000249241	A_24_P128442	.	.	T-box 15 (TBX15), mRNA
ARFRP1	3_up	3	embryonic development	YES	NM_003224	0.545606	3.51242	0.000637831	A_24_P159948	.	.	ADP-ribosylation factor related protein 1 (ARFRP1), mRNA
ZNF358	3_up	3	embryonic development	YES	NM_018083	0.531076	3.39685	0.00625026	A_24_P19175	.	.	zinc finger protein 358 (ZNF358), mRNA
LEF1	3_up	3	embryonic development	YES	NM_016269	0.975856	9.45923	0.00432599	A_24_P20630	.	miR565;.	lymphoid enhancer-binding factor 1 (LEF1), mRNA
ALS2	3_up	3	embryonic development	YES	NM_020919	0.474542	2.98223	0.00419766	A_24_P222410	.	.	amyotrophic lateral sclerosis 2 (juvenile) (ALS2), mRNA
HCN4	3_up	3	embryonic development	YES	NM_005477	0.336525	2.17032	0.00383056	A_24_P279060	.	.	hyperpolarization activated cyclic nucleotide-gated potassium channel 4 (HCN4), mRNA
MESP1	3_up	3	embryonic development	YES	NM_018670	1.4753	29.8742	0.00424384	A_24_P279121	.	.	mesoderm posterior 1 homolog (mouse) (MESP1), mRNA
TSC1	3_up	3	embryonic development	YES	NM_000368	0.296998	1.98152	0.0167759	A_24_P329635	.	.	tuberous sclerosis 1 (TSC1), transcript variant 1, mRNA
PRKAR1A	3_up	3	embryonic development	YES	NM_212472	1.51337	32.6113	1.22697e-05	A_24_P356592	.	.	protein kinase, cAMP-dependent, regulatory, type I, alpha (tissue specific extinguisher 1) (PRKAR1A), transcript variant 3, mRNA
GJB3	3_up	3	embryonic development	YES	NM_024009	0.462553	2.90103	0.0154982	A_24_P379233	.	.	gap junction protein, beta 3, 31kDa (connexin 31) (GJB3), transcript variant 1, mRNA
ARNT	3_up	3	embryonic development	YES	NM_001668	0.23776	1.72886	0.0482233	A_24_P391568	.	.	aryl hydrocarbon receptor nuclear translocator (ARNT), transcript variant 1, mRNA
EGLN1	3_up	3	embryonic development	YES	NM_022051	1.02698	10.641	0.00586132	A_24_P410363	.	.	egl nine homolog 1 (C. elegans) (EGLN1), mRNA
MACF1	3_up	3	embryonic development	YES	NM_012090	0.533288	3.41419	0.00669841	A_24_P418637	.	.	microtubule-actin crosslinking factor 1 (MACF1), transcript variant 1, mRNA
BMPR1A	3_up	3	embryonic development	YES	NM_004329	0.348032	2.2286	0.0468014	A_24_P418717	.	.	bone morphogenetic protein receptor, type IA (BMPR1A), mRNA
TPM1	3_up	3	embryonic development	YES	NM_000366	1.0334	10.7994	0.00426695	A_24_P44462	.	.	tropomyosin 1 (alpha) (TPM1), transcript variant 5, mRNA
PKD1	3_up	3	embryonic development	YES	NM_000296	1.07491	11.8825	6.68595e-05	A_24_P477127	.	.	polycystic kidney disease 1 (autosomal dominant) (PKD1), transcript variant 2, mRNA
DAD1	3_up	3	embryonic development	YES	NM_001344	0.244321	1.75518	0.0300086	A_24_P47870	.	.	defender against cell death 1 (DAD1), mRNA
PSEN2	3_up	3	embryonic development	YES	NM_000447	1.2443	17.5507	2.9114e-06	A_24_P62521	.	.	presenilin 2 (Alzheimer disease 4) (PSEN2), transcript variant 1, mRNA
CSDA	3_up	3	embryonic development	YES	NM_003651	0.739711	5.49175	0.00120529	A_24_P625382	.	.	cold shock domain protein A (CSDA), mRNA
T	3_up	3	embryonic development	YES	NM_003181	0.641559	4.38085	0.000480394	A_24_P63642	.	.	T, brachyury homolog (mouse) (T), mRNA
SMAD1	3_up	3	embryonic development	YES	NM_005900	0.517301	3.2908	0.00211244	A_24_P71938	.	.	SMAD family member 1 (SMAD1), transcript variant 1, mRNA
PSMC4	3_up	3	embryonic development	YES	NM_006503	0.236468	1.72373	0.0445797	A_24_P91310	.	.	proteasome (prosome, macropain) 26S subunit, ATPase, 4 (PSMC4), transcript variant 1, mRNA
GNA13	3_up	3	embryonic development	YES	NM_006572	0.339103	2.18325	0.0248286	A_24_P941441	.	.	guanine nucleotide binding protein (G protein), alpha 13 (GNA13), mRNA
EPB41L5	3_up	3	embryonic development	YES	NM_020909	1.30757	20.3034	9.99203e-05	A_24_P944640	.	miR222;.	erythrocyte membrane protein band 4.1 like 5 (EPB41L5), mRNA
SMAD2	3_up	3	embryonic development	YES	NM_001003652	0.370384	2.3463	0.0210417	A_32_P109002	.	.	SMAD family member 2 (SMAD2), transcript variant 2, mRNA
ZFAND5	3_up	3	embryonic development	YES	NM_006007	0.83612	6.85677	8.70206e-05	A_32_P109817	.	miR550;miR565;.	zinc finger, AN1-type domain 5 (ZFAND5), mRNA
MIB1	3_up	3	embryonic development	YES	NM_020774	0.281198	1.91072	0.0208665	A_32_P121651	.	.	mindbomb homolog 1 (Drosophila) (MIB1), mRNA
ACVR2B	3_up	3	embryonic development	YES	NM_001106	0.401603	2.52117	0.0168296	A_32_P134209	.	.	activin A receptor, type IIB (ACVR2B), mRNA
SBDS	3_up	3	embryonic development	YES	NM_016038	0.412914	2.5877	0.0167029	A_32_P177024	.	.	Shwachman-Bodian-Diamond syndrome (SBDS), mRNA
ANKRD11	3_up	3	embryonic development	YES	NM_013275	0.343286	2.20438	0.00843198	A_32_P82403	.	.	ankyrin repeat domain 11 (ANKRD11), mRNA
MDH1	4_up	4	cellular respiration	YES	NM_005917	0.605056	4.02769	0.0307325	A_23_P101950	.	.	malate dehydrogenase 1, NAD (soluble) (MDH1), mRNA
CYP2J2	4_up	4	cellular respiration	YES	NM_000775	3.3127	2054.45	0.000185115	A_23_P103486	.	.	cytochrome P450, family 2, subfamily J, polypeptide 2 (CYP2J2), mRNA
CAT	4_up	4	cellular respiration	YES	NM_001752	0.791564	6.18819	0.0121751	A_23_P105138	.	.	catalase (CAT), mRNA
L2HGDH	4_up	4	cellular respiration	YES	NM_024884	0.501398	3.17248	0.000902971	A_23_P106158	.	miR222;.	L-2-hydroxyglutarate dehydrogenase (L2HGDH), nuclear gene encoding mitochondrial protein, mRNA
COX6B1	4_up	4	cellular respiration	YES	NM_001863	0.455397	2.85363	0.00174523	A_23_P108244	.	.	cytochrome c oxidase subunit Vib polypeptide 1 (ubiquitous) (COX6B1), mRNA
DLD	4_up	4	cellular respiration	YES	NM_000108	0.419509	2.6273	0.00164405	A_23_P111835	.	miR550;.	dihydrolipoamide dehydrogenase (DLD), mRNA
MTHFD2L	4_up	4	cellular respiration	YES	NM_001004346	0.461586	2.89458	0.0408552	A_23_P112846	.	.	methylenetetrahydrofolate dehydrogenase (NADP+ dependent) 2-like (MTHFD2L), mRNA
DHRS7	4_up	4	cellular respiration	YES	NM_016029	0.415854	2.60528	0.00808219	A_23_P117506	.	.	dehydrogenase/reductase (SDR family) member 7 (DHRS7), mRNA
UQCRC2	4_up	4	cellular respiration	YES	NM_003366	0.557163	3.60714	0.00596457	A_23_P118002	.	.	ubiquinol-cytochrome c reductase core protein II (UQCRC2), mRNA
NDUFB10	4_up	4	cellular respiration	YES	NM_004548	0.359143	2.28635	0.0407045	A_23_P118105	.	.	NADH dehydrogenase (ubiquinone) 1 beta subcomplex, 10, 22kDa (NDUFB10), mRNA
NDUFA13	4_up	4	cellular respiration	YES	NM_015965	0.380802	2.40326	0.00211963	A_23_P119627	.	.	NADH dehydrogenase (ubiquinone) 1 alpha subcomplex, 13 (NDUFA13), mRNA
MTHFD2	4_up	4	cellular respiration	YES	NM_001040409	0.879045	7.56911	0.00417751	A_23_P120316	.	.	methylenetetrahydrofolate dehydrogenase (NADP+ dependent) 2, methenyltetrahydrofolate cyclohydrolase (MTHFD2), nuclear gene encoding mitochondrial protein, transcript variant 2, mRNA
GFOD1	4_up	4	cellular respiration	YES	NM_018988	0.617571	4.14545	0.00113698	A_23_P122662	.	.	glucose-fructose oxidoreductase domain containing 1 (GFOD1), mRNA
RTN4IP1	4_up	4	cellular respiration	YES	NM_032730	0.552175	3.56595	0.00629823	A_23_P122775	.	.	reticulon 4 interacting protein 1 (RTN4IP1), nuclear gene encoding mitochondrial protein, mRNA
GLDC	4_up	4	cellular respiration	YES	NM_000170	1.18262	15.2273	0.00279532	A_23_P123596	.	.	glycine dehydrogenase (decarboxylating) (GLDC), mRNA
ATPIF1	4_up	4	cellular respiration	YES	NM_178191	0.467307	2.93297	0.00565545	A_23_P126716	.	.	ATPase inhibitory factor 1 (ATPIF1), nuclear gene encoding mitochondrial protein, transcript variant 3, mRNA
NDUFV1	4_up	4	cellular respiration	YES	NM_007103	0.381454	2.40688	0.0143644	A_23_P127353	.	.	NADH dehydrogenase (ubiquinone) flavoprotein 1, 51kDa (NDUFV1), mRNA
IDH2	4_up	4	cellular respiration	YES	NM_002168	1.24607	17.6228	0.000283871	A_23_P129209	.	.	isocitrate dehydrogenase 2 (NADP+), mitochondrial (IDH2), mRNA
ALDH3A2	4_up	4	cellular respiration	YES	NM_001031806	0.807507	6.41959	0.0143922	A_23_P129896	.	.	aldehyde dehydrogenase 3 family, member A2 (ALDH3A2), transcript variant 1, mRNA
ENO3	4_up	4	cellular respiration	YES	NM_001976	1.2092	16.1881	0.000896326	A_23_P130149	.	.	enolase 3 (beta, muscle) (ENO3), transcript variant 1, mRNA
PYCR1	4_up	4	cellular respiration	YES	NM_006907	0.982289	9.60039	0.00137859	A_23_P130194	.	.	pyrroline-5-carboxylate reductase 1 (PYCR1), transcript variant 1, mRNA
NDUFV2	4_up	4	cellular respiration	YES	NM_021074	0.49358	3.11587	0.00297231	A_23_P130418	.	.	NADH dehydrogenase (ubiquinone) flavoprotein 2, 24kDa (NDUFV2), mRNA
NDUFS1	4_up	4	cellular respiration	YES	NM_005006	0.891349	7.78663	0.000163661	A_23_P131365	.	.	NADH dehydrogenase (ubiquinone) Fe-S protein 1, 75kDa (NADH-coenzyme Q reductase) (NDUFS1), nuclear gene encoding mitochondrial protein, mRNA
SCO2	4_up	4	cellular respiration	YES	NM_005138	0.408193	2.55973	0.00127731	A_23_P132388	.	.	SCO cytochrome oxidase deficient homolog 2 (yeast) (SCO2), nuclear gene encoding mitochondrial protein, mRNA
UQCRC1	4_up	4	cellular respiration	YES	NM_003365	0.296149	1.97765	0.0426949	A_23_P132675	.	.	ubiquinol-cytochrome c reductase core protein I (UQCRC1), mRNA
ATP6V0B	4_up	4	cellular respiration	YES	NM_004047	0.349104	2.2341	0.0198592	A_23_P137814	.	.	ATPase, H+ transporting, lysosomal 21kDa, V0 subunit b (ATP6V0B), transcript variant 1, mRNA
ATP6V1D	4_up	4	cellular respiration	YES	NM_015994	0.432537	2.7073	0.00480213	A_23_P140115	.	.	ATPase, H+ transporting, lysosomal 34kDa, V1 subunit D (ATP6V1D), mRNA
NDUFB1	4_up	4	cellular respiration	YES	NM_004545	0.427481	2.67597	0.0120421	A_23_P140423	.	.	NADH dehydrogenase (ubiquinone) 1 beta subcomplex, 1, 7kDa (NDUFB1), mRNA
NDUFAB1	4_up	4	cellular respiration	YES	NM_005003	0.617016	4.14015	0.00143358	A_23_P140960	.	.	NADH dehydrogenase (ubiquinone) 1, alpha/beta subcomplex, 1, 8kDa (NDUFAB1), mRNA
COX4I1	4_up	4	cellular respiration	YES	NM_001861	0.509946	3.23553	0.016879	A_23_P141032	.	.	cytochrome c oxidase subunit IV isoform 1 (COX4I1), mRNA
ATP5O	4_up	4	cellular respiration	YES	NM_001697	0.221886	1.66681	0.0360082	A_23_P143474	.	.	ATP synthase, H+ transporting, mitochondrial F1 complex, O subunit (oligomycin sensitivity conferring protein) (ATP5O), nuclear gene encoding mitochondrial protein, mRNA
ATP6V1E1	4_up	4	cellular respiration	YES	NM_001696	0.465689	2.92206	0.0127893	A_23_P143551	.	.	ATPase, H+ transporting, lysosomal 31kDa, V1 subunit E1 (ATP6V1E1), transcript variant 1, mRNA
NDUFA4	4_up	4	cellular respiration	YES	NM_002489	0.604396	4.02157	0.00150738	A_23_P145777	.	.	NADH dehydrogenase (ubiquinone) 1 alpha subcomplex, 4, 9kDa (NDUFA4), nuclear gene encoding mitochondrial protein, mRNA
ATP6V1C1	4_up	4	cellular respiration	YES	NM_001695	0.925194	8.41771	0.00154506	A_23_P146058	.	.	ATPase, H+ transporting, lysosomal 42kDa, V1 subunit C1 (ATP6V1C1), transcript variant 1, mRNA
NDUFS2	4_up	4	cellular respiration	YES	NM_004550	0.626629	4.23281	0.00171848	A_23_P149470	.	.	NADH dehydrogenase (ubiquinone) Fe-S protein 2, 49kDa (NADH-coenzyme Q reductase) (NDUFS2), mRNA
SDHB	4_up	4	cellular respiration	YES	NM_003000	0.34252	2.20049	0.0365084	A_23_P149649	.	.	succinate dehydrogenase complex, subunit B, iron sulfur (Ip) (SDHB), mRNA
RSAD1	4_up	4	cellular respiration	YES	NM_018346	0.857856	7.20868	0.000407674	A_23_P152807	.	.	radical S-adenosyl methionine domain containing 1 (RSAD1), mRNA
UQCRFS1	4_up	4	cellular respiration	YES	NM_006003	0.56654	3.68587	0.00251432	A_23_P153586	.	.	ubiquinol-cytochrome c reductase, Rieske iron-sulfur polypeptide 1 (UQCRFS1), mRNA
ATP5J	4_up	4	cellular respiration	YES	NM_001003703	2.00115	100.264	0.000369299	A_23_P154832	.	.	ATP synthase, H+ transporting, mitochondrial F0 complex, subunit F6 (ATP5J), nuclear gene encoding mitochondrial protein, transcript variant 1, mRNA
HSD17B1	4_up	4	cellular respiration	YES	NM_000413	0.861217	7.26469	0.00742264	A_23_P15542	.	.	hydroxysteroid (17-beta) dehydrogenase 1 (HSD17B1), mRNA
NDUFA1	4_up	4	cellular respiration	YES	NM_004541	0.404566	2.53844	0.0123371	A_23_P159833	.	.	NADH dehydrogenase (ubiquinone) 1 alpha subcomplex, 1, 7.5kDa (NDUFA1), nuclear gene encoding mitochondrial protein, mRNA
GLRX2	4_up	4	cellular respiration	YES	NM_016066	0.406357	2.54892	0.00625277	A_23_P160503	.	.	glutaredoxin 2 (GLRX2), transcript variant 1, mRNA
NDUFS7	4_up	4	cellular respiration	YES	NM_024407	0.292996	1.96334	0.0371649	A_23_P165090	.	.	NADH dehydrogenase (ubiquinone) Fe-S protein 7, 20kDa (NADH-coenzyme Q reductase) (NDUFS7), mRNA
ALDH4A1	4_up	4	cellular respiration	YES	NM_003748	0.509527	3.23241	0.00184621	A_23_P170337	.	.	aldehyde dehydrogenase 4 family, member A1 (ALDH4A1), nuclear gene encoding mitochondrial protein, transcript variant P5CDhL, mRNA
PPARGC1A	4_up	4	cellular respiration	YES	NM_013261	1.98007	95.5156	0.0116382	A_23_P18447	.	miR204;miR659;.	peroxisome proliferator-activated receptor gamma, coactivator 1 alpha (PPARGC1A), mRNA
AGL	4_up	4	cellular respiration	YES	NM_000028	2.28071	190.86	0.000170833	A_23_P200298	.	.	amylo-1, 6-glucosidase, 4-alpha-glucanotransferase (glycogen debranching enzyme, glycogen storage disease type III) (AGL), transcript variant 4, mRNA
RRM2B	4_up	4	cellular respiration	YES	NM_015713	0.905209	8.03913	0.00301692	A_23_P20225	.	miR204;miR222;miR659;.	ribonucleotide reductase M2 B (TP53 inducible) (RRM2B), mRNA
CYP2R1	4_up	4	cellular respiration	YES	NM_024514	0.677417	4.75792	0.0014901	A_23_P202860	.	.	cytochrome P450, family 2, subfamily R, polypeptide 1 (CYP2R1), mRNA
GPD1	4_up	4	cellular respiration	YES	NM_005276	0.523893	3.34112	0.0407601	A_23_P204736	.	miR565;.	glycerol-3-phosphate dehydrogenase 1 (soluble) (GPD1), mRNA
PHKB	4_up	4	cellular respiration	YES	NM_001031835	0.485575	3.05897	0.0121594	A_23_P206532	.	.	phosphorylase kinase, beta (PHKB), transcript variant 2, mRNA
NDUFA3	4_up	4	cellular respiration	YES	NM_004542	0.55821	3.61584	0.00450031	A_23_P208540	.	.	NADH dehydrogenase (ubiquinone) 1 alpha subcomplex, 3, 9kDa (NDUFA3), mRNA
PDHB	4_up	4	cellular respiration	YES	NM_000925	0.361236	2.29739	0.0315965	A_23_P20932	.	.	pyruvate dehydrogenase (lipoamide) beta (PDHB), mRNA
CYC1	4_up	4	cellular respiration	YES	NM_001916	0.494493	3.12244	0.0116382	A_23_P20980	.	.	cytochrome c-1 (CYC1), mRNA
ACAD11	4_up	4	cellular respiration	YES	NM_032169	0.452673	2.83579	0.0165284	A_23_P212497	.	.	acyl-Coenzyme A dehydrogenase family, member 11 (ACAD11), mRNA
UQCRQ	4_up	4	cellular respiration	YES	NM_014402	0.483458	3.04409	0.00126228	A_23_P213718	.	.	ubiquinol-cytochrome c reductase, complex III subunit VII, 9.5kDa (UQCRQ), nuclear gene encoding mitochondrial protein, mRNA
RUNX1T1	4_up	4	cellular respiration	YES	NM_004349	2.80117	632.66	6.61583e-05	A_23_P216307	.	.	runt-related transcription factor 1; translocated to, 1 (cyclin D-related) (RUNX1T1), transcript variant 1, mRNA
TMLHE	4_up	4	cellular respiration	YES	NM_018196	1.19533	15.6794	0.000401606	A_23_P217546	.	.	trimethyllysine hydroxylase, epsilon (TMLHE), mRNA
GYG2	4_up	4	cellular respiration	YES	NM_003918	0.867495	7.37046	0.0239148	A_23_P217704	.	.	glycogenin 2 (GYG2), transcript variant 2, mRNA
DHCR7	4_up	4	cellular respiration	YES	NM_001360	0.62788	4.24502	0.023899	A_23_P24444	.	.	7-dehydrocholesterol reductase (DHCR7), mRNA
GSK3B	4_up	4	cellular respiration	YES	NM_002093	0.47816	3.00719	0.0382702	A_23_P251342	.	miR565;.	glycogen synthase kinase 3 beta (GSK3B), mRNA
SLC25A3	4_up	4	cellular respiration	YES	NM_213611	0.362562	2.30442	0.0365431	A_23_P25204	.	.	solute carrier family 25 (mitochondrial carrier; phosphate carrier), member 3 (SLC25A3), nuclear gene encoding mitochondrial protein, transcript variant 3, mRNA
SOD3	4_up	4	cellular respiration	YES	NM_003102	2.33982	218.684	0.000357153	A_23_P254741	.	.	superoxide dismutase 3, extracellular (SOD3), mRNA
DUS1L	4_up	4	cellular respiration	YES	NM_022156	0.713324	5.16802	0.00411717	A_23_P255569	.	.	dihydrouridine synthase 1-like (S. cerevisiae) (DUS1L), mRNA
HCCS	4_up	4	cellular respiration	YES	NM_005333	0.463669	2.9085	0.0111792	A_23_P257945	.	.	holocytochrome c synthase (cytochrome c heme-lyase) (HCCS), mRNA
AKR1C1	4_up	4	cellular respiration	YES	NM_001353	0.617138	4.14131	0.0293803	A_23_P257971	.	.	aldo-keto reductase family 1, member C1 (dihydrodiol dehydrogenase 1; 20-alpha (3-alpha)-hydroxysteroid dehydrogenase) (AKR1C1), mRNA
PRKAG3	4_up	4	cellular respiration	YES	NM_017431	0.722535	5.2788	0.00212307	A_23_P28258	.	.	protein kinase, AMP-activated, gamma 3 non-catalytic subunit (PRKAG3), mRNA
PFKL	4_up	4	cellular respiration	YES	NM_001002021	0.336094	2.16817	0.0374779	A_23_P29079	.	.	phosphofructokinase, liver (PFKL), transcript variant 1, mRNA
GYG1	4_up	4	cellular respiration	YES	NM_004130	0.575923	3.76637	0.00187365	A_23_P29422	.	.	glycogenin 1 (GYG1), mRNA
BDH1	4_up	4	cellular respiration	YES	NM_203314	0.872967	7.46392	0.0139726	A_23_P29754	.	.	3-hydroxybutyrate dehydrogenase, type 1 (BDH1), nuclear gene encoding mitochondrial protein, transcript variant 3, mRNA
OXA1L	4_up	4	cellular respiration	YES	NM_005015	0.360474	2.29337	0.0364794	A_23_P2998	.	.	oxidase (cytochrome c) assembly 1-like (OXA1L), mRNA
COX1	4_up	4	cellular respiration	YES	Source:Uniprot/SWISSPROT;Acc:P00395	0.591299	1.5066	0.0046788	A_23_P301925	.	.	Cytochrome c oxidase subunit 1 (EC 1.9.3.1) (Cytochrome c oxidase polypeptide I).
ACO2	4_up	4	cellular respiration	YES	NM_001098	0.713248	5.16712	0.00347913	A_23_P305481	.	.	aconitase 2, mitochondrial (ACO2), nuclear gene encoding mitochondrial protein, mRNA
DDO	4_up	4	cellular respiration	YES	NM_003649	0.485323	3.05719	0.00749338	A_23_P30603	.	.	D-aspartate oxidase (DDO), transcript variant 1, mRNA
MDH2	4_up	4	cellular respiration	YES	NM_005918	0.322234	2.10007	0.0287166	A_23_P31372	.	.	malate dehydrogenase 2, NAD (mitochondrial) (MDH2), mRNA
UQCRB	4_up	4	cellular respiration	YES	NM_006294	0.24168	1.74454	0.0470195	A_23_P31671	.	.	ubiquinol-cytochrome c reductase binding protein (UQCRB), mRNA
GPD1L	4_up	4	cellular respiration	YES	NM_015141	0.933853	8.58723	0.00105219	A_23_P318284	.	miR204;miR565;.	glycerol-3-phosphate dehydrogenase 1-like (GPD1L), mRNA
NDUFA11	4_up	4	cellular respiration	YES	NM_175614	0.213794	1.63604	0.0386339	A_23_P320185	.	.	NADH dehydrogenase (ubiquinone) 1 alpha subcomplex, 11, 14.7kDa (NDUFA11), mRNA
FH	4_up	4	cellular respiration	YES	NM_000143	0.544283	3.50173	0.0044891	A_23_P34733	.	.	fumarate hydratase (FH), nuclear gene encoding mitochondrial protein, mRNA
PPP1R3C	4_up	4	cellular respiration	YES	NM_005398	1.126	13.3658	0.000232598	A_23_P35414	.	.	protein phosphatase 1, regulatory (inhibitor) subunit 3C (PPP1R3C), mRNA
GFOD2	4_up	4	cellular respiration	YES	NM_030819	0.394303	2.47915	0.00527496	A_23_P3574	.	.	glucose-fructose oxidoreductase domain containing 2 (GFOD2), mRNA
FOXRED1	4_up	4	cellular respiration	YES	NM_017547	0.464776	2.91592	0.0277292	A_23_P35883	.	.	FAD-dependent oxidoreductase domain containing 1 (FOXRED1), mRNA
ND3	4_up	4	cellular respiration	YES	Source:Uniprot/SWISSPROT;Acc:P03897	0.945731	1.92616	0.00131888	A_23_P360213	.	.	NADH-ubiquinone oxidoreductase chain 3 (EC 1.6.5.3) (NADH dehydrogenase subunit 3).
EGLN3	4_up	4	cellular respiration	YES	NM_022073	1.42092	26.3584	0.000240597	A_23_P360379	.	.	egl nine homolog 3 (C. elegans) (EGLN3), mRNA
ZADH2	4_up	4	cellular respiration	YES	NM_175907	0.382046	2.41016	0.0222021	A_23_P375476	.	miR221;miR222;.	zinc binding alcohol dehydrogenase, domain containing 2 (ZADH2), mRNA
CEBPA	4_up	4	cellular respiration	YES	NM_004364	1.4752	29.8677	0.0123094	A_23_P375494	.	.	CCAAT/enhancer binding protein (C/EBP), alpha (CEBPA), mRNA
COX6A2	4_up	4	cellular respiration	YES	NM_005205	0.91751	8.27009	0.000204771	A_23_P401524	.	.	cytochrome c oxidase subunit VIa polypeptide 2 (COX6A2), nuclear gene encoding mitochondrial protein, mRNA
MTHFR	4_up	4	cellular respiration	YES	NM_005957	0.541044	3.47572	0.00345359	A_23_P404045	.	.	5,10-methylenetetrahydrofolate reductase (NADPH) (MTHFR), mRNA
PYGM	4_up	4	cellular respiration	YES	NM_005609	3.67639	4746.68	2.1549e-05	A_23_P405815	.	.	phosphorylase, glycogen; muscle (McArdle syndrome, glycogen storage disease type V) (PYGM), mRNA
ADH6	4_up	4	cellular respiration	YES	NM_000672	0.414559	2.59752	0.00730744	A_23_P41498	.	.	alcohol dehydrogenase 6 (class V) (ADH6), mRNA
ME1	4_up	4	cellular respiration	YES	NM_002395	0.601168	3.99179	0.0135463	A_23_P422026	.	.	malic enzyme 1, NADP(+)-dependent, cytosolic (ME1), mRNA
ND2	4_up	4	cellular respiration	YES	Source:Uniprot/SWISSPROT;Acc:P03891	0.66957	1.5906	0.00881233	A_23_P431853	.	.	NADH-ubiquinone oxidoreductase chain 2 (EC 1.6.5.3) (NADH dehydrogenase subunit 2).
NDUFA8	4_up	4	cellular respiration	YES	NM_014222	0.418206	2.61943	0.00101668	A_23_P43566	.	.	NADH dehydrogenase (ubiquinone) 1 alpha subcomplex, 8, 19kDa (NDUFA8), nuclear gene encoding mitochondrial protein, mRNA
NDUFB6	4_up	4	cellular respiration	YES	NM_182739	0.222239	1.66816	0.038547	A_23_P43613	.	.	NADH dehydrogenase (ubiquinone) 1 beta subcomplex, 6, 17kDa (NDUFB6), nuclear gene encoding mitochondrial protein, transcript variant 2, mRNA
FASN	4_up	4	cellular respiration	YES	NM_004104	0.695195	4.95672	0.00557307	A_23_P44132	.	.	fatty acid synthase (FASN), mRNA
DCXR	4_up	4	cellular respiration	YES	NM_016286	0.505482	3.20245	0.0125983	A_23_P44166	.	.	dicarbonyl/L-xylulose reductase (DCXR), mRNA
HIF1AN	4_up	4	cellular respiration	YES	NM_017902	0.663185	4.60453	9.56379e-05	A_23_P46964	.	miR221;miR222;miR565;miR659;.	hypoxia-inducible factor 1, alpha subunit inhibitor (HIF1AN), mRNA
NDUFB7	4_up	4	cellular respiration	YES	NM_004146	0.321879	2.09835	0.0125714	A_23_P50872	.	.	NADH dehydrogenase (ubiquinone) 1 beta subcomplex, 7, 18kDa (NDUFB7), nuclear gene encoding mitochondrial protein, mRNA
NDUFB3	4_up	4	cellular respiration	YES	NM_002491	0.375763	2.37555	0.0261948	A_23_P51009	.	.	NADH dehydrogenase (ubiquinone) 1 beta subcomplex, 3, 12kDa (NDUFB3), mRNA
OGFOD2	4_up	4	cellular respiration	YES	NM_024623	0.260979	1.82381	0.034283	A_23_P53324	.	.	2-oxoglutarate and iron-dependent oxygenase domain containing 2 (OGFOD2), mRNA
COX10	4_up	4	cellular respiration	YES	NM_001303	0.525691	3.35499	0.00830795	A_23_P55123	.	.	COX10 homolog, cytochrome c oxidase assembly protein, heme A: farnesyltransferase (yeast) (COX10), nuclear gene encoding mitochondrial protein, mRNA
GRHPR	4_up	4	cellular respiration	YES	NM_012203	0.324227	2.10973	0.0364423	A_23_P60225	.	.	glyoxylate reductase/hydroxypyruvate reductase (GRHPR), mRNA
ETFDH	4_up	4	cellular respiration	YES	NM_004453	0.835995	6.85481	0.00054118	A_23_P61447	.	.	electron-transferring-flavoprotein dehydrogenase (ETFDH), nuclear gene encoding mitochondrial protein, mRNA
SCCPDH	4_up	4	cellular respiration	YES	NM_016002	0.310389	2.04357	0.0148924	A_23_P62807	.	.	saccharopine dehydrogenase (putative) (SCCPDH), mRNA
GOT1	4_up	4	cellular respiration	YES	NM_002079	1.45105	28.2522	0.000427921	A_23_P63825	.	.	glutamic-oxaloacetic transaminase 1, soluble (aspartate aminotransferase 1) (GOT1), mRNA
ACADS	4_up	4	cellular respiration	YES	NM_000017	0.635747	4.32262	0.00158981	A_23_P65022	.	.	acyl-Coenzyme A dehydrogenase, C-2 to C-3 short chain (ACADS), nuclear gene encoding mitochondrial protein, mRNA
COX17	4_up	4	cellular respiration	YES	NM_005694	1.23671	17.2469	2.60679e-05	A_23_P65157	.	.	COX17 cytochrome c oxidase assembly homolog (S. cerevisiae) (COX17), nuclear gene encoding mitochondrial protein, mRNA
COQ6	4_up	4	cellular respiration	YES	NM_182476	0.609127	4.06562	0.00157376	A_23_P65584	.	.	coenzyme Q6 homolog, monooxygenase (S. cerevisiae) (COQ6), transcript variant 1, mRNA
COX7A1	4_up	4	cellular respiration	YES	NM_001864	1.57535	37.6141	0.000629124	A_23_P67661	.	.	cytochrome c oxidase subunit VIIa polypeptide 1 (muscle) (COX7A1), mRNA
NDUFB4	4_up	4	cellular respiration	YES	NM_004547	0.400632	2.51554	0.00376041	A_23_P69468	.	.	NADH dehydrogenase (ubiquinone) 1 beta subcomplex, 4, 15kDa (NDUFB4), nuclear gene encoding mitochondrial protein, mRNA
NNT	4_up	4	cellular respiration	YES	NM_182977	0.369121	2.33949	0.0493584	A_23_P70148	.	.	nicotinamide nucleotide transhydrogenase (NNT), mRNA
BPGM	4_up	4	cellular respiration	YES	NM_199186	0.729434	5.36332	0.000331542	A_23_P70843	.	.	2,3-bisphosphoglycerate mutase (BPGM), transcript variant 2, mRNA
NOS3	4_up	4	cellular respiration	YES	NM_000603	0.946803	8.84714	0.000287448	A_23_P70849	.	.	nitric oxide synthase 3 (endothelial cell) (NOS3), mRNA
AIFM1	4_up	4	cellular respiration	YES	NM_004208	0.356937	2.27477	0.0268804	A_23_P72537	.	.	apoptosis-inducing factor, mitochondrion-associated, 1 (AIFM1), nuclear gene encoding mitochondrial protein, transcript variant 1, mRNA
NDUFS3	4_up	4	cellular respiration	YES	NM_004551	0.69613	4.96741	0.000774518	A_23_P75402	.	miR221;miR222;.	NADH dehydrogenase (ubiquinone) Fe-S protein 3, 30kDa (NADH-coenzyme Q reductase) (NDUFS3), mRNA
NDUFA9	4_up	4	cellular respiration	YES	NM_005002	0.292462	1.96093	0.0263404	A_23_P76499	.	.	NADH dehydrogenase (ubiquinone) 1 alpha subcomplex, 9, 39kDa (NDUFA9), mRNA
ATP5H	4_up	4	cellular respiration	YES	NM_006356	0.405819	2.54577	0.0193022	A_23_P77818	.	.	ATP synthase, H+ transporting, mitochondrial F0 complex, subunit d (ATP5H), nuclear gene encoding mitochondrial protein, transcript variant 1, mRNA
SUCLG1	4_up	4	cellular respiration	YES	NM_003849	0.433201	2.71144	0.0157779	A_23_P79545	.	.	succinate-CoA ligase, GDP-forming, alpha subunit (SUCLG1), mRNA
PHGDH	4_up	4	cellular respiration	YES	NM_006623	0.980386	9.55842	0.034716	A_23_P85783	.	.	phosphoglycerate dehydrogenase (PHGDH), mRNA
AASS	4_up	4	cellular respiration	YES	NM_005763	0.713284	5.16754	0.00102301	A_23_P8754	.	.	aminoadipate-semialdehyde synthase (AASS), mRNA
ALDH1L2	4_up	4	cellular respiration	YES	AF086109	0.739394	1.66947	0.00721842	A_23_P87941	.	.	full length insert cDNA clone ZA02A01.
ALDOA	4_up	4	cellular respiration	YES	NM_000034	0.809726	6.45247	0.00271042	A_23_P88963	.	.	aldolase A, fructose-bisphosphate (ALDOA), transcript variant 1, mRNA
COX6C	4_up	4	cellular respiration	YES	NM_004374	0.652023	4.48769	0.00066742	A_23_P8900	.	.	cytochrome c oxidase subunit VIc (COX6C), mRNA
NDUFA6	4_up	4	cellular respiration	YES	NM_002490	0.501083	3.17017	0.00159953	A_23_P91769	.	miR221;miR222;.	NADH dehydrogenase (ubiquinone) 1 alpha subcomplex, 6, 14kDa (NDUFA6), nuclear gene encoding mitochondrial protein, mRNA
NDUFC1	4_up	4	cellular respiration	YES	NM_002494	0.535076	3.42827	0.00109193	A_23_P92362	.	.	NADH dehydrogenase (ubiquinone) 1, subcomplex unknown, 1, 6kDa (NDUFC1), mRNA
PGAM2	4_up	4	cellular respiration	YES	NM_000290	3.59468	3932.64	3.07848e-05	A_23_P93940	.	.	phosphoglycerate mutase 2 (muscle) (PGAM2), mRNA
MSRB2	4_up	4	cellular respiration	YES	NM_012228	0.30581	2.02214	0.0265947	A_23_P97932	.	.	methionine sulfoxide reductase B2 (MSRB2), mRNA
PRDX6	4_up	4	cellular respiration	YES	NM_004905	0.871199	7.4336	0.00277709	A_23_P983	.	.	peroxiredoxin 6 (PRDX6), mRNA
FADS2	4_up	4	cellular respiration	YES	NM_004265	0.739597	5.49031	0.0091726	A_23_P98580	.	miR565;.	fatty acid desaturase 2 (FADS2), mRNA
ALDH5A1	4_up	4	cellular respiration	YES	NM_170740	1.10173	12.6396	0.00024837	A_24_P115007	.	.	aldehyde dehydrogenase 5 family, member A1 (succinate-semialdehyde dehydrogenase) (ALDH5A1), nuclear gene encoding mitochondrial protein, transcript variant 1, mRNA
KYNU	4_up	4	cellular respiration	YES	NM_001032998	1.4032	25.3046	0.0015893	A_24_P11506	.	.	kynureninase (L-kynurenine hydrolase) (KYNU), transcript variant 2, mRNA
NDUFA2	4_up	4	cellular respiration	YES	NM_002488	0.364337	2.31386	0.0159812	A_24_P12218	.	.	NADH dehydrogenase (ubiquinone) 1 alpha subcomplex, 2, 8kDa (NDUFA2), mRNA
SOD1	4_up	4	cellular respiration	YES	NM_000454	0.345413	2.2152	0.0143545	A_24_P151464	.	.	superoxide dismutase 1, soluble (amyotrophic lateral sclerosis 1 (adult)) (SOD1), mRNA
NDUFB9	4_up	4	cellular respiration	YES	NM_005005	0.558824	3.62096	0.00343705	A_24_P154006	.	.	NADH dehydrogenase (ubiquinone) 1 beta subcomplex, 9, 22kDa (NDUFB9), mRNA
IDH3A	4_up	4	cellular respiration	YES	NM_005530	0.644206	4.40764	0.0117551	A_24_P167806	.	miR565;.	isocitrate dehydrogenase 3 (NAD+) alpha (IDH3A), nuclear gene encoding mitochondrial protein, mRNA
ATP5G3	4_up	4	cellular respiration	YES	NM_001002258	0.537251	3.44549	0.022475	A_24_P174346	.	miR565;.	ATP synthase, H+ transporting, mitochondrial F0 complex, subunit C3 (subunit 9) (ATP5G3), nuclear gene encoding mitochondrial protein, transcript variant 3, mRNA
SUCLA2	4_up	4	cellular respiration	YES	NM_003850	0.556829	3.60437	0.00327218	A_24_P181275	.	.	succinate-CoA ligase, ADP-forming, beta subunit (SUCLA2), mRNA
ND1	4_up	4	cellular respiration	YES	Source:Uniprot/SWISSPROT;Acc:P03886	0.718258	1.64519	0.0115338	A_24_P182122	.	.	NADH-ubiquinone oxidoreductase chain 1 (EC 1.6.5.3) (NADH dehydrogenase subunit 1).
HSDL2	4_up	4	cellular respiration	YES	NM_032303	0.912075	8.16723	0.000969794	A_24_P189415	.	.	hydroxysteroid dehydrogenase like 2 (HSDL2), mRNA
FADS1	4_up	4	cellular respiration	YES	NM_013402	0.916302	8.24711	0.00338031	A_24_P192994	.	.	fatty acid desaturase 1 (FADS1), mRNA
SLC25A4	4_up	4	cellular respiration	YES	NM_001151	2.84774	704.268	2.94997e-05	A_24_P206047	.	miR221;miR222;.	solute carrier family 25 (mitochondrial carrier; adenine nucleotide translocator), member 4 (SLC25A4), nuclear gene encoding mitochondrial protein, mRNA
ENO2	4_up	4	cellular respiration	YES	NM_001975	0.862005	7.27789	0.013335	A_24_P236091	.	.	enolase 2 (gamma, neuronal) (ENO2), mRNA
EPM2A	4_up	4	cellular respiration	YES	NM_001018041	1.62831	42.4927	0.000101673	A_24_P239419	.	miR221;miR222;.	epilepsy, progressive myoclonus type 2A, Lafora disease (laforin) (EPM2A), transcript variant 2, mRNA
SLC25A27	4_up	4	cellular respiration	YES	NM_004277	0.567871	3.69718	0.0411541	A_24_P246841	.	.	solute carrier family 25, member 27 (SLC25A27), nuclear gene encoding mitochondrial protein, mRNA
PPARD	4_up	4	cellular respiration	YES	NM_006238	0.900408	7.95075	0.00234333	A_24_P252130	.	miR565;.	peroxisome proliferator-activated receptor delta (PPARD), mRNA
RDH10	4_up	4	cellular respiration	YES	NM_172037	0.310886	2.04591	0.0197831	A_24_P261032	.	.	retinol dehydrogenase 10 (all-trans) (RDH10), mRNA
DECR1	4_up	4	cellular respiration	YES	NM_001359	0.604153	4.01932	0.000194254	A_24_P269619	.	.	2,4-dienoyl CoA reductase 1, mitochondrial (DECR1), nuclear gene encoding mitochondrial protein, mRNA
MSRB3	4_up	4	cellular respiration	YES	NM_001031679	0.542365	3.4863	0.0372983	A_24_P273726	.	miR550;.	methionine sulfoxide reductase B3 (MSRB3), transcript variant 2, mRNA
GMPR	4_up	4	cellular respiration	YES	NM_006877	0.428018	2.67928	0.010974	A_24_P277657	.	.	guanosine monophosphate reductase (GMPR), mRNA
DHRS7B	4_up	4	cellular respiration	YES	NM_015510	0.579857	3.80064	0.00903871	A_24_P279520	.	.	dehydrogenase/reductase (SDR family) member 7B (DHRS7B), mRNA
DLAT	4_up	4	cellular respiration	YES	NM_001931	0.702867	5.04506	0.00148853	A_24_P281923	.	.	dihydrolipoamide S-acetyltransferase (E2 component of pyruvate dehydrogenase complex) (DLAT), mRNA
NDUFB5	4_up	4	cellular respiration	YES	NM_002492	0.593092	3.91825	0.00224227	A_24_P285831	.	miR659;.	NADH dehydrogenase (ubiquinone) 1 beta subcomplex, 5, 16kDa (NDUFB5), nuclear gene encoding mitochondrial protein, mRNA
CYBRD1	4_up	4	cellular respiration	YES	NM_024843	0.62281	4.19575	0.00092239	A_24_P345451	.	.	cytochrome b reductase 1 (CYBRD1), mRNA
CYB5R3	4_up	4	cellular respiration	YES	NM_007326	0.256465	1.80495	0.0210478	A_24_P378958	.	.	cytochrome b5 reductase 3 (CYB5R3), transcript variant S, mRNA
COQ7	4_up	4	cellular respiration	YES	NM_016138	0.723934	5.29583	0.00085059	A_24_P398972	.	miR565;.	coenzyme Q7 homolog, ubiquinone (yeast) (COQ7), mRNA
SLC25A12	4_up	4	cellular respiration	YES	NM_003705	1.36436	23.1398	2.76497e-05	A_24_P405313	.	miR222;.	solute carrier family 25 (mitochondrial carrier, Aralar), member 12 (SLC25A12), mRNA
NDUFB2	4_up	4	cellular respiration	YES	NM_004546	0.413861	2.59335	0.0113742	A_24_P406301	.	.	NADH dehydrogenase (ubiquinone) 1 beta subcomplex, 2, 8kDa (NDUFB2), nuclear gene encoding mitochondrial protein, mRNA
EGLN1	4_up	4	cellular respiration	YES	NM_022051	1.02698	10.641	0.00586132	A_24_P410363	.	.	egl nine homolog 1 (C. elegans) (EGLN1), mRNA
HADH	4_up	4	cellular respiration	YES	NM_005327	1.11832	13.1315	0.00352042	A_24_P414419	.	.	hydroxyacyl-Coenzyme A dehydrogenase (HADH), nuclear gene encoding mitochondrial protein, mRNA
NDUFV3	4_up	4	cellular respiration	YES	NM_021075	0.586503	3.85925	0.000377862	A_24_P416951	.	.	NADH dehydrogenase (ubiquinone) flavoprotein 3, 10kDa (NDUFV3), nuclear gene encoding mitochondrial protein, transcript variant 1, mRNA
GPX7	4_up	4	cellular respiration	YES	NM_015696	0.739942	5.49468	0.0169168	A_24_P418816	.	.	glutathione peroxidase 7 (GPX7), mRNA
ACAD8	4_up	4	cellular respiration	YES	NM_014384	0.309076	2.0374	0.0265749	A_24_P4678	.	.	acyl-Coenzyme A dehydrogenase family, member 8 (ACAD8), mRNA
ETFA	4_up	4	cellular respiration	YES	NM_000126	0.554762	3.58725	0.00243816	A_24_P53080	.	.	electron-transfer-flavoprotein, alpha polypeptide (glutaric aciduria II) (ETFA), nuclear gene encoding mitochondrial protein, mRNA
CYTB	4_up	4	cellular respiration	YES	Source:Uniprot/SWISSPROT;Acc:P00156	0.97797	1.96969	0.00226584	A_24_P551842	.	.	Cytochrome b.
DHTKD1	4_up	4	cellular respiration	YES	NM_018706	0.416864	2.61135	0.0239669	A_24_P722216	.	miR221;.	dehydrogenase E1 and transketolase domain containing 1 (DHTKD1), mRNA
AKR1A1	4_up	4	cellular respiration	YES	NM_006066	0.377758	2.38648	0.00570839	A_24_P79750	.	.	aldo-keto reductase family 1, member A1 (aldehyde reductase) (AKR1A1), transcript variant 1, mRNA
OXNAD1	4_up	4	cellular respiration	YES	NM_138381	0.824362	6.67363	0.00241857	A_24_P927189	.	.	oxidoreductase NAD-binding domain containing 1 (OXNAD1), mRNA
PFKM	4_up	4	cellular respiration	YES	NM_000289	1.00216	10.0499	0.00167164	A_24_P98914	.	.	phosphofructokinase, muscle (PFKM), mRNA
SDHD	4_up	4	cellular respiration	YES	NM_003002	0.532127	3.40508	0.0152942	A_32_P155631	.	.	succinate dehydrogenase complex, subunit D, integral membrane protein (SDHD), nuclear gene encoding mitochondrial protein, mRNA
SCD	4_up	4	cellular respiration	YES	NM_005063	1.35726	22.7647	0.00743069	A_32_P163858	.	.	stearoyl-CoA desaturase (delta-9-desaturase) (SCD), mRNA
PPP1R2	4_up	4	cellular respiration	YES	NM_006241	0.330727	2.14155	0.00489315	A_32_P17133	.	.	protein phosphatase 1, regulatory (inhibitor) subunit 2 (PPP1R2), mRNA
CYCS	4_up	4	cellular respiration	YES	NM_018947	1.23182	17.0539	0.000325981	A_32_P174083	.	miR221;miR222;miR659;.	cytochrome c, somatic (CYCS), nuclear gene encoding mitochondrial protein, mRNA
HK2	4_up	4	cellular respiration	YES	NM_000189	1.10119	12.6239	0.000743631	A_32_P175739	.	.	hexokinase 2 (HK2), mRNA
CMAH	4_up	4	cellular respiration	YES	NR_002174	2.29411	196.839	0.000156968	A_32_P176819	.	.	cytidine monophosphate-N-acetylneuraminic acid hydroxylase (CMP-N-acetylneuraminate monooxygenase) (CMAH) on chromosome 6
ACACA	4_up	4	cellular respiration	YES	NM_198839	0.339262	2.18405	0.0324547	A_32_P215318	.	.	acetyl-Coenzyme A carboxylase alpha (ACACA), transcript variant 2, mRNA
UQCRH	4_up	4	cellular respiration	YES	NM_006004	0.555948	3.59706	0.0094039	A_32_P54137	.	.	ubiquinol-cytochrome c reductase hinge protein (UQCRH), mRNA
SDHA	4_up	4	cellular respiration	YES	NM_004168	0.853932	7.14384	0.00158347	A_32_P67259	.	.	succinate dehydrogenase complex, subunit A, flavoprotein (Fp) (SDHA), nuclear gene encoding mitochondrial protein, mRNA
AIFM2	4_up	4	cellular respiration	YES	NM_032797	0.445182	2.78729	0.00340357	A_32_P75094	.	.	apoptosis-inducing factor, mitochondrion-associated, 2 (AIFM2), mRNA
NDUFA5	4_up	4	cellular respiration	YES	NM_005000	0.931662	8.54401	0.000147449	A_32_P96641	.	.	NADH dehydrogenase (ubiquinone) 1 alpha subcomplex, 5, 13kDa (NDUFA5), nuclear gene encoding mitochondrial protein, mRNA
COX5A	4_up	4	cellular respiration	YES	NM_004255	0.610321	4.07682	0.00345786	A_32_P98502	.	.	cytochrome c oxidase subunit Va (COX5A), nuclear gene encoding mitochondrial protein, mRNA
MAST1	5_up	5	phosphate metabolism	YES	NM_014975	0.27306	1.87525	0.0435051	A_23_P101480	.	.	microtubule associated serine/threonine kinase 1 (MAST1), mRNA
MAP4K4	5_up	5	phosphate metabolism	YES	NM_145686	0.585434	3.84976	0.000781056	A_23_P102192	.	.	mitogen-activated protein kinase kinase kinase kinase 4 (MAP4K4), transcript variant 2, mRNA
SPTBN1	5_up	5	phosphate metabolism	YES	NM_003128	1.18	15.1357	0.000403462	A_23_P102523	.	.	spectrin, beta, non-erythrocytic 1 (SPTBN1), transcript variant 1, mRNA
FGR	5_up	5	phosphate metabolism	YES	NM_001042747	0.846354	7.02027	0.000735247	A_23_P103932	.	.	Gardner-Rasheed feline sarcoma viral (v-fgr) oncogene homolog (FGR), transcript variant 2, mRNA
PPP2R3A	5_up	5	phosphate metabolism	YES	NM_002718	0.958872	9.09646	0.00241316	A_23_P10401	.	.	protein phosphatase 2 (formerly 2A), regulatory subunit B'', alpha (PPP2R3A), transcript variant 1, mRNA
RPS6KC1	5_up	5	phosphate metabolism	YES	NM_012424	0.66666	4.64151	0.000213759	A_23_P104109	.	.	ribosomal protein S6 kinase, 52kDa, polypeptide 1 (RPS6KC1), mRNA
DUSP13	5_up	5	phosphate metabolism	YES	NM_001007271	1.28054	19.0785	0.00018896	A_23_P104471	.	.	dual specificity phosphatase 13 (DUSP13), transcript variant 1, mRNA
PPP2R1A	5_up	5	phosphate metabolism	YES	NM_014225	0.682055	4.80901	0.00119927	A_23_P107661	.	.	protein phosphatase 2 (formerly 2A), regulatory subunit A (PR 65), alpha isoform (PPP2R1A), mRNA
MARK4	5_up	5	phosphate metabolism	YES	NM_031417	0.317665	2.07809	0.0133187	A_23_P107714	.	.	MAP/microtubule affinity-regulating kinase 4 (MARK4), mRNA
TP53RK	5_up	5	phosphate metabolism	YES	NM_033550	0.249759	1.77729	0.0471325	A_23_P109055	.	.	TP53 regulating kinase (TP53RK), mRNA
SBF1	5_up	5	phosphate metabolism	YES	NM_002972	0.494282	3.12092	0.0167141	A_23_P109606	.	.	SET binding factor 1 (SBF1), transcript variant 1, mRNA
CDKL3	5_up	5	phosphate metabolism	YES	NM_016508	0.476015	2.99237	0.00146517	A_23_P110643	.	.	cyclin-dependent kinase-like 3 (CDKL3), mRNA
STYXL1	5_up	5	phosphate metabolism	YES	NM_016086	0.311436	2.0485	0.0424399	A_23_P111635	.	.	serine/threonine/tyrosine interacting-like 1 (STYXL1), mRNA
DLD	5_up	5	phosphate metabolism	YES	NM_000108	0.419509	2.6273	0.00164405	A_23_P111835	.	miR550;.	dihydrolipoamide dehydrogenase (DLD), mRNA
PTP4A3	5_up	5	phosphate metabolism	YES	NM_032611	2.81558	654.005	4.43742e-06	A_23_P112774	.	.	protein tyrosine phosphatase type IVA, member 3 (PTP4A3), transcript variant 1, mRNA
SRPK3	5_up	5	phosphate metabolism	YES	NM_014370	0.713848	5.17426	0.00449073	A_23_P114381	.	.	SFRS protein kinase 3 (SRPK3), mRNA
PMVK	5_up	5	phosphate metabolism	YES	NM_006556	0.351349	2.24568	0.0365051	A_23_P114774	.	.	phosphomevalonate kinase (PMVK), mRNA
MAPK8IP1	5_up	5	phosphate metabolism	YES	NM_005456	0.320414	2.09129	0.0217671	A_23_P116007	.	.	mitogen-activated protein kinase 8 interacting protein 1 (MAPK8IP1), mRNA
UQCRC2	5_up	5	phosphate metabolism	YES	NM_003366	0.557163	3.60714	0.00596457	A_23_P118002	.	.	ubiquinol-cytochrome c reductase core protein II (UQCRC2), mRNA
NDUFB10	5_up	5	phosphate metabolism	YES	NM_004548	0.359143	2.28635	0.0407045	A_23_P118105	.	.	NADH dehydrogenase (ubiquinone) 1 beta subcomplex, 10, 22kDa (NDUFB10), mRNA
DUSP22	5_up	5	phosphate metabolism	YES	NM_020185	1.3003	19.9663	4.2806e-05	A_23_P120254	.	.	dual specificity phosphatase 22 (DUSP22), mRNA
JAK2	5_up	5	phosphate metabolism	YES	NM_004972	0.500986	3.16946	0.045124	A_23_P123608	.	.	Janus kinase 2 (a protein tyrosine kinase) (JAK2), mRNA
RPS6KA6	5_up	5	phosphate metabolism	YES	NM_014496	0.835152	6.84151	0.0127837	A_23_P125596	.	.	ribosomal protein S6 kinase, 90kDa, polypeptide 6 (RPS6KA6), mRNA
MAST2	5_up	5	phosphate metabolism	YES	NM_015112	1.09275	12.3809	0.00344076	A_23_P126008	.	.	microtubule associated serine/threonine kinase 2 (MAST2), mRNA
NDUFV1	5_up	5	phosphate metabolism	YES	NM_007103	0.381454	2.40688	0.0143644	A_23_P127353	.	.	NADH dehydrogenase (ubiquinone) flavoprotein 1, 51kDa (NDUFV1), mRNA
ERCC6	5_up	5	phosphate metabolism	YES	NM_000124	0.783666	6.07667	0.00137606	A_23_P1292	.	.	excision repair cross-complementing rodent repair deficiency, complementation group 6 (ERCC6), mRNA
DUSP3	5_up	5	phosphate metabolism	YES	NM_004090	0.783311	6.07172	0.016709	A_23_P129956	.	.	dual specificity phosphatase 3 (vaccinia virus phosphatase VH1-related) (DUSP3), mRNA
NDUFV2	5_up	5	phosphate metabolism	YES	NM_021074	0.49358	3.11587	0.00297231	A_23_P130418	.	.	NADH dehydrogenase (ubiquinone) flavoprotein 2, 24kDa (NDUFV2), mRNA
NDUFS1	5_up	5	phosphate metabolism	YES	NM_005006	0.891349	7.78663	0.000163661	A_23_P131365	.	.	NADH dehydrogenase (ubiquinone) Fe-S protein 1, 75kDa (NADH-coenzyme Q reductase) (NDUFS1), nuclear gene encoding mitochondrial protein, mRNA
UQCRC1	5_up	5	phosphate metabolism	YES	NM_003365	0.296149	1.97765	0.0426949	A_23_P132675	.	.	ubiquinol-cytochrome c reductase core protein I (UQCRC1), mRNA
ALPK1	5_up	5	phosphate metabolism	YES	NM_025144	0.708475	5.11064	0.0218115	A_23_P133133	.	.	alpha-kinase 1 (ALPK1), mRNA
PRKG1	5_up	5	phosphate metabolism	YES	NM_006258	2.61675	413.76	1.05989e-05	A_23_P136041	.	.	protein kinase, cGMP-dependent, type I (PRKG1), mRNA
ATP6V0B	5_up	5	phosphate metabolism	YES	NM_004047	0.349104	2.2341	0.0198592	A_23_P137814	.	.	ATPase, H+ transporting, lysosomal 21kDa, V0 subunit b (ATP6V0B), transcript variant 1, mRNA
MARK3	5_up	5	phosphate metabolism	YES	NM_002376	0.331846	2.14707	0.0359613	A_23_P140111	.	.	MAP/microtubule affinity-regulating kinase 3 (MARK3), mRNA
ATP6V1D	5_up	5	phosphate metabolism	YES	NM_015994	0.432537	2.7073	0.00480213	A_23_P140115	.	.	ATPase, H+ transporting, lysosomal 34kDa, V1 subunit D (ATP6V1D), mRNA
NDUFB1	5_up	5	phosphate metabolism	YES	NM_004545	0.427481	2.67597	0.0120421	A_23_P140423	.	.	NADH dehydrogenase (ubiquinone) 1 beta subcomplex, 1, 7kDa (NDUFB1), mRNA
NDUFAB1	5_up	5	phosphate metabolism	YES	NM_005003	0.617016	4.14015	0.00143358	A_23_P140960	.	.	NADH dehydrogenase (ubiquinone) 1, alpha/beta subcomplex, 1, 8kDa (NDUFAB1), mRNA
ATP5O	5_up	5	phosphate metabolism	YES	NM_001697	0.221886	1.66681	0.0360082	A_23_P143474	.	.	ATP synthase, H+ transporting, mitochondrial F1 complex, O subunit (oligomycin sensitivity conferring protein) (ATP5O), nuclear gene encoding mitochondrial protein, mRNA
ATP6V1E1	5_up	5	phosphate metabolism	YES	NM_001696	0.465689	2.92206	0.0127893	A_23_P143551	.	.	ATPase, H+ transporting, lysosomal 31kDa, V1 subunit E1 (ATP6V1E1), transcript variant 1, mRNA
PIK3R1	5_up	5	phosphate metabolism	YES	NM_181523	0.990712	9.78842	0.0409552	A_23_P144980	.	.	phosphoinositide-3-kinase, regulatory subunit 1 (p85 alpha) (PIK3R1), transcript variant 1, mRNA
NDUFA4	5_up	5	phosphate metabolism	YES	NM_002489	0.604396	4.02157	0.00150738	A_23_P145777	.	.	NADH dehydrogenase (ubiquinone) 1 alpha subcomplex, 4, 9kDa (NDUFA4), nuclear gene encoding mitochondrial protein, mRNA
ATP6V1C1	5_up	5	phosphate metabolism	YES	NM_001695	0.925194	8.41771	0.00154506	A_23_P146058	.	.	ATPase, H+ transporting, lysosomal 42kDa, V1 subunit C1 (ATP6V1C1), transcript variant 1, mRNA
DUSP26	5_up	5	phosphate metabolism	YES	NM_024025	4.92244	83645.3	1.2308e-06	A_23_P146134	.	.	dual specificity phosphatase 26 (putative) (DUSP26), mRNA
NDUFS2	5_up	5	phosphate metabolism	YES	NM_004550	0.626629	4.23281	0.00171848	A_23_P149470	.	.	NADH dehydrogenase (ubiquinone) Fe-S protein 2, 49kDa (NADH-coenzyme Q reductase) (NDUFS2), mRNA
PPM1A	5_up	5	phosphate metabolism	YES	NM_021003	1.02844	10.6769	8.9776e-05	A_23_P151679	.	miR550;miR659;.	protein phosphatase 1A (formerly 2C), magnesium-dependent, alpha isoform (PPM1A), transcript variant 1, mRNA
MVD	5_up	5	phosphate metabolism	YES	NM_002461	1.39319	24.7281	0.0116253	A_23_P152125	.	.	mevalonate (diphospho) decarboxylase (MVD), mRNA
TYK2	5_up	5	phosphate metabolism	YES	NM_003331	0.350061	2.23903	0.00385691	A_23_P153311	.	.	tyrosine kinase 2 (TYK2), mRNA
PPP5C	5_up	5	phosphate metabolism	YES	NM_006247	0.300196	1.99616	0.0347084	A_23_P153583	.	.	protein phosphatase 5, catalytic subunit (PPP5C), mRNA
ATP5J	5_up	5	phosphate metabolism	YES	NM_001003703	2.00115	100.264	0.000369299	A_23_P154832	.	.	ATP synthase, H+ transporting, mitochondrial F0 complex, subunit F6 (ATP5J), nuclear gene encoding mitochondrial protein, transcript variant 1, mRNA
EGF	5_up	5	phosphate metabolism	YES	NM_001963	2.7754	596.213	5.35044e-05	A_23_P155979	.	.	epidermal growth factor (beta-urogastrone) (EGF), mRNA
NLK	5_up	5	phosphate metabolism	YES	NM_016231	0.264187	1.83733	0.0470773	A_23_P15647	.	.	nemo-like kinase (NLK), mRNA
NDUFA1	5_up	5	phosphate metabolism	YES	NM_004541	0.404566	2.53844	0.0123371	A_23_P159833	.	.	NADH dehydrogenase (ubiquinone) 1 alpha subcomplex, 1, 7.5kDa (NDUFA1), nuclear gene encoding mitochondrial protein, mRNA
PTPLA	5_up	5	phosphate metabolism	YES	NM_014241	1.12998	13.4891	0.005426	A_23_P161352	.	.	protein tyrosine phosphatase-like (proline instead of catalytic arginine), member A (PTPLA), mRNA
ACYP1	5_up	5	phosphate metabolism	YES	NM_203488	0.450794	2.82354	0.0293558	A_23_P163143	.	.	acylphosphatase 1, erythrocyte (common) type (ACYP1), transcript variant 2, mRNA
ERN1	5_up	5	phosphate metabolism	YES	NM_001433	0.541777	3.48159	0.000340253	A_23_P164042	.	.	endoplasmic reticulum to nucleus signalling 1 (ERN1), transcript variant 1, mRNA
NDUFS7	5_up	5	phosphate metabolism	YES	NM_024407	0.292996	1.96334	0.0371649	A_23_P165090	.	.	NADH dehydrogenase (ubiquinone) Fe-S protein 7, 20kDa (NADH-coenzyme Q reductase) (NDUFS7), mRNA
PTPN4	5_up	5	phosphate metabolism	YES	NM_002830	0.305659	2.02143	0.0405041	A_23_P165343	.	.	protein tyrosine phosphatase, non-receptor type 4 (megakaryocyte) (PTPN4), mRNA
EPHB1	5_up	5	phosphate metabolism	YES	NM_004441	1.60566	40.3333	0.00355411	A_23_P166993	.	.	EPH receptor B1 (EPHB1), mRNA
MAPK9	5_up	5	phosphate metabolism	YES	NM_002752	0.462225	2.89884	0.0131096	A_23_P167692	.	.	mitogen-activated protein kinase 9 (MAPK9), transcript variant JNK2-a2, mRNA
HIPK2	5_up	5	phosphate metabolism	YES	NM_022740	0.550123	3.54913	0.0189276	A_23_P169756	.	.	homeodomain interacting protein kinase 2 (HIPK2), mRNA
PTPN13	5_up	5	phosphate metabolism	YES	NM_080685	1.14452	13.9482	0.00554259	A_23_P18493	.	.	protein tyrosine phosphatase, non-receptor type 13 (APO-1/CD95 (Fas)-associated phosphatase) (PTPN13), transcript variant 4, mRNA
GAB1	5_up	5	phosphate metabolism	YES	NM_207123	0.682982	4.81928	0.000115097	A_23_P18505	.	miR565;.	GRB2-associated binding protein 1 (GAB1), transcript variant 1, mRNA
STK19	5_up	5	phosphate metabolism	YES	NM_032454	0.732519	5.40156	0.000481229	A_23_P19479	.	.	serine/threonine kinase 19 (STK19), transcript variant 2, mRNA
MAP2K1	5_up	5	phosphate metabolism	YES	NM_002755	0.904238	8.02117	0.0197723	A_23_P20248	.	.	mitogen-activated protein kinase kinase 1 (MAP2K1), mRNA
GDF6	5_up	5	phosphate metabolism	YES	NM_001001557	2.47028	295.309	0.000389101	A_23_P20267	.	miR565;miR659;.	growth differentiation factor 6 (GDF6), mRNA
SCYL2	5_up	5	phosphate metabolism	YES	NM_017988	0.615925	4.12976	0.00171242	A_23_P204550	.	.	SCY1-like 2 (S. cerevisiae) (SCYL2), mRNA
GPD1	5_up	5	phosphate metabolism	YES	NM_005276	0.523893	3.34112	0.0407601	A_23_P204736	.	miR565;.	glycerol-3-phosphate dehydrogenase 1 (soluble) (GPD1), mRNA
IGF1R	5_up	5	phosphate metabolism	YES	NM_000875	0.980757	9.56658	0.000932121	A_23_P205986	.	miR565;.	insulin-like growth factor 1 receptor (IGF1R), mRNA
ULK3	5_up	5	phosphate metabolism	YES	AL117482	1.04832	2.06812	0.000123999	A_23_P206107	.	.	mRNA; cDNA DKFZp434C131 (from clone DKFZp434C131).
PDK2	5_up	5	phosphate metabolism	YES	NM_002611	0.683052	4.82005	0.00334254	A_23_P207517	.	.	pyruvate dehydrogenase kinase, isozyme 2 (PDK2), mRNA
CAMKK1	5_up	5	phosphate metabolism	YES	NM_032294	1.12425	13.3123	0.00401579	A_23_P207648	.	.	calcium/calmodulin-dependent protein kinase kinase 1, alpha (CAMKK1), transcript variant 1, mRNA
NDUFA3	5_up	5	phosphate metabolism	YES	NM_004542	0.55821	3.61584	0.00450031	A_23_P208540	.	.	NADH dehydrogenase (ubiquinone) 1 alpha subcomplex, 3, 9kDa (NDUFA3), mRNA
PTPDC1	5_up	5	phosphate metabolism	YES	NM_177995	0.874828	7.49598	0.00243068	A_23_P20876	.	.	protein tyrosine phosphatase domain containing 1 (PTPDC1), transcript variant 2, mRNA
PPM1B	5_up	5	phosphate metabolism	YES	NM_001033557	1.11276	12.9645	0.000367394	A_23_P209269	.	.	protein phosphatase 1B (formerly 2C), magnesium-dependent, beta isoform (PPM1B), transcript variant 5, mRNA
TRIB3	5_up	5	phosphate metabolism	YES	NM_021158	2.54444	350.3	0.000348526	A_23_P210690	.	.	tribbles homolog 3 (Drosophila) (TRIB3), mRNA
IKBKB	5_up	5	phosphate metabolism	YES	NM_001556	0.45713	2.86503	0.0029795	A_23_P216188	.	.	inhibitor of kappa light polypeptide gene enhancer in B-cells, kinase beta (IKBKB), mRNA
PTP4A2	5_up	5	phosphate metabolism	YES	NM_080391	0.532885	3.41103	0.00039636	A_23_P23114	.	.	protein tyrosine phosphatase type IVA, member 2 (PTP4A2), transcript variant 1, mRNA
PINK1	5_up	5	phosphate metabolism	YES	NM_032409	1.77176	59.1232	7.64372e-05	A_23_P23194	.	.	PTEN induced putative kinase 1 (PINK1), nuclear gene encoding mitochondrial protein, mRNA
MAP3K8	5_up	5	phosphate metabolism	YES	NM_005204	1.27942	19.0294	0.00864626	A_23_P23947	.	.	mitogen-activated protein kinase kinase kinase 8 (MAP3K8), mRNA
GSK3B	5_up	5	phosphate metabolism	YES	NM_002093	0.47816	3.00719	0.0382702	A_23_P251342	.	miR565;.	glycogen synthase kinase 3 beta (GSK3B), mRNA
PTPRD	5_up	5	phosphate metabolism	YES	NM_002839	1.53356	34.1634	0.00218849	A_23_P252132	.	.	protein tyrosine phosphatase, receptor type, D (PTPRD), transcript variant 1, mRNA
UGP2	5_up	5	phosphate metabolism	YES	NM_006759	0.416238	2.60758	0.0436728	A_23_P253046	.	.	UDP-glucose pyrophosphorylase 2 (UGP2), transcript variant 1, mRNA
HSF1	5_up	5	phosphate metabolism	YES	NM_005526	0.69249	4.92594	0.0025661	A_23_P253841	.	.	heat shock transcription factor 1 (HSF1), mRNA
EFNA1	5_up	5	phosphate metabolism	YES	NM_004428	0.391874	2.46532	0.00639459	A_23_P254512	.	.	ephrin-A1 (EFNA1), transcript variant 1, mRNA
ACYP2	5_up	5	phosphate metabolism	YES	NM_138448	1.91168	81.5977	2.8321e-05	A_23_P256988	.	.	acylphosphatase 2, muscle type (ACYP2), mRNA
PDK4	5_up	5	phosphate metabolism	YES	NM_002612	1.11232	12.9514	0.00470189	A_23_P257087	.	.	pyruvate dehydrogenase kinase, isozyme 4 (PDK4), mRNA
GRK6	5_up	5	phosphate metabolism	YES	NM_002082	0.328443	2.13031	0.00900809	A_23_P257256	.	.	G protein-coupled receptor kinase 6 (GRK6), transcript variant 2, mRNA
CSNK1E	5_up	5	phosphate metabolism	YES	NM_152221	0.593181	3.91905	0.00036019	A_23_P29263	.	.	casein kinase 1, epsilon (CSNK1E), transcript variant 1, mRNA
MAPK12	5_up	5	phosphate metabolism	YES	NM_002969	0.654516	4.51353	0.0473091	A_23_P29347	.	.	mitogen-activated protein kinase 12 (MAPK12), mRNA
COX1	5_up	5	phosphate metabolism	YES	Source:Uniprot/SWISSPROT;Acc:P00395	0.591299	1.5066	0.0046788	A_23_P301925	.	.	Cytochrome c oxidase subunit 1 (EC 1.9.3.1) (Cytochrome c oxidase polypeptide I).
KALRN	5_up	5	phosphate metabolism	YES	NM_001024660	0.601386	3.99379	0.00210269	A_23_P307563	.	.	kalirin, RhoGEF kinase (KALRN), transcript variant 1, mRNA
PPP2CB	5_up	5	phosphate metabolism	YES	NM_001009552	0.259477	1.81751	0.0412264	A_23_P308097	.	.	protein phosphatase 2 (formerly 2A), catalytic subunit, beta isoform (PPP2CB), transcript variant 2, mRNA
LRRN3	5_up	5	phosphate metabolism	YES	NM_018334	3.2595	1817.6	0.0019606	A_23_P31376	.	.	leucine rich repeat neuronal 3 (LRRN3), mRNA
UQCRB	5_up	5	phosphate metabolism	YES	NM_006294	0.24168	1.74454	0.0470195	A_23_P31671	.	.	ubiquinol-cytochrome c reductase binding protein (UQCRB), mRNA
GPD1L	5_up	5	phosphate metabolism	YES	NM_015141	0.933853	8.58723	0.00105219	A_23_P318284	.	miR204;miR565;.	glycerol-3-phosphate dehydrogenase 1-like (GPD1L), mRNA
MAPK6	5_up	5	phosphate metabolism	YES	NM_002748	0.436192	2.73019	0.0178218	A_23_P3204	.	miR565;.	mitogen-activated protein kinase 6 (MAPK6), mRNA
PTK2	5_up	5	phosphate metabolism	YES	NM_153831	0.304096	2.01417	0.0131351	A_23_P324679	.	.	PTK2 protein tyrosine kinase 2 (PTK2), transcript variant 1, mRNA
MOBKL1A	5_up	5	phosphate metabolism	YES	NM_173468	0.449369	2.81429	0.0152169	A_23_P347059	.	miR565;.	MOB1, Mps One Binder kinase activator-like 1A (yeast) (MOBKL1A), mRNA
ALPK3	5_up	5	phosphate metabolism	YES	NM_020778	0.9685	9.30037	0.000872141	A_23_P348728	.	miR659;.	alpha-kinase 3 (ALPK3), mRNA
ERBB3	5_up	5	phosphate metabolism	YES	NM_001982	0.62493	4.21629	0.00600832	A_23_P349416	.	miR550;miR565;.	v-erb-b2 erythroblastic leukemia viral oncogene homolog 3 (avian) (ERBB3), transcript variant 1, mRNA
BCL2	5_up	5	phosphate metabolism	YES	NM_000633	1.84902	70.6345	9.11193e-05	A_23_P352266	.	miR221;.	B-cell CLL/lymphoma 2 (BCL2), nuclear gene encoding mitochondrial protein, transcript variant alpha, mRNA
NEK7	5_up	5	phosphate metabolism	YES	NM_133494	1.48016	30.2106	4.74042e-06	A_23_P353574	.	.	NIMA (never in mitosis gene a)-related kinase 7 (NEK7), mRNA
MAPK8	5_up	5	phosphate metabolism	YES	NM_139047	0.821615	6.63155	0.0041574	A_23_P356152	.	.	mitogen-activated protein kinase 8 (MAPK8), transcript variant JNK1-b2, mRNA
PLCE1	5_up	5	phosphate metabolism	YES	NM_016341	1.9322	85.5455	0.000211251	A_23_P35617	.	.	phospholipase C, epsilon 1 (PLCE1), mRNA
CAMKK2	5_up	5	phosphate metabolism	YES	NM_006549	0.348784	2.23246	0.00578446	A_23_P358957	.	.	calcium/calmodulin-dependent protein kinase kinase 2, beta (CAMKK2), transcript variant 1, mRNA
ANKK1	5_up	5	phosphate metabolism	YES	NM_178510	0.305454	2.02048	0.0241764	A_23_P35943	.	.	ankyrin repeat and kinase domain containing 1 (ANKK1), mRNA
ND3	5_up	5	phosphate metabolism	YES	Source:Uniprot/SWISSPROT;Acc:P03897	0.945731	1.92616	0.00131888	A_23_P360213	.	.	NADH-ubiquinone oxidoreductase chain 3 (EC 1.6.5.3) (NADH dehydrogenase subunit 3).
INPPL1	5_up	5	phosphate metabolism	YES	NM_001567	0.747569	5.59202	0.00528024	A_23_P36322	.	.	inositol polyphosphate phosphatase-like 1 (INPPL1), mRNA
ZAK	5_up	5	phosphate metabolism	YES	NM_016653	0.959114	9.10153	0.00241857	A_23_P366394	.	.	sterile alpha motif and leucine zipper containing kinase AZK (ZAK), transcript variant 1, mRNA
AKT2	5_up	5	phosphate metabolism	YES	NM_001626	0.36331	2.30839	0.018835	A_23_P373475	.	.	v-akt murine thymoma viral oncogene homolog 2 (AKT2), mRNA
TLK2	5_up	5	phosphate metabolism	YES	NM_006852	0.304333	2.01527	0.0344909	A_23_P38365	.	.	tousled-like kinase 2 (TLK2), mRNA
LIPE	5_up	5	phosphate metabolism	YES	NM_005357	0.408926	2.56405	0.0315965	A_23_P38876	.	.	lipase, hormone-sensitive (LIPE), mRNA
DUSP8	5_up	5	phosphate metabolism	YES	NM_004420	0.904679	8.02933	0.0166805	A_23_P390528	.	.	dual specificity phosphatase 8 (DUSP8), mRNA
ACVR1C	5_up	5	phosphate metabolism	YES	NM_145259	1.30083	19.991	0.0285718	A_23_P397455	.	.	activin A receptor, type IC (ACVR1C), mRNA
HIPK3	5_up	5	phosphate metabolism	YES	NM_005734	0.845418	7.00515	0.000188574	A_23_P422809	.	.	homeodomain interacting protein kinase 3 (HIPK3), transcript variant 1, mRNA
BRD4	5_up	5	phosphate metabolism	YES	NM_058243	0.329678	2.13638	0.00358299	A_23_P425104	.	.	bromodomain containing 4 (BRD4), transcript variant long, mRNA
MAST3	5_up	5	phosphate metabolism	YES	Source:Uniprot/SWISSPROT;Acc:O60307	1.04671	2.06581	4.94865e-05	A_23_P426196	.	miR565;.	Microtubule-associated serine/threonine-protein kinase 3 (EC 2.7.11.1).
CAMK2B	5_up	5	phosphate metabolism	YES	NM_172082	3.71841	5228.88	2.66731e-06	A_23_P42882	.	.	calcium/calmodulin-dependent protein kinase (CaM kinase) II beta (CAMK2B), transcript variant 6, mRNA
ND2	5_up	5	phosphate metabolism	YES	Source:Uniprot/SWISSPROT;Acc:P03891	0.66957	1.5906	0.00881233	A_23_P431853	.	.	NADH-ubiquinone oxidoreductase chain 2 (EC 1.6.5.3) (NADH dehydrogenase subunit 2).
NDUFA8	5_up	5	phosphate metabolism	YES	NM_014222	0.418206	2.61943	0.00101668	A_23_P43566	.	.	NADH dehydrogenase (ubiquinone) 1 alpha subcomplex, 8, 19kDa (NDUFA8), nuclear gene encoding mitochondrial protein, mRNA
NDUFB6	5_up	5	phosphate metabolism	YES	NM_182739	0.222239	1.66816	0.038547	A_23_P43613	.	.	NADH dehydrogenase (ubiquinone) 1 beta subcomplex, 6, 17kDa (NDUFB6), nuclear gene encoding mitochondrial protein, transcript variant 2, mRNA
PPP2R3B	5_up	5	phosphate metabolism	YES	NM_013239	1.99024	97.7784	5.08457e-05	A_23_P45517	.	.	protein phosphatase 2 (formerly 2A), regulatory subunit B'', beta (PPP2R3B), transcript variant 1, mRNA
GALK2	5_up	5	phosphate metabolism	YES	NM_001001556	1.10699	12.7936	0.000134924	A_23_P48807	.	.	galactokinase 2 (GALK2), transcript variant 2, mRNA
FASTK	5_up	5	phosphate metabolism	YES	NM_006712	0.506771	3.21196	0.000620386	A_23_P502930	.	.	Fas-activated serine/threonine kinase (FASTK), transcript variant 1, mRNA
DMPK	5_up	5	phosphate metabolism	YES	NM_004409	0.513363	3.26109	0.00703963	A_23_P50535	.	.	dystrophia myotonica-protein kinase (DMPK), mRNA
NDUFB7	5_up	5	phosphate metabolism	YES	NM_004146	0.321879	2.09835	0.0125714	A_23_P50872	.	.	NADH dehydrogenase (ubiquinone) 1 beta subcomplex, 7, 18kDa (NDUFB7), nuclear gene encoding mitochondrial protein, mRNA
NDUFB3	5_up	5	phosphate metabolism	YES	NM_002491	0.375763	2.37555	0.0261948	A_23_P51009	.	.	NADH dehydrogenase (ubiquinone) 1 beta subcomplex, 3, 12kDa (NDUFB3), mRNA
ERCC3	5_up	5	phosphate metabolism	YES	NM_000122	0.383302	2.41714	0.00481577	A_23_P5325	.	.	excision repair cross-complementing rodent repair deficiency, complementation group 3 (xeroderma pigmentosum group B complementing) (ERCC3), mRNA
COX10	5_up	5	phosphate metabolism	YES	NM_001303	0.525691	3.35499	0.00830795	A_23_P55123	.	.	COX10 homolog, cytochrome c oxidase assembly protein, heme A: farnesyltransferase (yeast) (COX10), nuclear gene encoding mitochondrial protein, mRNA
G6PC3	5_up	5	phosphate metabolism	YES	NM_138387	0.416668	2.61017	0.034711	A_23_P55174	.	.	glucose 6 phosphatase, catalytic, 3 (G6PC3), mRNA
PTPRS	5_up	5	phosphate metabolism	YES	NM_002850	0.289716	1.94857	0.016513	A_23_P56163	.	.	protein tyrosine phosphatase, receptor type, S (PTPRS), transcript variant 1, mRNA
PRKAA2	5_up	5	phosphate metabolism	YES	NM_006252	2.31533	206.694	5.34545e-05	A_23_P60811	.	.	protein kinase, AMP-activated, alpha 2 catalytic subunit (PRKAA2), mRNA
COL4A3BP	5_up	5	phosphate metabolism	YES	NM_005713	0.668548	4.66174	0.00174362	A_23_P61748	.	.	collagen, type IV, alpha 3 (Goodpasture antigen) binding protein (COL4A3BP), transcript variant 1, mRNA
MTM1	5_up	5	phosphate metabolism	YES	NM_000252	1.02966	10.7068	6.47133e-05	A_23_P62128	.	.	myotubularin 1 (MTM1), mRNA
STK38L	5_up	5	phosphate metabolism	YES	NM_015000	1.14227	13.8762	7.29413e-05	A_23_P64743	.	.	serine/threonine kinase 38 like (STK38L), mRNA
PKN1	5_up	5	phosphate metabolism	YES	NM_002741	0.383119	2.41612	0.019416	A_23_P67271	.	.	protein kinase N1 (PKN1), transcript variant 2, mRNA
NDUFB4	5_up	5	phosphate metabolism	YES	NM_004547	0.400632	2.51554	0.00376041	A_23_P69468	.	.	NADH dehydrogenase (ubiquinone) 1 beta subcomplex, 4, 15kDa (NDUFB4), nuclear gene encoding mitochondrial protein, mRNA
PPAP2A	5_up	5	phosphate metabolism	YES	NM_176895	0.986952	9.70403	0.0007395	A_23_P70060	.	miR659;.	phosphatidic acid phosphatase type 2A (PPAP2A), transcript variant 2, mRNA
ULK1	5_up	5	phosphate metabolism	YES	NM_003565	0.888941	7.74356	2.58334e-05	A_23_P72550	.	.	unc-51-like kinase 1 (C. elegans) (ULK1), mRNA
ARAF	5_up	5	phosphate metabolism	YES	NM_001654	0.379203	2.39443	0.00766704	A_23_P73511	.	.	v-raf murine sarcoma 3611 viral oncogene homolog (ARAF), mRNA
STK40	5_up	5	phosphate metabolism	YES	NM_032017	0.577021	3.77591	0.00365714	A_23_P74229	.	.	serine/threonine kinase 40 (STK40), mRNA
NDUFS3	5_up	5	phosphate metabolism	YES	NM_004551	0.69613	4.96741	0.000774518	A_23_P75402	.	miR221;miR222;.	NADH dehydrogenase (ubiquinone) Fe-S protein 3, 30kDa (NADH-coenzyme Q reductase) (NDUFS3), mRNA
NDUFA9	5_up	5	phosphate metabolism	YES	NM_005002	0.292462	1.96093	0.0263404	A_23_P76499	.	.	NADH dehydrogenase (ubiquinone) 1 alpha subcomplex, 9, 39kDa (NDUFA9), mRNA
PTPN21	5_up	5	phosphate metabolism	YES	NM_007039	1.14212	13.8715	0.0022707	A_23_P77031	.	.	protein tyrosine phosphatase, non-receptor type 21 (PTPN21), mRNA
ATP5H	5_up	5	phosphate metabolism	YES	NM_006356	0.405819	2.54577	0.0193022	A_23_P77818	.	.	ATP synthase, H+ transporting, mitochondrial F0 complex, subunit d (ATP5H), nuclear gene encoding mitochondrial protein, transcript variant 1, mRNA
MYLK2	5_up	5	phosphate metabolism	YES	NM_033118	1.3544	22.6154	0.0202309	A_23_P80008	.	.	myosin light chain kinase 2, skeletal muscle (MYLK2), mRNA
TTN	5_up	5	phosphate metabolism	YES	NM_133378	2.18844	154.328	0.000479579	A_23_P85269	.	.	titin (TTN), transcript variant N2-A, mRNA
DYRK4	5_up	5	phosphate metabolism	YES	NM_003845	0.314142	2.06131	0.0285271	A_23_P87902	.	.	dual-specificity tyrosine-(Y)-phosphorylation regulated kinase 4 (DYRK4), mRNA
TGFB3	5_up	5	phosphate metabolism	YES	NM_003239	3.01137	1026.52	1.22901e-06	A_23_P88404	.	.	transforming growth factor, beta 3 (TGFB3), mRNA
PRKRA	5_up	5	phosphate metabolism	YES	NM_003690	0.278176	1.89747	0.0280886	A_23_P91019	.	.	protein kinase, interferon-inducible double stranded RNA dependent activator (PRKRA), mRNA
NDUFA6	5_up	5	phosphate metabolism	YES	NM_002490	0.501083	3.17017	0.00159953	A_23_P91769	.	miR221;miR222;.	NADH dehydrogenase (ubiquinone) 1 alpha subcomplex, 6, 14kDa (NDUFA6), nuclear gene encoding mitochondrial protein, mRNA
PIK3CA	5_up	5	phosphate metabolism	YES	NM_006218	0.381452	2.40687	0.00299553	A_23_P92057	.	miR659;.	phosphoinositide-3-kinase, catalytic, alpha polypeptide (PIK3CA), mRNA
NDUFC1	5_up	5	phosphate metabolism	YES	NM_002494	0.535076	3.42827	0.00109193	A_23_P92362	.	.	NADH dehydrogenase (ubiquinone) 1, subcomplex unknown, 1, 6kDa (NDUFC1), mRNA
TRIM24	5_up	5	phosphate metabolism	YES	NM_015905	0.772236	5.91883	0.00180544	A_23_P93629	.	.	tripartite motif-containing 24 (TRIM24), transcript variant 1, mRNA
EPHB3	5_up	5	phosphate metabolism	YES	NM_004443	0.894777	7.84833	0.00332769	A_23_P95060	.	miR565;.	EPH receptor B3 (EPHB3), mRNA
JAK1	5_up	5	phosphate metabolism	YES	NM_002227	0.662431	4.59654	0.0193502	A_23_P97005	.	.	Janus kinase 1 (a protein tyrosine kinase) (JAK1), mRNA
TESK2	5_up	5	phosphate metabolism	YES	NM_007170	0.485435	3.05798	0.00811629	A_23_P9875	.	.	testis-specific kinase 2 (TESK2), mRNA
PTPN11	5_up	5	phosphate metabolism	YES	NM_002834	0.663883	4.61194	0.00020276	A_23_P99027	.	miR221;miR222;miR565;.	protein tyrosine phosphatase, non-receptor type 11 (Noonan syndrome 1) (PTPN11), mRNA
CDKL1	5_up	5	phosphate metabolism	YES	NM_004196	0.855595	7.17125	0.00333391	A_23_P99741	.	.	cyclin-dependent kinase-like 1 (CDC2-related kinase) (CDKL1), mRNA
DAPK2	5_up	5	phosphate metabolism	YES	NM_014326	1.46267	29.0183	0.00287133	A_24_P10233	.	.	death-associated protein kinase 2 (DAPK2), mRNA
NDUFA2	5_up	5	phosphate metabolism	YES	NM_002488	0.364337	2.31386	0.0159812	A_24_P12218	.	.	NADH dehydrogenase (ubiquinone) 1 alpha subcomplex, 2, 8kDa (NDUFA2), mRNA
CAMK2G	5_up	5	phosphate metabolism	YES	NM_172171	0.975585	9.45333	0.000369578	A_24_P141332	.	.	calcium/calmodulin-dependent protein kinase (CaM kinase) II gamma (CAMK2G), transcript variant 1, mRNA
MAP3K6	5_up	5	phosphate metabolism	YES	NM_004672	0.436565	2.73253	0.0316371	A_24_P145653	.	.	mitogen-activated protein kinase kinase kinase 6 (MAP3K6), mRNA
SLK	5_up	5	phosphate metabolism	YES	NM_014720	0.814356	6.52162	0.00138562	A_24_P146670	.	.	STE20-like kinase (yeast) (SLK), mRNA
SOD1	5_up	5	phosphate metabolism	YES	NM_000454	0.345413	2.2152	0.0143545	A_24_P151464	.	.	superoxide dismutase 1, soluble (amyotrophic lateral sclerosis 1 (adult)) (SOD1), mRNA
NDUFB9	5_up	5	phosphate metabolism	YES	NM_005005	0.558824	3.62096	0.00343705	A_24_P154006	.	.	NADH dehydrogenase (ubiquinone) 1 beta subcomplex, 9, 22kDa (NDUFB9), mRNA
ATP5G3	5_up	5	phosphate metabolism	YES	NM_001002258	0.537251	3.44549	0.022475	A_24_P174346	.	miR565;.	ATP synthase, H+ transporting, mitochondrial F0 complex, subunit C3 (subunit 9) (ATP5G3), nuclear gene encoding mitochondrial protein, transcript variant 3, mRNA
ND1	5_up	5	phosphate metabolism	YES	Source:Uniprot/SWISSPROT;Acc:P03886	0.718258	1.64519	0.0115338	A_24_P182122	.	.	NADH-ubiquinone oxidoreductase chain 1 (EC 1.6.5.3) (NADH dehydrogenase subunit 1).
PHPT1	5_up	5	phosphate metabolism	YES	NM_014172	0.728958	5.35745	0.00011222	A_24_P184031	.	.	phosphohistidine phosphatase 1 (PHPT1), mRNA
DUSP16	5_up	5	phosphate metabolism	YES	NM_030640	0.609755	4.0715	0.0126895	A_24_P189739	.	miR565;.	dual specificity phosphatase 16 (DUSP16), mRNA
MTMR3	5_up	5	phosphate metabolism	YES	NM_021090	0.392993	2.47168	0.0216978	A_24_P202978	.	.	myotubularin related protein 3 (MTMR3), transcript variant 3, mRNA
PPM1K	5_up	5	phosphate metabolism	YES	NM_152542	1.69028	49.0097	0.000193525	A_24_P214598	.	.	protein phosphatase 1K (PP2C domain containing) (PPM1K), mRNA
MAPK1	5_up	5	phosphate metabolism	YES	NM_002745	0.488951	3.08284	0.00305594	A_24_P237265	.	miR221;miR222;miR550;miR659;.	mitogen-activated protein kinase 1 (MAPK1), transcript variant 1, mRNA
EPM2A	5_up	5	phosphate metabolism	YES	NM_001018041	1.62831	42.4927	0.000101673	A_24_P239419	.	miR221;miR222;.	epilepsy, progressive myoclonus type 2A, Lafora disease (laforin) (EPM2A), transcript variant 2, mRNA
AK3	5_up	5	phosphate metabolism	YES	NM_016282	0.517215	3.29015	0.00150738	A_24_P247106	.	.	adenylate kinase 3 (AK3), mRNA
DYRK2	5_up	5	phosphate metabolism	YES	NM_006482	0.826758	6.71055	0.0299983	A_24_P249824	.	miR550;miR659;.	dual-specificity tyrosine-(Y)-phosphorylation regulated kinase 2 (DYRK2), transcript variant 2, mRNA
CSNK1A1	5_up	5	phosphate metabolism	YES	NM_001025105	0.299456	1.99277	0.0200786	A_24_P251899	.	.	casein kinase 1, alpha 1 (CSNK1A1), transcript variant 1, mRNA
PTP4A1	5_up	5	phosphate metabolism	YES	NM_003463	0.490592	3.09451	0.00142309	A_24_P252043	.	.	protein tyrosine phosphatase type IVA, member 1 (PTP4A1), mRNA
PTEN	5_up	5	phosphate metabolism	YES	NM_000314	0.446947	2.79864	0.00810273	A_24_P252785	.	.	phosphatase and tensin homolog (mutated in multiple advanced cancers 1) (PTEN), mRNA
DRD4	5_up	5	phosphate metabolism	YES	NM_000797	0.382077	2.41033	0.00346431	A_24_P25668	.	.	dopamine receptor D4 (DRD4), mRNA
MTMR9	5_up	5	phosphate metabolism	YES	NM_015458	0.549685	3.54556	0.00037394	A_24_P261052	.	.	myotubularin related protein 9 (MTMR9), mRNA
OBSCN	5_up	5	phosphate metabolism	YES	NM_052843	2.4068	255.15	8.52409e-05	A_24_P273157	.	.	obscurin, cytoskeletal calmodulin and titin-interacting RhoGEF (OBSCN), mRNA
EPHA4	5_up	5	phosphate metabolism	YES	NM_004438	0.94729	8.85707	0.0397037	A_24_P274219	.	.	EPH receptor A4 (EPHA4), mRNA
ERBB2	5_up	5	phosphate metabolism	YES	NM_001005862	1.29471	19.7112	5.4149e-05	A_24_P284420	.	.	v-erb-b2 erythroblastic leukemia viral oncogene homolog 2, neuro/glioblastoma derived oncogene homolog (avian) (ERBB2), transcript variant 2, mRNA
MAP3K10	5_up	5	phosphate metabolism	YES	NM_002446	0.70219	5.03721	0.00281453	A_24_P284523	.	.	mitogen-activated protein kinase kinase kinase 10 (MAP3K10), mRNA
NDUFB5	5_up	5	phosphate metabolism	YES	NM_002492	0.593092	3.91825	0.00224227	A_24_P285831	.	miR659;.	NADH dehydrogenase (ubiquinone) 1 beta subcomplex, 5, 16kDa (NDUFB5), nuclear gene encoding mitochondrial protein, mRNA
TOLLIP	5_up	5	phosphate metabolism	YES	NM_019009	0.455583	2.85485	0.0039061	A_24_P287189	.	miR222;miR565;.	toll interacting protein (TOLLIP), mRNA
TNIK	5_up	5	phosphate metabolism	YES	AB011123	2.6792	6.40502	5.64628e-06	A_24_P350576	.	miR7;.	mRNA for KIAA0551 protein, partial cds.
LIMK2	5_up	5	phosphate metabolism	YES	NM_001031801	0.530777	3.39451	0.0428797	A_24_P353300	.	.	LIM domain kinase 2 (LIMK2), transcript variant 1, mRNA
MTMR12	5_up	5	phosphate metabolism	YES	NM_001040446	0.651219	4.47939	0.0453835	A_24_P354615	.	.	myotubularin related protein 12 (MTMR12), mRNA
ADRBK2	5_up	5	phosphate metabolism	YES	NM_005160	0.648164	4.44799	0.00431119	A_24_P378928	.	.	adrenergic, beta, receptor kinase 2 (ADRBK2), mRNA
CAMK2A	5_up	5	phosphate metabolism	YES	NM_015981	1.51235	32.5353	0.00238262	A_24_P380311	.	.	calcium/calmodulin-dependent protein kinase (CaM kinase) II alpha (CAMK2A), transcript variant 1, mRNA
STYX	5_up	5	phosphate metabolism	YES	NM_145251	0.423244	2.64999	0.0107972	A_24_P398746	.	.	serine/threonine/tyrosine interacting protein (STYX), mRNA
NDUFB2	5_up	5	phosphate metabolism	YES	NM_004546	0.413861	2.59335	0.0113742	A_24_P406301	.	.	NADH dehydrogenase (ubiquinone) 1 beta subcomplex, 2, 8kDa (NDUFB2), nuclear gene encoding mitochondrial protein, mRNA
NIN	5_up	5	phosphate metabolism	YES	NM_016350	1.13475	13.638	0.000233983	A_24_P412512	.	.	ninein (GSK3B interacting protein) (NIN), transcript variant 4, mRNA
NDUFV3	5_up	5	phosphate metabolism	YES	NM_021075	0.586503	3.85925	0.000377862	A_24_P416951	.	.	NADH dehydrogenase (ubiquinone) flavoprotein 3, 10kDa (NDUFV3), nuclear gene encoding mitochondrial protein, transcript variant 1, mRNA
BMPR1A	5_up	5	phosphate metabolism	YES	NM_004329	0.348032	2.2286	0.0468014	A_24_P418717	.	.	bone morphogenetic protein receptor, type IA (BMPR1A), mRNA
CYTB	5_up	5	phosphate metabolism	YES	Source:Uniprot/SWISSPROT;Acc:P00156	0.97797	1.96969	0.00226584	A_24_P551842	.	.	Cytochrome b.
DYRK1A	5_up	5	phosphate metabolism	YES	NM_130436	0.639041	4.35553	0.00762389	A_24_P62169	.	.	dual-specificity tyrosine-(Y)-phosphorylation regulated kinase 1A (DYRK1A), transcript variant 2, mRNA
STK32C	5_up	5	phosphate metabolism	YES	NM_173575	0.771762	5.91238	0.0135454	A_24_P64329	.	.	serine/threonine kinase 32C (STK32C), mRNA
GHR	5_up	5	phosphate metabolism	YES	NM_000163	0.450653	2.82262	0.0220599	A_24_P72064	.	.	growth hormone receptor (GHR), mRNA
CSNK2A1	5_up	5	phosphate metabolism	YES	NM_177559	0.274716	1.88242	0.0451767	A_24_P76666	.	.	casein kinase 2, alpha 1 polypeptide (CSNK2A1), transcript variant 1, mRNA
TGFB1	5_up	5	phosphate metabolism	YES	NM_000660	0.515205	3.27495	0.00599195	A_24_P79054	.	.	transforming growth factor, beta 1 (Camurati-Engelmann disease) (TGFB1), mRNA
PDPK1	5_up	5	phosphate metabolism	YES	NM_002613	0.282319	1.91566	0.0239347	A_24_P830690	.	.	3-phosphoinositide dependent protein kinase-1 (PDPK1), transcript variant 1, mRNA
MARK2	5_up	5	phosphate metabolism	YES	NM_004954	0.224972	1.67869	0.0287894	A_24_P914495	.	.	MAP/microtubule affinity-regulating kinase 2 (MARK2), transcript variant 2, mRNA
ACP1	5_up	5	phosphate metabolism	YES	NM_001040649	0.358199	2.28139	0.00350035	A_24_P922919	.	.	acid phosphatase 1, soluble (ACP1), transcript variant 4, mRNA
PPP3CB	5_up	5	phosphate metabolism	YES	NM_021132	0.723178	5.28662	0.000732694	A_24_P98524	.	.	protein phosphatase 3 (formerly 2B), catalytic subunit, beta isoform (calcineurin A beta) (PPP3CB), mRNA
SMAD2	5_up	5	phosphate metabolism	YES	NM_001003652	0.370384	2.3463	0.0210417	A_32_P109002	.	.	SMAD family member 2 (SMAD2), transcript variant 2, mRNA
ACVR2B	5_up	5	phosphate metabolism	YES	NM_001106	0.401603	2.52117	0.0168296	A_32_P134209	.	.	activin A receptor, type IIB (ACVR2B), mRNA
HK2	5_up	5	phosphate metabolism	YES	NM_000189	1.10119	12.6239	0.000743631	A_32_P175739	.	.	hexokinase 2 (HK2), mRNA
PKN2	5_up	5	phosphate metabolism	YES	NM_006256	0.377077	2.38274	0.00234501	A_32_P226918	.	.	protein kinase N2 (PKN2), mRNA
RSRC1	5_up	5	phosphate metabolism	YES	NM_016625	0.280646	1.9083	0.0232576	A_32_P34589	.	.	arginine/serine-rich coiled-coil 1 (RSRC1), mRNA
INPP1	5_up	5	phosphate metabolism	YES	NM_002194	0.423102	2.64912	0.00469815	A_32_P44453	.	.	inositol polyphosphate-1-phosphatase (INPP1), mRNA
CAMK2D	5_up	5	phosphate metabolism	YES	NM_001221	0.793451	6.21514	0.00192078	A_32_P47988	.	miR7;.	calcium/calmodulin-dependent protein kinase (CaM kinase) II delta (CAMK2D), transcript variant 3, mRNA
UQCRH	5_up	5	phosphate metabolism	YES	NM_006004	0.555948	3.59706	0.0094039	A_32_P54137	.	.	ubiquinol-cytochrome c reductase hinge protein (UQCRH), mRNA
PPM1E	5_up	5	phosphate metabolism	YES	NM_014906	2.49656	313.732	3.3799e-05	A_32_P73796	.	miR222;.	protein phosphatase 1E (PP2C domain containing) (PPM1E), mRNA
NDUFA5	5_up	5	phosphate metabolism	YES	NM_005000	0.931662	8.54401	0.000147449	A_32_P96641	.	.	NADH dehydrogenase (ubiquinone) 1 alpha subcomplex, 5, 13kDa (NDUFA5), nuclear gene encoding mitochondrial protein, mRNA
MDH1	6_up	6	cofactor biosynthesis	YES	NM_005917	0.605056	4.02769	0.0307325	A_23_P101950	.	.	malate dehydrogenase 1, NAD (soluble) (MDH1), mRNA
COQ3	6_up	6	cofactor biosynthesis	YES	NM_017421	0.339691	2.18621	0.0398314	A_23_P111228	.	.	coenzyme Q3 homolog, methyltransferase (S. cerevisiae) (COQ3), mRNA
DLD	6_up	6	cofactor biosynthesis	YES	NM_000108	0.419509	2.6273	0.00164405	A_23_P111835	.	miR550;.	dihydrolipoamide dehydrogenase (DLD), mRNA
MTHFD2L	6_up	6	cofactor biosynthesis	YES	NM_001004346	0.461586	2.89458	0.0408552	A_23_P112846	.	.	methylenetetrahydrofolate dehydrogenase (NADP+ dependent) 2-like (MTHFD2L), mRNA
MTHFD2	6_up	6	cofactor biosynthesis	YES	NM_001040409	0.879045	7.56911	0.00417751	A_23_P120316	.	.	methylenetetrahydrofolate dehydrogenase (NADP+ dependent) 2, methenyltetrahydrofolate cyclohydrolase (MTHFD2), nuclear gene encoding mitochondrial protein, transcript variant 2, mRNA
CTH	6_up	6	cofactor biosynthesis	YES	NM_001902	1.08495	12.1606	0.000442054	A_23_P126103	.	.	cystathionase (cystathionine gamma-lyase) (CTH), transcript variant 1, mRNA
PANK1	6_up	6	cofactor biosynthesis	YES	NM_148977	0.861859	7.27544	0.000263023	A_23_P127054	.	.	pantothenate kinase 1 (PANK1), transcript variant alpha, mRNA
IDH2	6_up	6	cofactor biosynthesis	YES	NM_002168	1.24607	17.6228	0.000283871	A_23_P129209	.	.	isocitrate dehydrogenase 2 (NADP+), mitochondrial (IDH2), mRNA
PDSS2	6_up	6	cofactor biosynthesis	YES	NM_020381	0.319039	2.08468	0.0161272	A_23_P134167	.	.	prenyl (decaprenyl) diphosphate synthase, subunit 2 (PDSS2), mRNA
NFU1	6_up	6	cofactor biosynthesis	YES	NM_015700	0.239881	1.73732	0.0170952	A_23_P147296	.	.	NFU1 iron-sulfur cluster scaffold homolog (S. cerevisiae) (NFU1), transcript variant 1, mRNA
COQ9	6_up	6	cofactor biosynthesis	YES	NM_020312	1.12909	13.4613	0.000419092	A_23_P14928	.	miR565;.	coenzyme Q9 homolog (S. cerevisiae) (COQ9), mRNA
SDHB	6_up	6	cofactor biosynthesis	YES	NM_003000	0.34252	2.20049	0.0365084	A_23_P149649	.	.	succinate dehydrogenase complex, subunit B, iron sulfur (Ip) (SDHB), mRNA
PANK4	6_up	6	cofactor biosynthesis	YES	NM_018216	0.559081	3.6231	0.00104606	A_23_P149690	.	.	pantothenate kinase 4 (PANK4), mRNA
RSAD1	6_up	6	cofactor biosynthesis	YES	NM_018346	0.857856	7.20868	0.000407674	A_23_P152807	.	.	radical S-adenosyl methionine domain containing 1 (RSAD1), mRNA
GLRX2	6_up	6	cofactor biosynthesis	YES	NM_016066	0.406357	2.54892	0.00625277	A_23_P160503	.	.	glutaredoxin 2 (GLRX2), transcript variant 1, mRNA
GPD1	6_up	6	cofactor biosynthesis	YES	NM_005276	0.523893	3.34112	0.0407601	A_23_P204736	.	miR565;.	glycerol-3-phosphate dehydrogenase 1 (soluble) (GPD1), mRNA
PDHB	6_up	6	cofactor biosynthesis	YES	NM_000925	0.361236	2.29739	0.0315965	A_23_P20932	.	.	pyruvate dehydrogenase (lipoamide) beta (PDHB), mRNA
GLO1	6_up	6	cofactor biosynthesis	YES	NM_006708	0.413572	2.59163	0.0165657	A_23_P214411	.	.	glyoxalase I (GLO1), mRNA
ACO2	6_up	6	cofactor biosynthesis	YES	NM_001098	0.713248	5.16712	0.00347913	A_23_P305481	.	.	aconitase 2, mitochondrial (ACO2), nuclear gene encoding mitochondrial protein, mRNA
MDH2	6_up	6	cofactor biosynthesis	YES	NM_005918	0.322234	2.10007	0.0287166	A_23_P31372	.	.	malate dehydrogenase 2, NAD (mitochondrial) (MDH2), mRNA
ALAD	6_up	6	cofactor biosynthesis	YES	NM_001003945	0.751495	5.6428	0.000683242	A_23_P324278	.	.	aminolevulinate, delta-, dehydratase (ALAD), transcript variant 1, mRNA
QPRT	6_up	6	cofactor biosynthesis	YES	NM_014298	0.664691	4.62052	0.0271535	A_23_P34233	.	.	quinolinate phosphoribosyltransferase (nicotinate-nucleotide pyrophosphorylase (carboxylating)) (QPRT), mRNA
NMNAT2	6_up	6	cofactor biosynthesis	YES	NM_015039	1.41589	26.055	0.000999228	A_23_P345183	.	miR222;miR565;.	nicotinamide nucleotide adenylyltransferase 2 (NMNAT2), transcript variant 1, mRNA
FH	6_up	6	cofactor biosynthesis	YES	NM_000143	0.544283	3.50173	0.0044891	A_23_P34733	.	.	fumarate hydratase (FH), nuclear gene encoding mitochondrial protein, mRNA
UROS	6_up	6	cofactor biosynthesis	YES	NM_000375	0.359592	2.28871	0.00443353	A_23_P35609	.	.	uroporphyrinogen III synthase (congenital erythropoietic porphyria) (UROS), mRNA
NARFL	6_up	6	cofactor biosynthesis	YES	NM_022493	0.317625	2.0779	0.0106215	A_23_P37877	.	.	nuclear prelamin A recognition factor-like (NARFL), mRNA
ME1	6_up	6	cofactor biosynthesis	YES	NM_002395	0.601168	3.99179	0.0135463	A_23_P422026	.	.	malic enzyme 1, NADP(+)-dependent, cytosolic (ME1), mRNA
DCXR	6_up	6	cofactor biosynthesis	YES	NM_016286	0.505482	3.20245	0.0125983	A_23_P44166	.	.	dicarbonyl/L-xylulose reductase (DCXR), mRNA
FOLR1	6_up	6	cofactor biosynthesis	YES	NM_016725	2.87902	756.872	0.00010779	A_23_P53176	.	.	folate receptor 1 (adult) (FOLR1), transcript variant 1, mRNA
COX10	6_up	6	cofactor biosynthesis	YES	NM_001303	0.525691	3.35499	0.00830795	A_23_P55123	.	.	COX10 homolog, cytochrome c oxidase assembly protein, heme A: farnesyltransferase (yeast) (COX10), nuclear gene encoding mitochondrial protein, mRNA
MCEE	6_up	6	cofactor biosynthesis	YES	NM_032601	0.470463	2.95436	0.0207453	A_23_P56654	.	.	methylmalonyl CoA epimerase (MCEE), mRNA
COQ6	6_up	6	cofactor biosynthesis	YES	NM_182476	0.609127	4.06562	0.00157376	A_23_P65584	.	.	coenzyme Q6 homolog, monooxygenase (S. cerevisiae) (COQ6), transcript variant 1, mRNA
NNT	6_up	6	cofactor biosynthesis	YES	NM_182977	0.369121	2.33949	0.0493584	A_23_P70148	.	.	nicotinamide nucleotide transhydrogenase (NNT), mRNA
CIAO1	6_up	6	cofactor biosynthesis	YES	NM_004804	0.394146	2.47826	0.0210926	A_23_P77360	.	.	cytosolic iron-sulfur protein assembly 1 homolog (S. cerevisiae) (CIAO1), mRNA
SUCLG1	6_up	6	cofactor biosynthesis	YES	NM_003849	0.433201	2.71144	0.0157779	A_23_P79545	.	.	succinate-CoA ligase, GDP-forming, alpha subunit (SUCLG1), mRNA
AGPAT6	6_up	6	cofactor biosynthesis	YES	NM_178819	0.486842	3.0679	0.00415795	A_23_P82839	.	.	1-acylglycerol-3-phosphate O-acyltransferase 6 (lysophosphatidic acid acyltransferase, zeta) (AGPAT6), mRNA
ALDH1L2	6_up	6	cofactor biosynthesis	YES	AF086109	0.739394	1.66947	0.00721842	A_23_P87941	.	.	full length insert cDNA clone ZA02A01.
GPHN	6_up	6	cofactor biosynthesis	YES	NM_020806	0.537209	3.44516	0.0226394	A_23_P88141	.	.	gephyrin (GPHN), transcript variant 1, mRNA
MOCS2	6_up	6	cofactor biosynthesis	YES	NM_004531	0.984768	9.65535	0.000118871	A_23_P92967	.	.	molybdenum cofactor synthesis 2 (MOCS2), transcript variant 3, mRNA
FPGS	6_up	6	cofactor biosynthesis	YES	NM_004957	0.478371	3.00864	0.0110524	A_23_P9465	.	.	folylpolyglutamate synthase (FPGS), nuclear gene encoding mitochondrial protein, transcript variant 1, mRNA
HMBS	6_up	6	cofactor biosynthesis	YES	NM_000190	0.311286	2.04779	0.00940808	A_23_P98431	.	.	hydroxymethylbilane synthase (HMBS), transcript variant 1, mRNA
ALDH5A1	6_up	6	cofactor biosynthesis	YES	NM_170740	1.10173	12.6396	0.00024837	A_24_P115007	.	.	aldehyde dehydrogenase 5 family, member A1 (succinate-semialdehyde dehydrogenase) (ALDH5A1), nuclear gene encoding mitochondrial protein, transcript variant 1, mRNA
KYNU	6_up	6	cofactor biosynthesis	YES	NM_001032998	1.4032	25.3046	0.0015893	A_24_P11506	.	.	kynureninase (L-kynurenine hydrolase) (KYNU), transcript variant 2, mRNA
SOD1	6_up	6	cofactor biosynthesis	YES	NM_000454	0.345413	2.2152	0.0143545	A_24_P151464	.	.	superoxide dismutase 1, soluble (amyotrophic lateral sclerosis 1 (adult)) (SOD1), mRNA
IDH3A	6_up	6	cofactor biosynthesis	YES	NM_005530	0.644206	4.40764	0.0117551	A_24_P167806	.	miR565;.	isocitrate dehydrogenase 3 (NAD+) alpha (IDH3A), nuclear gene encoding mitochondrial protein, mRNA
HAGH	6_up	6	cofactor biosynthesis	YES	NM_001040427	1.5196	33.0829	1.78742e-05	A_24_P176445	.	.	hydroxyacylglutathione hydrolase (HAGH), transcript variant 2, mRNA
SUCLA2	6_up	6	cofactor biosynthesis	YES	NM_003850	0.556829	3.60437	0.00327218	A_24_P181275	.	.	succinate-CoA ligase, ADP-forming, beta subunit (SUCLA2), mRNA
ALAS1	6_up	6	cofactor biosynthesis	YES	NM_000688	0.935737	8.62457	0.000117406	A_24_P191588	.	.	aminolevulinate, delta-, synthase 1 (ALAS1), transcript variant 1, mRNA
NFE2L1	6_up	6	cofactor biosynthesis	YES	NM_003204	1.20933	16.193	6.49536e-05	A_24_P219552	.	.	nuclear factor (erythroid-derived 2)-like 1 (NFE2L1), mRNA
DLAT	6_up	6	cofactor biosynthesis	YES	NM_001931	0.702867	5.04506	0.00148853	A_24_P281923	.	.	dihydrolipoamide S-acetyltransferase (E2 component of pyruvate dehydrogenase complex) (DLAT), mRNA
MMAB	6_up	6	cofactor biosynthesis	YES	NM_052845	0.939475	8.69911	0.00998112	A_24_P364381	.	.	methylmalonic aciduria (cobalamin deficiency) cblB type (MMAB), nuclear gene encoding mitochondrial protein, mRNA
PANK3	6_up	6	cofactor biosynthesis	YES	NM_024594	0.695661	4.96205	0.00616502	A_24_P380330	.	miR222;miR550;miR659;.	pantothenate kinase 3 (PANK3), mRNA
COQ7	6_up	6	cofactor biosynthesis	YES	NM_016138	0.723934	5.29583	0.00085059	A_24_P398972	.	miR565;.	coenzyme Q7 homolog, ubiquinone (yeast) (COQ7), mRNA
ITGB1BP3	6_up	6	cofactor biosynthesis	YES	NM_014446	2.3443	220.951	0.000880594	A_24_P404458	.	.	integrin beta 1 binding protein 3 (ITGB1BP3), transcript variant 1, mRNA
SDHD	6_up	6	cofactor biosynthesis	YES	NM_003002	0.532127	3.40508	0.0152942	A_32_P155631	.	.	succinate dehydrogenase complex, subunit D, integral membrane protein (SDHD), nuclear gene encoding mitochondrial protein, mRNA
ACACA	6_up	6	cofactor biosynthesis	YES	NM_198839	0.339262	2.18405	0.0324547	A_32_P215318	.	.	acetyl-Coenzyme A carboxylase alpha (ACACA), transcript variant 2, mRNA
SDHA	6_up	6	cofactor biosynthesis	YES	NM_004168	0.853932	7.14384	0.00158347	A_32_P67259	.	.	succinate dehydrogenase complex, subunit A, flavoprotein (Fp) (SDHA), nuclear gene encoding mitochondrial protein, mRNA
MDH1	7_up	7	carbohydrate metabolism	YES	NM_005917	0.605056	4.02769	0.0307325	A_23_P101950	.	.	malate dehydrogenase 1, NAD (soluble) (MDH1), mRNA
ENO3	7_up	7	carbohydrate metabolism	YES	NM_001976	1.2092	16.1881	0.000896326	A_23_P130149	.	.	enolase 3 (beta, muscle) (ENO3), transcript variant 1, mRNA
PCK2	7_up	7	carbohydrate metabolism	YES	NM_004563	1.41478	25.9884	0.00142212	A_23_P140207	.	.	phosphoenolpyruvate carboxykinase 2 (mitochondrial) (PCK2), nuclear gene encoding mitochondrial protein, transcript variant 1, mRNA
BAD	7_up	7	carbohydrate metabolism	YES	NM_004322	0.78283	6.06499	0.00101709	A_23_P150207	.	.	BCL2-antagonist of cell death (BAD), transcript variant 1, mRNA
PC	7_up	7	carbohydrate metabolism	YES	NM_001040716	1.23745	17.2762	0.000432189	A_23_P161647	.	.	pyruvate carboxylase (PC), nuclear gene encoding mitochondrial protein, transcript variant 3, mRNA
PPARGC1A	7_up	7	carbohydrate metabolism	YES	NM_013261	1.98007	95.5156	0.0116382	A_23_P18447	.	miR204;miR659;.	peroxisome proliferator-activated receptor gamma, coactivator 1 alpha (PPARGC1A), mRNA
AGL	7_up	7	carbohydrate metabolism	YES	NM_000028	2.28071	190.86	0.000170833	A_23_P200298	.	.	amylo-1, 6-glucosidase, 4-alpha-glucanotransferase (glycogen debranching enzyme, glycogen storage disease type III) (AGL), transcript variant 4, mRNA
MGEA5	7_up	7	carbohydrate metabolism	YES	NM_012215	0.55119	3.55787	0.00117876	A_23_P202170	.	miR221;miR550;miR659;.	meningioma expressed antigen 5 (hyaluronidase) (MGEA5), mRNA
GPD1	7_up	7	carbohydrate metabolism	YES	NM_005276	0.523893	3.34112	0.0407601	A_23_P204736	.	miR565;.	glycerol-3-phosphate dehydrogenase 1 (soluble) (GPD1), mRNA
PHKB	7_up	7	carbohydrate metabolism	YES	NM_001031835	0.485575	3.05897	0.0121594	A_23_P206532	.	.	phosphorylase kinase, beta (PHKB), transcript variant 2, mRNA
PDK2	7_up	7	carbohydrate metabolism	YES	NM_002611	0.683052	4.82005	0.00334254	A_23_P207517	.	.	pyruvate dehydrogenase kinase, isozyme 2 (PDK2), mRNA
PDHB	7_up	7	carbohydrate metabolism	YES	NM_000925	0.361236	2.29739	0.0315965	A_23_P20932	.	.	pyruvate dehydrogenase (lipoamide) beta (PDHB), mRNA
GYG2	7_up	7	carbohydrate metabolism	YES	NM_003918	0.867495	7.37046	0.0239148	A_23_P217704	.	.	glycogenin 2 (GYG2), transcript variant 2, mRNA
GSK3B	7_up	7	carbohydrate metabolism	YES	NM_002093	0.47816	3.00719	0.0382702	A_23_P251342	.	miR565;.	glycogen synthase kinase 3 beta (GSK3B), mRNA
SLC2A8	7_up	7	carbohydrate metabolism	YES	NM_014580	0.818591	6.58554	0.000318645	A_23_P252783	.	.	solute carrier family 2, (facilitated glucose transporter) member 8 (SLC2A8), mRNA
UGP2	7_up	7	carbohydrate metabolism	YES	NM_006759	0.416238	2.60758	0.0436728	A_23_P253046	.	.	UDP-glucose pyrophosphorylase 2 (UGP2), transcript variant 1, mRNA
PDK4	7_up	7	carbohydrate metabolism	YES	NM_002612	1.11232	12.9514	0.00470189	A_23_P257087	.	.	pyruvate dehydrogenase kinase, isozyme 4 (PDK4), mRNA
PRKAG3	7_up	7	carbohydrate metabolism	YES	NM_017431	0.722535	5.2788	0.00212307	A_23_P28258	.	.	protein kinase, AMP-activated, gamma 3 non-catalytic subunit (PRKAG3), mRNA
PFKL	7_up	7	carbohydrate metabolism	YES	NM_001002021	0.336094	2.16817	0.0374779	A_23_P29079	.	.	phosphofructokinase, liver (PFKL), transcript variant 1, mRNA
GYG1	7_up	7	carbohydrate metabolism	YES	NM_004130	0.575923	3.76637	0.00187365	A_23_P29422	.	.	glycogenin 1 (GYG1), mRNA
MDH2	7_up	7	carbohydrate metabolism	YES	NM_005918	0.322234	2.10007	0.0287166	A_23_P31372	.	.	malate dehydrogenase 2, NAD (mitochondrial) (MDH2), mRNA
GPD1L	7_up	7	carbohydrate metabolism	YES	NM_015141	0.933853	8.58723	0.00105219	A_23_P318284	.	miR204;miR565;.	glycerol-3-phosphate dehydrogenase 1-like (GPD1L), mRNA
CHST7	7_up	7	carbohydrate metabolism	YES	NM_019886	0.595709	3.94193	0.0216487	A_23_P319617	.	.	carbohydrate (N-acetylglucosamine 6-O) sulfotransferase 7 (CHST7), mRNA
PPP1R3C	7_up	7	carbohydrate metabolism	YES	NM_005398	1.126	13.3658	0.000232598	A_23_P35414	.	.	protein phosphatase 1, regulatory (inhibitor) subunit 3C (PPP1R3C), mRNA
PYGM	7_up	7	carbohydrate metabolism	YES	NM_005609	3.67639	4746.68	2.1549e-05	A_23_P405815	.	.	phosphorylase, glycogen; muscle (McArdle syndrome, glycogen storage disease type V) (PYGM), mRNA
NANP	7_up	7	carbohydrate metabolism	YES	NM_152667	0.291817	1.95802	0.0175239	A_23_P427039	.	.	N-acetylneuraminic acid phosphatase (NANP), mRNA
DCXR	7_up	7	carbohydrate metabolism	YES	NM_016286	0.505482	3.20245	0.0125983	A_23_P44166	.	.	dicarbonyl/L-xylulose reductase (DCXR), mRNA
GALK2	7_up	7	carbohydrate metabolism	YES	NM_001001556	1.10699	12.7936	0.000134924	A_23_P48807	.	.	galactokinase 2 (GALK2), transcript variant 2, mRNA
G6PC3	7_up	7	carbohydrate metabolism	YES	NM_138387	0.416668	2.61017	0.034711	A_23_P55174	.	.	glucose 6 phosphatase, catalytic, 3 (G6PC3), mRNA
ACN9	7_up	7	carbohydrate metabolism	YES	NM_020186	0.46423	2.91226	0.00491842	A_23_P59528	.	.	ACN9 homolog (S. cerevisiae) (ACN9), mRNA
BPGM	7_up	7	carbohydrate metabolism	YES	NM_199186	0.729434	5.36332	0.000331542	A_23_P70843	.	.	2,3-bisphosphoglycerate mutase (BPGM), transcript variant 2, mRNA
ALDOA	7_up	7	carbohydrate metabolism	YES	NM_000034	0.809726	6.45247	0.00271042	A_23_P88963	.	.	aldolase A, fructose-bisphosphate (ALDOA), transcript variant 1, mRNA
PIK3CA	7_up	7	carbohydrate metabolism	YES	NM_006218	0.381452	2.40687	0.00299553	A_23_P92057	.	miR659;.	phosphoinositide-3-kinase, catalytic, alpha polypeptide (PIK3CA), mRNA
PGAM2	7_up	7	carbohydrate metabolism	YES	NM_000290	3.59468	3932.64	3.07848e-05	A_23_P93940	.	.	phosphoglycerate mutase 2 (muscle) (PGAM2), mRNA
ALDH5A1	7_up	7	carbohydrate metabolism	YES	NM_170740	1.10173	12.6396	0.00024837	A_24_P115007	.	.	aldehyde dehydrogenase 5 family, member A1 (succinate-semialdehyde dehydrogenase) (ALDH5A1), nuclear gene encoding mitochondrial protein, transcript variant 1, mRNA
CRYAB	7_up	7	carbohydrate metabolism	YES	NM_001885	1.98036	95.5794	0.000232431	A_24_P206776	.	.	crystallin, alpha B (CRYAB), mRNA
ENO2	7_up	7	carbohydrate metabolism	YES	NM_001975	0.862005	7.27789	0.013335	A_24_P236091	.	.	enolase 2 (gamma, neuronal) (ENO2), mRNA
EPM2A	7_up	7	carbohydrate metabolism	YES	NM_001018041	1.62831	42.4927	0.000101673	A_24_P239419	.	miR221;miR222;.	epilepsy, progressive myoclonus type 2A, Lafora disease (laforin) (EPM2A), transcript variant 2, mRNA
PPARD	7_up	7	carbohydrate metabolism	YES	NM_006238	0.900408	7.95075	0.00234333	A_24_P252130	.	miR565;.	peroxisome proliferator-activated receptor delta (PPARD), mRNA
PGM5	7_up	7	carbohydrate metabolism	YES	NM_021965	1.11804	13.1232	0.00737388	A_24_P254949	.	.	phosphoglucomutase 5 (PGM5), mRNA
DLAT	7_up	7	carbohydrate metabolism	YES	NM_001931	0.702867	5.04506	0.00148853	A_24_P281923	.	.	dihydrolipoamide S-acetyltransferase (E2 component of pyruvate dehydrogenase complex) (DLAT), mRNA
CREM	7_up	7	carbohydrate metabolism	YES	NM_001881	0.965023	9.22621	0.00153757	A_24_P360763	.	.	cAMP responsive element modulator (CREM), transcript variant 2, mRNA
MAN2B1	7_up	7	carbohydrate metabolism	YES	NM_000528	0.243236	1.7508	0.0300109	A_24_P370156	.	.	mannosidase, alpha, class 2B, member 1 (MAN2B1), mRNA
MAN2A2	7_up	7	carbohydrate metabolism	YES	NM_006122	0.805923	6.39622	0.00116772	A_24_P381838	.	.	mannosidase, alpha, class 2A, member 2 (MAN2A2), mRNA
PFKFB2	7_up	7	carbohydrate metabolism	YES	NM_001018053	1.41064	25.7421	0.013332	A_24_P413669	.	.	6-phosphofructo-2-kinase/fructose-2,6-biphosphatase 2 (PFKFB2), transcript variant 2, mRNA
DHTKD1	7_up	7	carbohydrate metabolism	YES	NM_018706	0.416864	2.61135	0.0239669	A_24_P722216	.	miR221;.	dehydrogenase E1 and transketolase domain containing 1 (DHTKD1), mRNA
AKR1A1	7_up	7	carbohydrate metabolism	YES	NM_006066	0.377758	2.38648	0.00570839	A_24_P79750	.	.	aldo-keto reductase family 1, member A1 (aldehyde reductase) (AKR1A1), transcript variant 1, mRNA
PFKM	7_up	7	carbohydrate metabolism	YES	NM_000289	1.00216	10.0499	0.00167164	A_24_P98914	.	.	phosphofructokinase, muscle (PFKM), mRNA
PPP1R2	7_up	7	carbohydrate metabolism	YES	NM_006241	0.330727	2.14155	0.00489315	A_32_P17133	.	.	protein phosphatase 1, regulatory (inhibitor) subunit 2 (PPP1R2), mRNA
HK2	7_up	7	carbohydrate metabolism	YES	NM_000189	1.10119	12.6239	0.000743631	A_32_P175739	.	.	hexokinase 2 (HK2), mRNA
STAT5B	8_up	8	insulin receptor signaling	YES	NM_012448	1.03616	10.8682	0.00192368	A_23_P100788	.	miR204;miR221;miR565;.	signal transducer and activator of transcription 5B (STAT5B), mRNA
STAT3	8_up	8	insulin receptor signaling	YES	NM_213662	0.899839	7.94034	0.000205198	A_23_P100795	.	miR221;miR222;.	signal transducer and activator of transcription 3 (acute-phase response factor) (STAT3), transcript variant 3, mRNA
HSPB7	8_up	8	insulin receptor signaling	YES	NM_014424	1.79718	62.6869	0.00238621	A_23_P103703	.	.	heat shock 27kDa protein family, member 7 (cardiovascular) (HSPB7), mRNA
PPP2R1A	8_up	8	insulin receptor signaling	YES	NM_014225	0.682055	4.80901	0.00119927	A_23_P107661	.	.	protein phosphatase 2 (formerly 2A), regulatory subunit A (PR 65), alpha isoform (PPP2R1A), mRNA
CREB3L3	8_up	8	insulin receptor signaling	YES	NM_032607	0.827029	6.71473	0.000960946	A_23_P108082	.	.	cAMP responsive element binding protein 3-like 3 (CREB3L3), mRNA
EIF2B5	8_up	8	insulin receptor signaling	YES	NM_003907	0.536454	3.43918	0.00200812	A_23_P110062	.	.	eukaryotic translation initiation factor 2B, subunit 5 epsilon, 82kDa (EIF2B5), mRNA
ACTA1	8_up	8	insulin receptor signaling	YES	NM_001100	1.90941	81.173	0.00202101	A_23_P1102	.	.	actin, alpha 1, skeletal muscle (ACTA1), mRNA
MSX1	8_up	8	insulin receptor signaling	YES	NM_002448	0.651384	4.48109	0.0055836	A_23_P110430	.	miR7;.	msh homeobox 1 (MSX1), mRNA
EIF2C2	8_up	8	insulin receptor signaling	YES	NM_012154	0.730544	5.37705	0.00251153	A_23_P112159	.	miR565;.	eukaryotic translation initiation factor 2C, 2 (EIF2C2), mRNA
EIF2B3	8_up	8	insulin receptor signaling	YES	NM_020365	0.702799	5.04428	0.00444145	A_23_P115046	.	.	eukaryotic translation initiation factor 2B, subunit 3 gamma, 58kDa (EIF2B3), mRNA
A2M	8_up	8	insulin receptor signaling	YES	NM_000014	7.19063	1.55105e+07	7.14736e-07	A_23_P116898	.	.	alpha-2-macroglobulin (A2M), mRNA
IGFBP2	8_up	8	insulin receptor signaling	YES	NM_000597	2.37009	234.473	0.0355346	A_23_P119943	.	.	insulin-like growth factor binding protein 2, 36kDa (IGFBP2), mRNA
JAK2	8_up	8	insulin receptor signaling	YES	NM_004972	0.500986	3.16946	0.045124	A_23_P123608	.	.	Janus kinase 2 (a protein tyrosine kinase) (JAK2), mRNA
GATM	8_up	8	insulin receptor signaling	YES	NM_001482	0.714771	5.18526	0.0272191	A_23_P129064	.	.	glycine amidinotransferase (L-arginine:glycine amidinotransferase) (GATM), mRNA
UQCRC1	8_up	8	insulin receptor signaling	YES	NM_003365	0.296149	1.97765	0.0426949	A_23_P132675	.	.	ubiquinol-cytochrome c reductase core protein I (UQCRC1), mRNA
PIK3R1	8_up	8	insulin receptor signaling	YES	NM_181523	0.990712	9.78842	0.0409552	A_23_P144980	.	.	phosphoinositide-3-kinase, regulatory subunit 1 (p85 alpha) (PIK3R1), transcript variant 1, mRNA
ASNS	8_up	8	insulin receptor signaling	YES	NM_001673	1.61953	41.6416	0.000210848	A_23_P145694	.	.	asparagine synthetase (ASNS), transcript variant 2, mRNA
PPP5C	8_up	8	insulin receptor signaling	YES	NM_006247	0.300196	1.99616	0.0347084	A_23_P153583	.	.	protein phosphatase 5, catalytic subunit (PPP5C), mRNA
UQCRFS1	8_up	8	insulin receptor signaling	YES	NM_006003	0.56654	3.68587	0.00251432	A_23_P153586	.	.	ubiquinol-cytochrome c reductase, Rieske iron-sulfur polypeptide 1 (UQCRFS1), mRNA
FKBP1A	8_up	8	insulin receptor signaling	YES	NM_000801	0.490207	3.09177	0.00847144	A_23_P154667	.	.	FK506 binding protein 1A, 12kDa (FKBP1A), transcript variant 12B, mRNA
GLRX2	8_up	8	insulin receptor signaling	YES	NM_016066	0.406357	2.54892	0.00625277	A_23_P160503	.	.	glutaredoxin 2 (GLRX2), transcript variant 1, mRNA
HSPB2	8_up	8	insulin receptor signaling	YES	NM_001541	1.11572	13.0533	0.00702263	A_23_P161727	.	.	heat shock 27kDa protein 2 (HSPB2), mRNA
ERN1	8_up	8	insulin receptor signaling	YES	NM_001433	0.541777	3.48159	0.000340253	A_23_P164042	.	.	endoplasmic reticulum to nucleus signalling 1 (ERN1), transcript variant 1, mRNA
APOE	8_up	8	insulin receptor signaling	YES	NM_000041	3.85158	7105.3	2.34579e-05	A_23_P164650	.	.	apolipoprotein E (APOE), mRNA
GAB1	8_up	8	insulin receptor signaling	YES	NM_207123	0.682982	4.81928	0.000115097	A_23_P18505	.	miR565;.	GRB2-associated binding protein 1 (GAB1), transcript variant 1, mRNA
AQP1	8_up	8	insulin receptor signaling	YES	NM_198098	2.05215	112.758	0.00976565	A_23_P19894	.	.	aquaporin 1 (Colton blood group) (AQP1), mRNA
MGEA5	8_up	8	insulin receptor signaling	YES	NM_012215	0.55119	3.55787	0.00117876	A_23_P202170	.	miR221;miR550;miR659;.	meningioma expressed antigen 5 (hyaluronidase) (MGEA5), mRNA
SORBS1	8_up	8	insulin receptor signaling	YES	NM_001034954	1.50007	31.6278	0.000381897	A_23_P202388	.	.	sorbin and SH3 domain containing 1 (SORBS1), transcript variant 3, mRNA
MAP2K1	8_up	8	insulin receptor signaling	YES	NM_002755	0.904238	8.02117	0.0197723	A_23_P20248	.	.	mitogen-activated protein kinase kinase 1 (MAP2K1), mRNA
ACTC1	8_up	8	insulin receptor signaling	YES	NM_005159	0.555711	3.5951	0.0153292	A_23_P205894	.	.	actin, alpha, cardiac muscle 1 (ACTC1), mRNA
IGF1R	8_up	8	insulin receptor signaling	YES	NM_000875	0.980757	9.56658	0.000932121	A_23_P205986	.	miR565;.	insulin-like growth factor 1 receptor (IGF1R), mRNA
PMAIP1	8_up	8	insulin receptor signaling	YES	NM_021127	2.16311	145.584	7.14736e-07	A_23_P207999	.	.	phorbol-12-myristate-13-acetate-induced protein 1 (PMAIP1), mRNA
LDLR	8_up	8	insulin receptor signaling	YES	NM_000527	0.851844	7.10957	0.0400585	A_23_P208595	.	miR659;.	low density lipoprotein receptor (familial hypercholesterolemia) (LDLR), mRNA
CCNE1	8_up	8	insulin receptor signaling	YES	NM_001238	0.410148	2.57127	0.00202002	A_23_P209200	.	miR565;.	cyclin E1 (CCNE1), transcript variant 1, mRNA
DNAJB2	8_up	8	insulin receptor signaling	YES	NM_001039550	0.762152	5.78299	0.000428688	A_23_P209519	.	miR659;.	DnaJ (Hsp40) homolog, subfamily B, member 2 (DNAJB2), transcript variant 1, mRNA
DGKD	8_up	8	insulin receptor signaling	YES	NM_152879	1.37763	23.8577	7.7148e-05	A_23_P210253	.	miR565;.	diacylglycerol kinase, delta 130kDa (DGKD), transcript variant 2, mRNA
TFRC	8_up	8	insulin receptor signaling	YES	NM_003234	1.33169	21.4632	4.2806e-05	A_23_P212617	.	miR221;.	transferrin receptor (p90, CD71) (TFRC), mRNA
NR3C1	8_up	8	insulin receptor signaling	YES	NM_001018077	0.425341	2.66281	0.0120421	A_23_P214059	.	.	nuclear receptor subfamily 3, group C, member 1 (glucocorticoid receptor) (NR3C1), transcript variant 1, mRNA
CDKN2B	8_up	8	insulin receptor signaling	YES	NM_004936	1.25176	17.8549	1.07588e-05	A_23_P216812	.	miR221;.	cyclin-dependent kinase inhibitor 2B (p15, inhibits CDK4) (CDKN2B), transcript variant 1, mRNA
EIF4EBP1	8_up	8	insulin receptor signaling	YES	NM_004095	0.505509	3.20264	0.022636	A_23_P22224	.	.	eukaryotic translation initiation factor 4E binding protein 1 (EIF4EBP1), mRNA
FNTA	8_up	8	insulin receptor signaling	YES	NM_002027	0.4973	3.14268	0.000557446	A_23_P24926	.	.	farnesyltransferase, CAAX box, alpha (FNTA), transcript variant 1, mRNA
SLC2A8	8_up	8	insulin receptor signaling	YES	NM_014580	0.818591	6.58554	0.000318645	A_23_P252783	.	.	solute carrier family 2, (facilitated glucose transporter) member 8 (SLC2A8), mRNA
HSF1	8_up	8	insulin receptor signaling	YES	NM_005526	0.69249	4.92594	0.0025661	A_23_P253841	.	.	heat shock transcription factor 1 (HSF1), mRNA
GSN	8_up	8	insulin receptor signaling	YES	NM_198252	0.772833	5.92697	0.00299197	A_23_P255884	.	.	gelsolin (amyloidosis, Finnish type) (GSN), transcript variant 2, mRNA
PFKL	8_up	8	insulin receptor signaling	YES	NM_001002021	0.336094	2.16817	0.0374779	A_23_P29079	.	.	phosphofructokinase, liver (PFKL), transcript variant 1, mRNA
DERL1	8_up	8	insulin receptor signaling	YES	NM_024295	0.210146	1.62235	0.0347084	A_23_P330908	.	.	Der1-like domain family, member 1 (DERL1), mRNA
ADRA1B	8_up	8	insulin receptor signaling	YES	NM_000679	0.860467	7.25216	0.000942841	A_23_P33326	.	.	adrenergic, alpha-1B-, receptor (ADRA1B), mRNA
CAPN10	8_up	8	insulin receptor signaling	YES	NM_023083	0.548501	3.5359	0.00054396	A_23_P341349	.	.	calpain 10 (CAPN10), transcript variant 1, mRNA
ZCCHC11	8_up	8	insulin receptor signaling	YES	NM_001009881	0.965382	9.23382	0.0115839	A_23_P34433	.	.	zinc finger, CCHC domain containing 11 (ZCCHC11), transcript variant 1, mRNA
ERBB3	8_up	8	insulin receptor signaling	YES	NM_001982	0.62493	4.21629	0.00600832	A_23_P349416	.	miR550;miR565;.	v-erb-b2 erythroblastic leukemia viral oncogene homolog 3 (avian) (ERBB3), transcript variant 1, mRNA
BCL2	8_up	8	insulin receptor signaling	YES	NM_000633	1.84902	70.6345	9.11193e-05	A_23_P352266	.	miR221;.	B-cell CLL/lymphoma 2 (BCL2), nuclear gene encoding mitochondrial protein, transcript variant alpha, mRNA
UROS	8_up	8	insulin receptor signaling	YES	NM_000375	0.359592	2.28871	0.00443353	A_23_P35609	.	.	uroporphyrinogen III synthase (congenital erythropoietic porphyria) (UROS), mRNA
AKT2	8_up	8	insulin receptor signaling	YES	NM_001626	0.36331	2.30839	0.018835	A_23_P373475	.	.	v-akt murine thymoma viral oncogene homolog 2 (AKT2), mRNA
TFF3	8_up	8	insulin receptor signaling	YES	NM_003226	1.41857	26.2161	0.022754	A_23_P393099	.	.	trefoil factor 3 (intestinal) (TFF3), mRNA
ACVR1C	8_up	8	insulin receptor signaling	YES	NM_145259	1.30083	19.991	0.0285718	A_23_P397455	.	.	activin A receptor, type IC (ACVR1C), mRNA
NR4A3	8_up	8	insulin receptor signaling	YES	NM_173198	2.32255	210.16	0.0139242	A_23_P398566	.	.	nuclear receptor subfamily 4, group A, member 3 (NR4A3), transcript variant 2, mRNA
HDAC9	8_up	8	insulin receptor signaling	YES	NM_014707	1.03399	10.8141	0.00558279	A_23_P404162	.	.	histone deacetylase 9 (HDAC9), transcript variant 3, mRNA
PYGM	8_up	8	insulin receptor signaling	YES	NM_005609	3.67639	4746.68	2.1549e-05	A_23_P405815	.	.	phosphorylase, glycogen; muscle (McArdle syndrome, glycogen storage disease type V) (PYGM), mRNA
ADH6	8_up	8	insulin receptor signaling	YES	NM_000672	0.414559	2.59752	0.00730744	A_23_P41498	.	.	alcohol dehydrogenase 6 (class V) (ADH6), mRNA
SREBF2	8_up	8	insulin receptor signaling	YES	NM_004599	0.54194	3.48289	0.00156543	A_23_P419602	.	.	sterol regulatory element binding transcription factor 2 (SREBF2), mRNA
ME1	8_up	8	insulin receptor signaling	YES	NM_002395	0.601168	3.99179	0.0135463	A_23_P422026	.	.	malic enzyme 1, NADP(+)-dependent, cytosolic (ME1), mRNA
RXRA	8_up	8	insulin receptor signaling	YES	NM_002957	0.687866	4.87378	0.00084996	A_23_P423197	.	.	retinoid X receptor, alpha (RXRA), mRNA
VLDLR	8_up	8	insulin receptor signaling	YES	NM_003383	2.83923	690.606	0.00115666	A_23_P43476	.	.	very low density lipoprotein receptor (VLDLR), transcript variant 1, mRNA
ABCA2	8_up	8	insulin receptor signaling	YES	NM_001606	0.475287	2.98735	0.00328749	A_23_P43504	.	.	ATP-binding cassette, sub-family A (ABC1), member 2 (ABCA2), transcript variant 1, mRNA
ADIPOR1	8_up	8	insulin receptor signaling	YES	NM_015999	0.495071	3.12659	0.000791978	A_23_P46627	.	.	adiponectin receptor 1 (ADIPOR1), mRNA
EGR2	8_up	8	insulin receptor signaling	YES	NM_000399	2.2514	178.4	0.00505141	A_23_P46936	.	.	early growth response 2 (Krox-20 homolog, Drosophila) (EGR2), mRNA
ADCY6	8_up	8	insulin receptor signaling	YES	NM_015270	0.401122	2.51839	0.00859783	A_23_P501547	.	miR565;.	adenylate cyclase 6 (ADCY6), transcript variant 1, mRNA
CDKN1A	8_up	8	insulin receptor signaling	YES	NM_000389	1.87513	75.0127	4.31624e-05	A_23_P59210	.	.	cyclin-dependent kinase inhibitor 1A (p21, Cip1) (CDKN1A), transcript variant 1, mRNA
SH2B2	8_up	8	insulin receptor signaling	YES	NM_020979	0.493197	3.11313	0.0028211	A_23_P59507	.	.	SH2B adaptor protein 2 (SH2B2), mRNA
GOT1	8_up	8	insulin receptor signaling	YES	NM_002079	1.45105	28.2522	0.000427921	A_23_P63825	.	.	glutamic-oxaloacetic transaminase 1, soluble (aspartate aminotransferase 1) (GOT1), mRNA
ACADS	8_up	8	insulin receptor signaling	YES	NM_000017	0.635747	4.32262	0.00158981	A_23_P65022	.	.	acyl-Coenzyme A dehydrogenase, C-2 to C-3 short chain (ACADS), nuclear gene encoding mitochondrial protein, mRNA
STRN3	8_up	8	insulin receptor signaling	YES	NM_014574	0.513396	3.26134	0.0113172	A_23_P65410	.	.	striatin, calmodulin binding protein 3 (STRN3), mRNA
TFF1	8_up	8	insulin receptor signaling	YES	NM_003225	0.397925	2.49991	0.027096	A_23_P68759	.	.	trefoil factor 1 (breast cancer, estrogen-inducible sequence expressed in) (TFF1), mRNA
HSPA1L	8_up	8	insulin receptor signaling	YES	NM_005527	0.311126	2.04704	0.0222501	A_23_P70547	.	.	heat shock 70kDa protein 1-like (HSPA1L), mRNA
NOS3	8_up	8	insulin receptor signaling	YES	NM_000603	0.946803	8.84714	0.000287448	A_23_P70849	.	.	nitric oxide synthase 3 (endothelial cell) (NOS3), mRNA
ZFP106	8_up	8	insulin receptor signaling	YES	NM_022473	2.70751	509.931	1.83385e-06	A_23_P77310	.	miR565;.	zinc finger protein 106 homolog (mouse) (ZFP106), mRNA
RYR1	8_up	8	insulin receptor signaling	YES	NM_000540	1.23211	17.0652	2.13524e-05	A_23_P78867	.	.	ryanodine receptor 1 (skeletal) (RYR1), transcript variant 1, mRNA
ENDOG	8_up	8	insulin receptor signaling	YES	NM_004435	0.781682	6.04898	0.00390374	A_23_P83266	.	.	endonuclease G (ENDOG), nuclear gene encoding mitochondrial protein, mRNA
HSPH1	8_up	8	insulin receptor signaling	YES	NM_006644	0.673949	4.72008	0.000280609	A_23_P88119	.	.	heat shock 105kDa/110kDa protein 1 (HSPH1), mRNA
TGFB3	8_up	8	insulin receptor signaling	YES	NM_003239	3.01137	1026.52	1.22901e-06	A_23_P88404	.	.	transforming growth factor, beta 3 (TGFB3), mRNA
PRKRA	8_up	8	insulin receptor signaling	YES	NM_003690	0.278176	1.89747	0.0280886	A_23_P91019	.	.	protein kinase, interferon-inducible double stranded RNA dependent activator (PRKRA), mRNA
VAPB	8_up	8	insulin receptor signaling	YES	NM_004738	0.451031	2.82508	0.00890914	A_23_P91293	.	.	VAMP (vesicle-associated membrane protein)-associated protein B and C (VAPB), mRNA
CASP3	8_up	8	insulin receptor signaling	YES	NM_004346	0.739172	5.48494	4.56108e-05	A_23_P92410	.	.	caspase 3, apoptosis-related cysteine peptidase (CASP3), transcript variant alpha, mRNA
HSPB3	8_up	8	insulin receptor signaling	YES	NM_006308	0.611239	4.08544	0.0357246	A_23_P92730	.	.	heat shock 27kDa protein 3 (HSPB3), mRNA
PTPN11	8_up	8	insulin receptor signaling	YES	NM_002834	0.663883	4.61194	0.00020276	A_23_P99027	.	miR221;miR222;miR565;.	protein tyrosine phosphatase, non-receptor type 11 (Noonan syndrome 1) (PTPN11), mRNA
KYNU	8_up	8	insulin receptor signaling	YES	NM_001032998	1.4032	25.3046	0.0015893	A_24_P11506	.	.	kynureninase (L-kynurenine hydrolase) (KYNU), transcript variant 2, mRNA
HSPA1A	8_up	8	insulin receptor signaling	YES	NM_005345	0.5948	3.93369	0.0365051	A_24_P123616	.	.	heat shock 70kDa protein 1A (HSPA1A), mRNA
HDAC5	8_up	8	insulin receptor signaling	YES	NM_001015053	0.52614	3.35846	0.00832152	A_24_P125283	.	.	histone deacetylase 5 (HDAC5), transcript variant 3, mRNA
AMFR	8_up	8	insulin receptor signaling	YES	NM_001144	0.584553	3.84196	0.0259269	A_24_P135444	.	miR221;miR565;.	autocrine motility factor receptor (AMFR), mRNA
SOD1	8_up	8	insulin receptor signaling	YES	NM_000454	0.345413	2.2152	0.0143545	A_24_P151464	.	.	superoxide dismutase 1, soluble (amyotrophic lateral sclerosis 1 (adult)) (SOD1), mRNA
ATP5G3	8_up	8	insulin receptor signaling	YES	NM_001002258	0.537251	3.44549	0.022475	A_24_P174346	.	miR565;.	ATP synthase, H+ transporting, mitochondrial F0 complex, subunit C3 (subunit 9) (ATP5G3), nuclear gene encoding mitochondrial protein, transcript variant 3, mRNA
CREB3L2	8_up	8	insulin receptor signaling	YES	BC063666	0.620342	1.53724	0.0161141	A_24_P180654	.	.	cAMP responsive element binding protein 3-like 2, mRNA (cDNA clone IMAGE:4185677), complete cds.
FADS1	8_up	8	insulin receptor signaling	YES	NM_013402	0.916302	8.24711	0.00338031	A_24_P192994	.	.	fatty acid desaturase 1 (FADS1), mRNA
UBE2B	8_up	8	insulin receptor signaling	YES	NM_003337	0.568178	3.6998	0.00114389	A_24_P200583	.	.	ubiquitin-conjugating enzyme E2B (RAD6 homolog) (UBE2B), mRNA
LEF1	8_up	8	insulin receptor signaling	YES	NM_016269	0.975856	9.45923	0.00432599	A_24_P20630	.	miR565;.	lymphoid enhancer-binding factor 1 (LEF1), mRNA
CRYAB	8_up	8	insulin receptor signaling	YES	NM_001885	1.98036	95.5794	0.000232431	A_24_P206776	.	.	crystallin, alpha B (CRYAB), mRNA
EDEM3	8_up	8	insulin receptor signaling	YES	NM_025191	0.45074	2.82319	0.00786626	A_24_P208045	.	miR565;.	ER degradation enhancer, mannosidase alpha-like 3 (EDEM3), mRNA
GRB10	8_up	8	insulin receptor signaling	YES	NM_001001555	0.544217	3.5012	0.0164867	A_24_P235266	.	.	growth factor receptor-bound protein 10 (GRB10), transcript variant 4, mRNA
ENO2	8_up	8	insulin receptor signaling	YES	NM_001975	0.862005	7.27789	0.013335	A_24_P236091	.	.	enolase 2 (gamma, neuronal) (ENO2), mRNA
MAPK1	8_up	8	insulin receptor signaling	YES	NM_002745	0.488951	3.08284	0.00305594	A_24_P237265	.	miR221;miR222;miR550;miR659;.	mitogen-activated protein kinase 1 (MAPK1), transcript variant 1, mRNA
DERL3	8_up	8	insulin receptor signaling	YES	NM_198440	1.05703	11.4032	0.00686127	A_24_P239343	.	.	Der1-like domain family, member 3 (DERL3), transcript variant 1, mRNA
PTEN	8_up	8	insulin receptor signaling	YES	NM_000314	0.446947	2.79864	0.00810273	A_24_P252785	.	.	phosphatase and tensin homolog (mutated in multiple advanced cancers 1) (PTEN), mRNA
DRD4	8_up	8	insulin receptor signaling	YES	NM_000797	0.382077	2.41033	0.00346431	A_24_P25668	.	.	dopamine receptor D4 (DRD4), mRNA
ERBB2	8_up	8	insulin receptor signaling	YES	NM_001005862	1.29471	19.7112	5.4149e-05	A_24_P284420	.	.	v-erb-b2 erythroblastic leukemia viral oncogene homolog 2, neuro/glioblastoma derived oncogene homolog (avian) (ERBB2), transcript variant 2, mRNA
CD4	8_up	8	insulin receptor signaling	YES	NM_000616	1.77391	59.4174	0.000101604	A_24_P295999	.	.	CD4 molecule (CD4), mRNA
SORT1	8_up	8	insulin receptor signaling	YES	NM_002959	0.667839	4.65414	0.00547378	A_24_P325520	.	miR565;miR659;.	sortilin 1 (SORT1), mRNA
TSC1	8_up	8	insulin receptor signaling	YES	NM_000368	0.296998	1.98152	0.0167759	A_24_P329635	.	.	tuberous sclerosis 1 (TSC1), transcript variant 1, mRNA
PRKAR1A	8_up	8	insulin receptor signaling	YES	NM_212472	1.51337	32.6113	1.22697e-05	A_24_P356592	.	.	protein kinase, cAMP-dependent, regulatory, type I, alpha (tissue specific extinguisher 1) (PRKAR1A), transcript variant 3, mRNA
SOCS7	8_up	8	insulin receptor signaling	YES	NM_014598	0.534939	3.4272	0.0364105	A_24_P367211	.	.	suppressor of cytokine signaling 7 (SOCS7), mRNA
IL6R	8_up	8	insulin receptor signaling	YES	NM_000565	1.91156	81.5753	3.52864e-06	A_24_P379413	.	.	interleukin 6 receptor (IL6R), transcript variant 1, mRNA
GRB2	8_up	8	insulin receptor signaling	YES	NM_002086	1.10084	12.6136	0.000124704	A_24_P407717	.	miR7;.	growth factor receptor-bound protein 2 (GRB2), transcript variant 1, mRNA
PFKFB2	8_up	8	insulin receptor signaling	YES	NM_001018053	1.41064	25.7421	0.013332	A_24_P413669	.	.	6-phosphofructo-2-kinase/fructose-2,6-biphosphatase 2 (PFKFB2), transcript variant 2, mRNA
PPARA	8_up	8	insulin receptor signaling	YES	NM_005036	0.696257	4.96887	0.00364377	A_24_P417036	.	.	peroxisome proliferator-activated receptor alpha (PPARA), transcript variant 5, mRNA
EIF4EBP2	8_up	8	insulin receptor signaling	YES	NM_004096	0.508582	3.22539	0.0015095	A_24_P4387	.	.	eukaryotic translation initiation factor 4E binding protein 2 (EIF4EBP2), mRNA
FABP3	8_up	8	insulin receptor signaling	YES	NM_004102	2.18461	152.971	0.00277709	A_24_P62783	.	.	fatty acid binding protein 3, muscle and heart (mammary-derived growth inhibitor) (FABP3), mRNA
DNAJB6	8_up	8	insulin receptor signaling	YES	NM_005494	0.705403	5.07462	0.00442576	A_24_P63827	.	.	DnaJ (Hsp40) homolog, subfamily B, member 6 (DNAJB6), transcript variant 2, mRNA
RNF14	8_up	8	insulin receptor signaling	YES	NM_004290	0.521747	3.32466	0.00194249	A_24_P69150	.	.	ring finger protein 14 (RNF14), transcript variant 1, mRNA
SMAD1	8_up	8	insulin receptor signaling	YES	NM_005900	0.517301	3.2908	0.00211244	A_24_P71938	.	.	SMAD family member 1 (SMAD1), transcript variant 1, mRNA
GHR	8_up	8	insulin receptor signaling	YES	NM_000163	0.450653	2.82262	0.0220599	A_24_P72064	.	.	growth hormone receptor (GHR), mRNA
TGFB1	8_up	8	insulin receptor signaling	YES	NM_000660	0.515205	3.27495	0.00599195	A_24_P79054	.	.	transforming growth factor, beta 1 (Camurati-Engelmann disease) (TGFB1), mRNA
PDPK1	8_up	8	insulin receptor signaling	YES	NM_002613	0.282319	1.91566	0.0239347	A_24_P830690	.	.	3-phosphoinositide dependent protein kinase-1 (PDPK1), transcript variant 1, mRNA
HSPB1	8_up	8	insulin receptor signaling	YES	NM_001540	0.725303	5.31255	0.00199226	A_24_P86537	.	.	heat shock 27kDa protein 1 (HSPB1), mRNA
HDAC4	8_up	8	insulin receptor signaling	YES	NM_006037	0.904876	8.03297	0.00229499	A_24_P8892	.	.	histone deacetylase 4 (HDAC4), mRNA
ADCY9	8_up	8	insulin receptor signaling	YES	NM_001116	0.554117	3.58193	0.014744	A_24_P935103	.	.	adenylate cyclase 9 (ADCY9), mRNA
PPP3CB	8_up	8	insulin receptor signaling	YES	NM_021132	0.723178	5.28662	0.000732694	A_24_P98524	.	.	protein phosphatase 3 (formerly 2B), catalytic subunit, beta isoform (calcineurin A beta) (PPP3CB), mRNA
SMAD2	8_up	8	insulin receptor signaling	YES	NM_001003652	0.370384	2.3463	0.0210417	A_32_P109002	.	.	SMAD family member 2 (SMAD2), transcript variant 2, mRNA
ACVR2B	8_up	8	insulin receptor signaling	YES	NM_001106	0.401603	2.52117	0.0168296	A_32_P134209	.	.	activin A receptor, type IIB (ACVR2B), mRNA
PCSK9	8_up	8	insulin receptor signaling	YES	NM_174936	2.59848	396.717	0.000463041	A_32_P142440	.	.	proprotein convertase subtilisin/kexin type 9 (PCSK9), mRNA
KCNMA1	8_up	8	insulin receptor signaling	YES	NM_001014797	2.08153	120.65	0.000351797	A_32_P192692	.	.	potassium large conductance calcium-activated channel, subfamily M, alpha member 1 (KCNMA1), transcript variant 1, mRNA
ACACA	8_up	8	insulin receptor signaling	YES	NM_198839	0.339262	2.18405	0.0324547	A_32_P215318	.	.	acetyl-Coenzyme A carboxylase alpha (ACACA), transcript variant 2, mRNA
LPIN1	8_up	8	insulin receptor signaling	YES	NM_145693	1.03313	10.7927	0.00320032	A_32_P52609	.	miR550;.	lipin 1 (LPIN1), mRNA
RHOQ	8_up	8	insulin receptor signaling	YES	NM_012249	0.878993	7.5682	0.000249241	A_32_P70273	.	.	ras homolog gene family, member Q (RHOQ), mRNA
MYST1	9_up	9	transcription, pos, reg	YES	NM_032188	0.254684	1.79756	0.042015	A_23_P100478	.	.	MYST histone acetyltransferase 1 (MYST1), mRNA
STAT5B	9_up	9	transcription, pos, reg	YES	NM_012448	1.03616	10.8682	0.00192368	A_23_P100788	.	miR204;miR221;miR565;.	signal transducer and activator of transcription 5B (STAT5B), mRNA
STAT3	9_up	9	transcription, pos, reg	YES	NM_213662	0.899839	7.94034	0.000205198	A_23_P100795	.	miR221;miR222;.	signal transducer and activator of transcription 3 (acute-phase response factor) (STAT3), transcript variant 3, mRNA
GLI1	9_up	9	transcription, pos, reg	YES	NM_005269	0.793153	6.21087	0.0135656	A_23_P105251	.	.	glioma-associated oncogene homolog 1 (zinc finger protein) (GLI1), mRNA
PSMD7	9_up	9	transcription, pos, reg	YES	NM_002811	0.412226	2.5836	0.00170378	A_23_P106741	.	.	proteasome (prosome, macropain) 26S subunit, non-ATPase, 7 (Mov34 homolog) (PSMD7), mRNA
HES7	9_up	9	transcription, pos, reg	YES	NM_032580	0.417932	2.61777	0.00135375	A_23_P107394	.	.	hairy and enhancer of split 7 (Drosophila) (HES7), mRNA
EIF2B5	9_up	9	transcription, pos, reg	YES	NM_003907	0.536454	3.43918	0.00200812	A_23_P110062	.	.	eukaryotic translation initiation factor 2B, subunit 5 epsilon, 82kDa (EIF2B5), mRNA
MSX1	9_up	9	transcription, pos, reg	YES	NM_002448	0.651384	4.48109	0.0055836	A_23_P110430	.	miR7;.	msh homeobox 1 (MSX1), mRNA
ATF7IP	9_up	9	transcription, pos, reg	YES	NM_018179	0.391762	2.46469	0.0176235	A_23_P112950	.	.	activating transcription factor 7 interacting protein (ATF7IP), mRNA
BPTF	9_up	9	transcription, pos, reg	YES	NM_004459	0.222756	1.67015	0.048618	A_23_P114075	.	.	bromodomain PHD finger transcription factor (BPTF), transcript variant 2, mRNA
VPS72	9_up	9	transcription, pos, reg	YES	NM_005997	0.801115	6.32579	0.000686629	A_23_P115215	.	.	vacuolar protein sorting 72 homolog (S. cerevisiae) (VPS72), mRNA
AGT	9_up	9	transcription, pos, reg	YES	NM_000029	2.00622	101.443	0.00175736	A_23_P115261	.	.	angiotensinogen (serpin peptidase inhibitor, clade A, member 8) (AGT), mRNA
ZBTB7B	9_up	9	transcription, pos, reg	YES	NM_015872	0.28737	1.93807	0.0316576	A_23_P11729	.	.	zinc finger and BTB domain containing 7B (ZBTB7B), mRNA
ECSIT	9_up	9	transcription, pos, reg	YES	NM_016581	0.969863	9.3296	7.87129e-05	A_23_P119295	.	.	ECSIT homolog (Drosophila) (ECSIT), mRNA
ATF5	9_up	9	transcription, pos, reg	YES	NM_012068	1.61043	40.7783	1.61219e-05	A_23_P119337	.	.	activating transcription factor 5 (ATF5), mRNA
TEAD2	9_up	9	transcription, pos, reg	YES	NM_003598	0.330019	2.13806	0.0489725	A_23_P119344	.	.	TEA domain family member 2 (TEAD2), mRNA
C19ORF2	9_up	9	transcription, pos, reg	YES	NM_003796	0.433507	2.71336	0.00173045	A_23_P119418	.	.	chromosome 19 open reading frame 2 (C19orf2), transcript variant 1, mRNA
PSMD4	9_up	9	transcription, pos, reg	YES	NM_002810	0.360812	2.29516	0.0100691	A_23_P12168	.	.	proteasome (prosome, macropain) 26S subunit, non-ATPase, 4 (PSMD4), transcript variant 1, mRNA
JAK2	9_up	9	transcription, pos, reg	YES	NM_004972	0.500986	3.16946	0.045124	A_23_P123608	.	.	Janus kinase 2 (a protein tyrosine kinase) (JAK2), mRNA
MED10	9_up	9	transcription, pos, reg	YES	NM_032286	0.284092	1.9235	0.03115	A_23_P124024	.	.	mediator of RNA polymerase II transcription, subunit 10 homolog (NUT2, S. cerevisiae) (MED10), mRNA
SAP18	9_up	9	transcription, pos, reg	YES	NM_005870	0.20108	1.58884	0.0460073	A_23_P128587	.	.	Sin3A-associated protein, 18kDa (SAP18), mRNA
ERCC6	9_up	9	transcription, pos, reg	YES	NM_000124	0.783666	6.07667	0.00137606	A_23_P1292	.	.	excision repair cross-complementing rodent repair deficiency, complementation group 6 (ERCC6), mRNA
SREBF1	9_up	9	transcription, pos, reg	YES	NM_001005291	1.21146	16.2729	0.00101611	A_23_P129786	.	.	sterol regulatory element binding transcription factor 1 (SREBF1), transcript variant 1, mRNA
PIAS2	9_up	9	transcription, pos, reg	YES	NM_004671	0.223156	1.67169	0.0435051	A_23_P130316	.	.	protein inhibitor of activated STAT, 2 (PIAS2), transcript variant beta, mRNA
DBP	9_up	9	transcription, pos, reg	YES	NM_001352	0.531953	3.40371	0.0492324	A_23_P130753	.	.	D site of albumin promoter (albumin D-box) binding protein (DBP), mRNA
HES6	9_up	9	transcription, pos, reg	YES	NM_018645	0.890719	7.77532	0.000772925	A_23_P131202	.	.	hairy and enhancer of split 6 (Drosophila) (HES6), mRNA
VAX2	9_up	9	transcription, pos, reg	YES	NM_012476	0.745725	5.56833	0.000204771	A_23_P131428	.	.	ventral anterior homeobox 2 (VAX2), mRNA
MAPRE3	9_up	9	transcription, pos, reg	YES	NM_012326	2.00892	102.075	4.09045e-05	A_23_P131683	.	miR565;.	microtubule-associated protein, RP/EB family, member 3 (MAPRE3), mRNA
TRAK1	9_up	9	transcription, pos, reg	YES	NM_001042646	0.971702	9.36919	0.00433314	A_23_P132536	.	.	trafficking protein, kinesin binding 1 (TRAK1), transcript variant 1, mRNA
WIBG	9_up	9	transcription, pos, reg	YES	NM_032345	0.425468	2.66359	0.0322974	A_23_P13632	.	.	within bgcn homolog (Drosophila) (WIBG), mRNA
ZNF148	9_up	9	transcription, pos, reg	YES	NM_021964	0.300871	1.99927	0.0343518	A_23_P139408	.	.	zinc finger protein 148 (ZNF148), mRNA
YAF2	9_up	9	transcription, pos, reg	YES	NM_001012424	0.394243	2.47881	0.0414461	A_23_P139825	.	.	YY1 associated factor 2 (YAF2), transcript variant 2, mRNA
CEBPB	9_up	9	transcription, pos, reg	YES	NM_005194	0.707759	5.10222	0.00846602	A_23_P143242	.	.	CCAAT/enhancer binding protein (C/EBP), beta (CEBPB), mRNA
MLXIPL	9_up	9	transcription, pos, reg	YES	NM_032951	2.25154	178.461	0.000112371	A_23_P145786	.	.	MLX interacting protein-like (MLXIPL), transcript variant 1, mRNA
PPM1A	9_up	9	transcription, pos, reg	YES	NM_021003	1.02844	10.6769	8.9776e-05	A_23_P151679	.	miR550;miR659;.	protein phosphatase 1A (formerly 2C), magnesium-dependent, alpha isoform (PPM1A), transcript variant 1, mRNA
ICAM1	9_up	9	transcription, pos, reg	YES	NM_000201	1.47766	30.0369	0.000281941	A_23_P153320	.	.	intercellular adhesion molecule 1 (CD54), human rhinovirus receptor (ICAM1), mRNA
USF2	9_up	9	transcription, pos, reg	YES	NM_003367	0.420168	2.63129	0.0027804	A_23_P153783	.	.	upstream transcription factor 2, c-fos interacting (USF2), transcript variant 1, mRNA
DNMT3A	9_up	9	transcription, pos, reg	YES	NM_175629	0.578916	3.79242	0.0103035	A_23_P154500	.	.	DNA (cytosine-5-)-methyltransferase 3 alpha (DNMT3A), transcript variant 1, mRNA
FKBP1A	9_up	9	transcription, pos, reg	YES	NM_000801	0.490207	3.09177	0.00847144	A_23_P154667	.	.	FK506 binding protein 1A, 12kDa (FKBP1A), transcript variant 12B, mRNA
ESRRA	9_up	9	transcription, pos, reg	YES	NM_004451	0.987742	9.72169	0.00161132	A_23_P1585	.	.	estrogen-related receptor alpha (ESRRA), mRNA
GLMN	9_up	9	transcription, pos, reg	YES	NM_053274	0.351388	2.24589	0.022879	A_23_P160742	.	.	glomulin, FKBP associated protein (GLMN), mRNA
APOE	9_up	9	transcription, pos, reg	YES	NM_000041	3.85158	7105.3	2.34579e-05	A_23_P164650	.	.	apolipoprotein E (APOE), mRNA
KLF16	9_up	9	transcription, pos, reg	YES	NM_031918	0.416274	2.6078	0.000856365	A_23_P16476	.	.	Kruppel-like factor 16 (KLF16), mRNA
MAPK9	9_up	9	transcription, pos, reg	YES	NM_002752	0.462225	2.89884	0.0131096	A_23_P167692	.	.	mitogen-activated protein kinase 9 (MAPK9), transcript variant JNK2-a2, mRNA
ZFPM2	9_up	9	transcription, pos, reg	YES	NM_012082	0.921312	8.34281	0.0112796	A_23_P168909	.	.	zinc finger protein, multitype 2 (ZFPM2), mRNA
ZHX2	9_up	9	transcription, pos, reg	YES	NM_014943	0.727439	5.33874	0.00141927	A_23_P168951	.	miR565;.	zinc fingers and homeoboxes 2 (ZHX2), mRNA
DEFB103A	9_up	9	transcription, pos, reg	YES	NM_018661	2.13523	136.532	0.00725718	A_23_P169017	.	.	defensin, beta 103A (DEFB103A), mRNA
AFF1	9_up	9	transcription, pos, reg	YES	NM_005935	0.349143	2.23431	0.0113583	A_23_P169619	.	miR485;miR550;.	AF4/FMR2 family, member 1 (AFF1), mRNA
HIPK2	9_up	9	transcription, pos, reg	YES	NM_022740	0.550123	3.54913	0.0189276	A_23_P169756	.	.	homeodomain interacting protein kinase 2 (HIPK2), mRNA
ANAPC1	9_up	9	transcription, pos, reg	YES	NM_022662	0.51639	3.2839	0.0182092	A_23_P17204	.	.	anaphase promoting complex subunit 1 (ANAPC1), mRNA
MAFB	9_up	9	transcription, pos, reg	YES	NM_005461	2.22044	166.125	0.000149491	A_23_P17345	.	.	v-maf musculoaponeurotic fibrosarcoma oncogene homolog B (avian) (MAFB), mRNA
PPARGC1A	9_up	9	transcription, pos, reg	YES	NM_013261	1.98007	95.5156	0.0116382	A_23_P18447	.	miR204;miR659;.	peroxisome proliferator-activated receptor gamma, coactivator 1 alpha (PPARGC1A), mRNA
MGEA5	9_up	9	transcription, pos, reg	YES	NM_012215	0.55119	3.55787	0.00117876	A_23_P202170	.	miR221;miR550;miR659;.	meningioma expressed antigen 5 (hyaluronidase) (MGEA5), mRNA
SORBS1	9_up	9	transcription, pos, reg	YES	NM_001034954	1.50007	31.6278	0.000381897	A_23_P202388	.	.	sorbin and SH3 domain containing 1 (SORBS1), transcript variant 3, mRNA
MAP2K1	9_up	9	transcription, pos, reg	YES	NM_002755	0.904238	8.02117	0.0197723	A_23_P20248	.	.	mitogen-activated protein kinase kinase 1 (MAP2K1), mRNA
GDF6	9_up	9	transcription, pos, reg	YES	NM_001001557	2.47028	295.309	0.000389101	A_23_P20267	.	miR565;miR659;.	growth differentiation factor 6 (GDF6), mRNA
IGF1R	9_up	9	transcription, pos, reg	YES	NM_000875	0.980757	9.56658	0.000932121	A_23_P205986	.	miR565;.	insulin-like growth factor 1 receptor (IGF1R), mRNA
USP22	9_up	9	transcription, pos, reg	YES	AB028986	0.296412	1.22809	0.0336117	A_23_P207068	.	.	mRNA for KIAA1063 protein, partial cds.
CCNE1	9_up	9	transcription, pos, reg	YES	NM_001238	0.410148	2.57127	0.00202002	A_23_P209200	.	miR565;.	cyclin E1 (CCNE1), transcript variant 1, mRNA
EPAS1	9_up	9	transcription, pos, reg	YES	NM_001430	0.402995	2.52927	0.0446713	A_23_P210210	.	.	endothelial PAS domain protein 1 (EPAS1), mRNA
BRCC3	9_up	9	transcription, pos, reg	YES	NM_001018055	0.201729	1.59122	0.043956	A_23_P217659	.	.	BRCA1/BRCA2-containing complex, subunit 3 (BRCC3), transcript variant 2, mRNA
SOX11	9_up	9	transcription, pos, reg	YES	NM_003108	1.57237	37.3572	0.000966713	A_23_P22378	.	miR485;miR550;miR565;.	SRY (sex determining region Y)-box 11 (SOX11), mRNA
NRD1	9_up	9	transcription, pos, reg	YES	NM_002525	0.750358	5.62804	0.000272478	A_23_P23006	.	.	nardilysin (N-arginine dibasic convertase) (NRD1), mRNA
BLOC1S2	9_up	9	transcription, pos, reg	YES	NM_001001342	0.586305	3.85749	0.007461	A_23_P23960	.	.	biogenesis of lysosome-related organelles complex-1, subunit 2 (BLOC1S2), transcript variant 2, mRNA
TNNI2	9_up	9	transcription, pos, reg	YES	NM_003282	3.82196	6636.83	4.25751e-05	A_23_P24784	.	.	troponin I type 2 (skeletal, fast) (TNNI2), mRNA
FNTA	9_up	9	transcription, pos, reg	YES	NM_002027	0.4973	3.14268	0.000557446	A_23_P24926	.	.	farnesyltransferase, CAAX box, alpha (FNTA), transcript variant 1, mRNA
EAF2	9_up	9	transcription, pos, reg	YES	NM_018456	1.36104	22.9636	7.79506e-05	A_23_P252201	.	.	ELL associated factor 2 (EAF2), mRNA
TTF1	9_up	9	transcription, pos, reg	YES	NM_007344	0.218734	1.65476	0.0230407	A_23_P254031	.	.	transcription termination factor, RNA polymerase I (TTF1), mRNA
ABLIM2	9_up	9	transcription, pos, reg	YES	NM_032432	2.5432	349.297	2.63882e-05	A_23_P255672	.	.	actin binding LIM protein family, member 2 (ABLIM2), mRNA
PSMD10	9_up	9	transcription, pos, reg	YES	NM_002814	0.303528	2.01154	0.0122694	A_23_P258570	.	.	proteasome (prosome, macropain) 26S subunit, non-ATPase, 10 (PSMD10), transcript variant 1, mRNA
SATB1	9_up	9	transcription, pos, reg	YES	NM_002971	2.02303	105.446	7.14736e-07	A_23_P259741	.	.	special AT-rich sequence binding protein 1 (binds to nuclear matrix/scaffold-associating DNA's) (SATB1), mRNA
RORA	9_up	9	transcription, pos, reg	YES	NM_134260	0.810504	6.46404	0.00224806	A_23_P26124	.	.	RAR-related orphan receptor A (RORA), transcript variant 2, mRNA
PSMD3	9_up	9	transcription, pos, reg	YES	NM_002809	0.410294	2.57214	0.0316043	A_23_P26783	.	.	proteasome (prosome, macropain) 26S subunit, non-ATPase, 3 (PSMD3), mRNA
ANAPC11	9_up	9	transcription, pos, reg	YES	NM_001002244	0.496775	3.13888	0.000951599	A_23_P27147	.	.	APC11 anaphase promoting complex subunit 11 homolog (yeast) (ANAPC11), transcript variant 1, mRNA
NPAS1	9_up	9	transcription, pos, reg	YES	NM_002517	1.84836	70.5274	0.000115706	A_23_P27734	.	.	neuronal PAS domain protein 1 (NPAS1), mRNA
WWTR1	9_up	9	transcription, pos, reg	YES	NM_015472	0.910275	8.13346	0.00819788	A_23_P29769	.	.	WW domain containing transcription regulator 1 (WWTR1), mRNA
PSMC2	9_up	9	transcription, pos, reg	YES	NM_002803	0.469247	2.94609	0.00251133	A_23_P304287	.	.	proteasome (prosome, macropain) 26S subunit, ATPase, 2 (PSMC2), mRNA
PKIA	9_up	9	transcription, pos, reg	YES	NM_006823	1.39303	24.7189	0.000488729	A_23_P31765	.	.	protein kinase (cAMP-dependent, catalytic) inhibitor alpha (PKIA), transcript variant 6, mRNA
MEF2C	9_up	9	transcription, pos, reg	YES	NM_002397	1.37907	23.9371	0.00120194	A_23_P320739	.	miR222;.	MADS box transcription enhancer factor 2, polypeptide C (myocyte enhancer factor 2C) (MEF2C), mRNA
KLF4	9_up	9	transcription, pos, reg	YES	NM_004235	1.13174	13.5439	0.0057126	A_23_P32233	.	.	Kruppel-like factor 4 (gut) (KLF4), mRNA
ELL3	9_up	9	transcription, pos, reg	YES	NM_025165	1.31332	20.5743	0.00029908	A_23_P3237	.	.	elongation factor RNA polymerase II-like 3 (ELL3), mRNA
ADRA1B	9_up	9	transcription, pos, reg	YES	NM_000679	0.860467	7.25216	0.000942841	A_23_P33326	.	.	adrenergic, alpha-1B-, receptor (ADRA1B), mRNA
NRL	9_up	9	transcription, pos, reg	YES	NM_006177	0.575347	3.76138	0.00162138	A_23_P337746	.	.	neural retina leucine zipper (NRL), mRNA
TCEA3	9_up	9	transcription, pos, reg	YES	NM_003196	0.52017	3.31261	0.0124814	A_23_P34375	.	.	transcription elongation factor A (SII), 3 (TCEA3), mRNA
FOSL2	9_up	9	transcription, pos, reg	YES	NM_005253	0.439067	2.74832	0.00905509	A_23_P345581	.	miR550;miR565;.	FOS-like antigen 2 (FOSL2), mRNA
RBM15	9_up	9	transcription, pos, reg	YES	NM_022768	0.481692	3.03174	0.00947958	A_23_P34877	.	.	RNA binding motif protein 15 (RBM15), mRNA
BCL2	9_up	9	transcription, pos, reg	YES	NM_000633	1.84902	70.6345	9.11193e-05	A_23_P352266	.	miR221;.	B-cell CLL/lymphoma 2 (BCL2), nuclear gene encoding mitochondrial protein, transcript variant alpha, mRNA
LITAF	9_up	9	transcription, pos, reg	YES	NM_004862	0.752115	5.65087	0.00986724	A_23_P3532	.	.	lipopolysaccharide-induced TNF factor (LITAF), mRNA
BTRC	9_up	9	transcription, pos, reg	YES	NM_033637	1.10989	12.8792	0.000843134	A_23_P35427	.	.	beta-transducin repeat containing (BTRC), transcript variant 1, mRNA
CEBPG	9_up	9	transcription, pos, reg	YES	NM_001806	0.937934	8.6683	0.00338507	A_23_P356755	.	miR221;miR222;.	CCAAT/enhancer binding protein (C/EBP), gamma (CEBPG), mRNA
CAMKK2	9_up	9	transcription, pos, reg	YES	NM_006549	0.348784	2.23246	0.00578446	A_23_P358957	.	.	calcium/calmodulin-dependent protein kinase kinase 2, beta (CAMKK2), transcript variant 1, mRNA
NTF3	9_up	9	transcription, pos, reg	YES	NM_002527	1.88695	77.0812	0.00662287	A_23_P360797	.	.	neurotrophin 3 (NTF3), mRNA
TFEB	9_up	9	transcription, pos, reg	YES	NM_007162	1.71419	51.7831	4.31106e-05	A_23_P368729	.	.	transcription factor EB (TFEB), mRNA
PSMB5	9_up	9	transcription, pos, reg	YES	NM_002797	0.779508	6.01877	0.00150165	A_23_P37191	.	miR222;.	proteasome (prosome, macropain) subunit, beta type, 5 (PSMB5), mRNA
CHURC1	9_up	9	transcription, pos, reg	YES	NM_145165	0.442527	2.7703	0.00159577	A_23_P37237	.	miR221;.	churchill domain containing 1 (CHURC1), mRNA
AKT2	9_up	9	transcription, pos, reg	YES	NM_001626	0.36331	2.30839	0.018835	A_23_P373475	.	.	v-akt murine thymoma viral oncogene homolog 2 (AKT2), mRNA
CEBPA	9_up	9	transcription, pos, reg	YES	NM_004364	1.4752	29.8677	0.0123094	A_23_P375494	.	.	CCAAT/enhancer binding protein (C/EBP), alpha (CEBPA), mRNA
ANAPC5	9_up	9	transcription, pos, reg	YES	NM_016237	0.611307	4.08608	0.00322517	A_23_P377830	.	.	anaphase promoting complex subunit 5 (ANAPC5), mRNA
FOXC1	9_up	9	transcription, pos, reg	YES	NM_001453	1.38217	24.1083	0.000261007	A_23_P390504	.	.	forkhead box C1 (FOXC1), mRNA
IGHMBP2	9_up	9	transcription, pos, reg	YES	NM_002180	0.335393	2.16468	0.0156631	A_23_P393713	.	.	immunoglobulin mu binding protein 2 (IGHMBP2), mRNA
CNOT7	9_up	9	transcription, pos, reg	YES	NM_013354	0.2522	1.78731	0.0290977	A_23_P394166	.	.	CCR4-NOT transcription complex, subunit 7 (CNOT7), transcript variant 1, mRNA
MAF	9_up	9	transcription, pos, reg	YES	NM_001031804	1.15447	14.2714	0.00312617	A_23_P397376	.	.	v-maf musculoaponeurotic fibrosarcoma oncogene homolog (avian) (MAF), transcript variant 2, mRNA
NR4A3	9_up	9	transcription, pos, reg	YES	NM_173198	2.32255	210.16	0.0139242	A_23_P398566	.	.	nuclear receptor subfamily 4, group A, member 3 (NR4A3), transcript variant 2, mRNA
HDAC9	9_up	9	transcription, pos, reg	YES	NM_014707	1.03399	10.8141	0.00558279	A_23_P404162	.	.	histone deacetylase 9 (HDAC9), transcript variant 3, mRNA
KLF13	9_up	9	transcription, pos, reg	YES	NM_015995	0.468265	2.93944	0.0083112	A_23_P413150	.	.	Kruppel-like factor 13 (KLF13), mRNA
NPAS2	9_up	9	transcription, pos, reg	YES	NM_002518	0.806794	6.40906	0.000406922	A_23_P415984	.	.	neuronal PAS domain protein 2 (NPAS2), mRNA
SREBF2	9_up	9	transcription, pos, reg	YES	NM_004599	0.54194	3.48289	0.00156543	A_23_P419602	.	.	sterol regulatory element binding transcription factor 2 (SREBF2), mRNA
RXRA	9_up	9	transcription, pos, reg	YES	NM_002957	0.687866	4.87378	0.00084996	A_23_P423197	.	.	retinoid X receptor, alpha (RXRA), mRNA
MED11	9_up	9	transcription, pos, reg	YES	NM_001001683	0.692298	4.92377	0.000190259	A_23_P425587	.	.	mediator of RNA polymerase II transcription, subunit 11 homolog (S. cerevisiae) (MED11), mRNA
MITF	9_up	9	transcription, pos, reg	YES	NM_198159	1.60557	40.3247	0.000346634	A_23_P426663	.	.	microphthalmia-associated transcription factor (MITF), transcript variant 1, mRNA
ELP3	9_up	9	transcription, pos, reg	YES	NM_018091	0.510709	3.24122	0.00309992	A_23_P43034	.	.	elongation protein 3 homolog (S. cerevisiae) (ELP3), mRNA
ABCA2	9_up	9	transcription, pos, reg	YES	NM_001606	0.475287	2.98735	0.00328749	A_23_P43504	.	.	ATP-binding cassette, sub-family A (ABC1), member 2 (ABCA2), transcript variant 1, mRNA
KLF11	9_up	9	transcription, pos, reg	YES	NM_003597	0.323548	2.10644	0.0233269	A_23_P44505	.	.	Kruppel-like factor 11 (KLF11), mRNA
ANAPC7	9_up	9	transcription, pos, reg	YES	NM_016238	0.216654	1.64685	0.0418142	A_23_P44643	.	.	anaphase promoting complex subunit 7 (ANAPC7), mRNA
HTATSF1	9_up	9	transcription, pos, reg	YES	NM_014500	0.440423	2.75691	0.00208162	A_23_P45345	.	.	HIV-1 Tat specific factor 1 (HTATSF1), mRNA
ERF	9_up	9	transcription, pos, reg	YES	NM_006494	0.338271	2.17907	0.0429952	A_23_P4679	.	.	Ets2 repressor factor (ERF), mRNA
EGR2	9_up	9	transcription, pos, reg	YES	NM_000399	2.2514	178.4	0.00505141	A_23_P46936	.	.	early growth response 2 (Krox-20 homolog, Drosophila) (EGR2), mRNA
IFT88	9_up	9	transcription, pos, reg	YES	NM_175605	0.301188	2.00073	0.025025	A_23_P48339	.	.	intraflagellar transport 88 homolog (Chlamydomonas) (IFT88), transcript variant 1, mRNA
MDM2	9_up	9	transcription, pos, reg	YES	NM_002392	0.284515	1.92537	0.0133584	A_23_P502750	.	.	Mdm2, transformed 3T3 cell double minute 2, p53 binding protein (mouse) (MDM2), transcript variant MDM2, mRNA
MBD3	9_up	9	transcription, pos, reg	YES	NM_003926	0.26062	1.8223	0.0470881	A_23_P50839	.	.	methyl-CpG binding domain protein 3 (MBD3), mRNA
ERCC3	9_up	9	transcription, pos, reg	YES	NM_000122	0.383302	2.41714	0.00481577	A_23_P5325	.	.	excision repair cross-complementing rodent repair deficiency, complementation group 3 (xeroderma pigmentosum group B complementing) (ERCC3), mRNA
CHD4	9_up	9	transcription, pos, reg	YES	NM_001273	0.284662	1.92603	0.0261707	A_23_P53541	.	.	chromodomain helicase DNA binding protein 4 (CHD4), mRNA
RNF10	9_up	9	transcription, pos, reg	YES	NM_014868	0.759831	5.75216	0.00198137	A_23_P53630	.	miR659;.	ring finger protein 10 (RNF10), mRNA
NIF3L1	9_up	9	transcription, pos, reg	YES	NM_021824	0.268014	1.85359	0.0122849	A_23_P5415	.	.	NIF3 NGG1 interacting factor 3-like 1 (S. pombe) (NIF3L1), mRNA
CD276	9_up	9	transcription, pos, reg	YES	NM_001024736	0.319972	2.08916	0.0491264	A_23_P54313	.	.	CD276 molecule (CD276), transcript variant 1, mRNA
NR1H2	9_up	9	transcription, pos, reg	YES	NM_007121	0.426921	2.67252	0.00409509	A_23_P55926	.	.	nuclear receptor subfamily 1, group H, member 2 (NR1H2), mRNA
LRRFIP1	9_up	9	transcription, pos, reg	YES	NM_004735	0.606132	4.03768	0.0060857	A_23_P56422	.	.	leucine rich repeat (in FLII) interacting protein 1 (LRRFIP1), mRNA
TBL1XR1	9_up	9	transcription, pos, reg	YES	NM_024665	0.329292	2.13448	0.036253	A_23_P57989	.	miR222;.	transducin (beta)-like 1X-linked receptor 1 (TBL1XR1), mRNA
ID4	9_up	9	transcription, pos, reg	YES	NM_001546	0.597734	3.96035	0.0473667	A_23_P59375	.	.	inhibitor of DNA binding 4, dominant negative helix-loop-helix protein (ID4), mRNA
TCEB1	9_up	9	transcription, pos, reg	YES	NM_005648	0.617167	4.14159	0.00634305	A_23_P60028	.	.	transcription elongation factor B (SIII), polypeptide 1 (15kDa, elongin C) (TCEB1), mRNA
DDX20	9_up	9	transcription, pos, reg	YES	NM_007204	0.295496	1.97467	0.0446149	A_23_P63153	.	.	DEAD (Asp-Glu-Ala-Asp) box polypeptide 20 (DDX20), mRNA
STRN3	9_up	9	transcription, pos, reg	YES	NM_014574	0.513396	3.26134	0.0113172	A_23_P65410	.	.	striatin, calmodulin binding protein 3 (STRN3), mRNA
MED9	9_up	9	transcription, pos, reg	YES	NM_018019	0.270249	1.86316	0.0384767	A_23_P66402	.	.	mediator of RNA polymerase II transcription, subunit 9 homolog (S. cerevisiae) (MED9), mRNA
TCF3	9_up	9	transcription, pos, reg	YES	NM_003200	0.379652	2.39691	0.00801966	A_23_P67708	.	.	transcription factor 3 (E2A immunoglobulin enhancer binding factors E12/E47) (TCF3), mRNA
RNF8	9_up	9	transcription, pos, reg	YES	NM_003958	0.31143	2.04847	0.0246857	A_23_P70384	.	.	ring finger protein 8 (RNF8), transcript variant 1, mRNA
ARID1B	9_up	9	transcription, pos, reg	YES	NM_017519	0.702254	5.03795	0.00833169	A_23_P70701	.	.	AT rich interactive domain 1B (SWI1-like) (ARID1B), transcript variant 1, mRNA
HOXA7	9_up	9	transcription, pos, reg	YES	NM_006896	0.324333	2.11025	0.0216221	A_23_P70968	.	miR565;.	homeobox A7 (HOXA7), mRNA
MYF6	9_up	9	transcription, pos, reg	YES	NM_002469	1.01525	10.3575	0.0158201	A_23_P76460	.	.	myogenic factor 6 (herculin) (MYF6), mRNA
CIAO1	9_up	9	transcription, pos, reg	YES	NM_004804	0.394146	2.47826	0.0210926	A_23_P77360	.	.	cytosolic iron-sulfur protein assembly 1 homolog (S. cerevisiae) (CIAO1), mRNA
THRB	9_up	9	transcription, pos, reg	YES	NM_000461	0.505003	3.19892	0.0372602	A_23_P80449	.	.	thyroid hormone receptor, beta (erythroblastic leukemia viral (v-erb-a) oncogene homolog 2, avian) (THRB), mRNA
NDFIP1	9_up	9	transcription, pos, reg	YES	NM_030571	0.478432	3.00907	0.00473394	A_23_P81241	.	.	Nedd4 family interacting protein 1 (NDFIP1), mRNA
TAF7	9_up	9	transcription, pos, reg	YES	NM_005642	0.374836	2.37048	0.00707877	A_23_P81248	.	.	TAF7 RNA polymerase II, TATA box binding protein (TBP)-associated factor, 55kDa (TAF7), mRNA
VEGFA	9_up	9	transcription, pos, reg	YES	NM_001025366	0.945873	8.82822	0.000798313	A_23_P81805	.	.	vascular endothelial growth factor A (VEGFA), transcript variant 1, mRNA
ING2	9_up	9	transcription, pos, reg	YES	NM_001564	0.465061	2.91784	0.0232986	A_23_P83736	.	.	inhibitor of growth family, member 2 (ING2), mRNA
CNBP	9_up	9	transcription, pos, reg	YES	NM_003418	0.499214	3.15656	0.014185	A_23_P84651	.	.	CCHC-type zinc finger, nucleic acid binding protein (CNBP), mRNA
LBX1	9_up	9	transcription, pos, reg	YES	NM_006562	0.375809	2.3758	0.00308005	A_23_P86493	.	.	ladybird homeobox homolog 1 (Drosophila) (LBX1), mRNA
TGFB3	9_up	9	transcription, pos, reg	YES	NM_003239	3.01137	1026.52	1.22901e-06	A_23_P88404	.	.	transforming growth factor, beta 3 (TGFB3), mRNA
TP53BP1	9_up	9	transcription, pos, reg	YES	NM_005657	1.18902	15.4533	2.84159e-05	A_23_P88703	.	.	tumor protein p53 binding protein, 1 (TP53BP1), mRNA
ZNF423	9_up	9	transcription, pos, reg	YES	NM_015069	0.78547	6.10197	0.0121502	A_23_P88880	.	.	zinc finger protein 423 (ZNF423), mRNA
CBX4	9_up	9	transcription, pos, reg	YES	NM_003655	0.41028	2.57205	0.0195277	A_23_P89621	.	.	chromobox homolog 4 (Pc class homolog, Drosophila) (CBX4), mRNA
RB1CC1	9_up	9	transcription, pos, reg	YES	NM_014781	0.527589	3.36968	0.000230007	A_23_P9056	.	miR204;.	RB1-inducible coiled-coil 1 (RB1CC1), mRNA
PKIG	9_up	9	transcription, pos, reg	YES	NM_181805	1.75752	57.2163	6.93657e-05	A_23_P91221	.	.	protein kinase (cAMP-dependent, catalytic) inhibitor gamma (PKIG), transcript variant 1, mRNA
LTB	9_up	9	transcription, pos, reg	YES	NM_002341	0.372046	2.3553	0.0273276	A_23_P93348	.	.	lymphotoxin beta (TNF superfamily, member 3) (LTB), transcript variant 1, mRNA
PSMB7	9_up	9	transcription, pos, reg	YES	NM_002799	0.350771	2.2427	0.0174518	A_23_P9362	.	.	proteasome (prosome, macropain) subunit, beta type, 7 (PSMB7), mRNA
TRIM24	9_up	9	transcription, pos, reg	YES	NM_015905	0.772236	5.91883	0.00180544	A_23_P93629	.	.	tripartite motif-containing 24 (TRIM24), transcript variant 1, mRNA
TEAD4	9_up	9	transcription, pos, reg	YES	NM_003213	0.688554	4.88151	0.00146099	A_23_P94795	.	.	TEA domain family member 4 (TEAD4), transcript variant 1, mRNA
HRAS	9_up	9	transcription, pos, reg	YES	NM_005343	0.492026	3.10475	0.00371423	A_23_P98183	.	.	v-Ha-ras Harvey rat sarcoma viral oncogene homolog (HRAS), transcript variant 1, mRNA
CALCOCO1	9_up	9	transcription, pos, reg	YES	NM_020898	0.79728	6.27018	8.58762e-05	A_23_P98995	.	.	calcium binding and coiled-coil domain 1 (CALCOCO1), mRNA
UBB	9_up	9	transcription, pos, reg	YES	NM_018955	0.179439	1.51161	0.0479853	A_24_P113109	.	.	ubiquitin B (UBB), mRNA
FOXK1	9_up	9	transcription, pos, reg	YES	NM_001037165	0.676772	4.75086	0.000204771	A_24_P115199	.	.	forkhead box K1 (FOXK1), mRNA
TRAK2	9_up	9	transcription, pos, reg	YES	NM_015049	0.529843	3.38722	0.00790874	A_24_P122874	.	.	trafficking protein, kinesin binding 2 (TRAK2), mRNA
ABLIM3	9_up	9	transcription, pos, reg	YES	NM_014945	0.647545	4.44166	0.00504816	A_24_P123408	.	.	actin binding LIM protein family, member 3 (ABLIM3), mRNA
HDAC5	9_up	9	transcription, pos, reg	YES	NM_001015053	0.52614	3.35846	0.00832152	A_24_P125283	.	.	histone deacetylase 5 (HDAC5), transcript variant 3, mRNA
SMARCC2	9_up	9	transcription, pos, reg	YES	NM_139067	0.49324	3.11343	0.000876078	A_24_P129813	.	.	SWI/SNF related, matrix associated, actin dependent regulator of chromatin, subfamily c, member 2 (SMARCC2), transcript variant 2, mRNA
RNF6	9_up	9	transcription, pos, reg	YES	NM_005977	1.45296	28.3765	0.000185377	A_24_P144881	.	.	ring finger protein (C3H2C3 type) 6 (RNF6), transcript variant 1, mRNA
KLF2	9_up	9	transcription, pos, reg	YES	NM_016270	0.277923	1.89637	0.0417126	A_24_P151305	.	.	Kruppel-like factor 2 (lung) (KLF2), mRNA
TEF	9_up	9	transcription, pos, reg	YES	NM_003216	0.496209	3.1348	0.0239669	A_24_P151582	.	miR204;.	thyrotrophic embryonic factor (TEF), mRNA
NFYC	9_up	9	transcription, pos, reg	YES	NM_014223	0.189378	1.5466	0.0441851	A_24_P165346	.	.	nuclear transcription factor Y, gamma (NFYC), mRNA
LOC643896	9_up	9	transcription, pos, reg	YES	XM_001127593	0.656029	1.57574	0.00183717	A_24_P195205	.	.	PREDICTED: similar to cAMP-regulated phosphoprotein 19 (ARPP-19) (LOC643896), mRNA
ZMYND11	9_up	9	transcription, pos, reg	YES	NM_006624	0.301433	2.00186	0.0183548	A_24_P201323	.	.	zinc finger, MYND domain containing 11 (ZMYND11), transcript variant 1, mRNA
LEF1	9_up	9	transcription, pos, reg	YES	NM_016269	0.975856	9.45923	0.00432599	A_24_P20630	.	miR565;.	lymphoid enhancer-binding factor 1 (LEF1), mRNA
CRTC1	9_up	9	transcription, pos, reg	YES	NM_025021	0.310809	2.04555	0.00879737	A_24_P219952	.	.	CREB regulated transcription coactivator 1 (CRTC1), transcript variant 2, mRNA
FAM129A	9_up	9	transcription, pos, reg	YES	NM_052966	2.2333	171.121	0.000479579	A_24_P233786	.	.	family with sequence similarity 129, member A (FAM129A), transcript variant 2, mRNA
MAPK1	9_up	9	transcription, pos, reg	YES	NM_002745	0.488951	3.08284	0.00305594	A_24_P237265	.	miR221;miR222;miR550;miR659;.	mitogen-activated protein kinase 1 (MAPK1), transcript variant 1, mRNA
DYRK2	9_up	9	transcription, pos, reg	YES	NM_006482	0.826758	6.71055	0.0299983	A_24_P249824	.	miR550;miR659;.	dual-specificity tyrosine-(Y)-phosphorylation regulated kinase 2 (DYRK2), transcript variant 2, mRNA
PPARD	9_up	9	transcription, pos, reg	YES	NM_006238	0.900408	7.95075	0.00234333	A_24_P252130	.	miR565;.	peroxisome proliferator-activated receptor delta (PPARD), mRNA
HDAC8	9_up	9	transcription, pos, reg	YES	NM_018486	0.240986	1.74175	0.0477008	A_24_P254965	.	.	histone deacetylase 8 (HDAC8), mRNA
GDNF	9_up	9	transcription, pos, reg	YES	NM_000514	0.556978	3.60561	0.000168739	A_24_P25544	.	.	glial cell derived neurotrophic factor (GDNF), transcript variant 1, mRNA
DVL3	9_up	9	transcription, pos, reg	YES	NM_004423	0.325326	2.11508	0.0141374	A_24_P283000	.	.	dishevelled, dsh homolog 3 (Drosophila) (DVL3), mRNA
CD4	9_up	9	transcription, pos, reg	YES	NM_000616	1.77391	59.4174	0.000101604	A_24_P295999	.	.	CD4 molecule (CD4), mRNA
ZMIZ2	9_up	9	transcription, pos, reg	YES	NM_031449	0.295032	1.97257	0.0454712	A_24_P29686	.	.	zinc finger, MIZ-type containing 2 (ZMIZ2), transcript variant 1, mRNA
PLAGL1	9_up	9	transcription, pos, reg	YES	NM_006718	0.819907	6.60552	0.00336968	A_24_P312041	.	miR222;.	pleiomorphic adenoma gene-like 1 (PLAGL1), transcript variant 2, mRNA
RARB	9_up	9	transcription, pos, reg	YES	NM_000965	1.05921	11.4606	0.000869956	A_24_P3249	.	.	retinoic acid receptor, beta (RARB), transcript variant 1, mRNA
PRKAR1A	9_up	9	transcription, pos, reg	YES	NM_212472	1.51337	32.6113	1.22697e-05	A_24_P356592	.	.	protein kinase, cAMP-dependent, regulatory, type I, alpha (tissue specific extinguisher 1) (PRKAR1A), transcript variant 3, mRNA
UBE2D1	9_up	9	transcription, pos, reg	YES	NM_003338	0.871379	7.43668	0.000355765	A_24_P364025	.	miR222;.	ubiquitin-conjugating enzyme E2D 1 (UBC4/5 homolog, yeast) (UBE2D1), mRNA
APBB1	9_up	9	transcription, pos, reg	YES	NM_001164	0.659185	4.56231	0.00100278	A_24_P372613	.	.	amyloid beta (A4) precursor protein-binding, family B, member 1 (Fe65) (APBB1), transcript variant 1, mRNA
IL6R	9_up	9	transcription, pos, reg	YES	NM_000565	1.91156	81.5753	3.52864e-06	A_24_P379413	.	.	interleukin 6 receptor (IL6R), transcript variant 1, mRNA
PACSIN3	9_up	9	transcription, pos, reg	YES	NM_016223	1.75048	56.2959	6.7927e-05	A_24_P381136	.	.	protein kinase C and casein kinase substrate in neurons 3 (PACSIN3), mRNA
SAMD4A	9_up	9	transcription, pos, reg	YES	NM_015589	1.41368	25.9229	0.000287104	A_24_P383523	.	miR550;miR565;.	sterile alpha motif domain containing 4A (SAMD4A), mRNA
EIF5A2	9_up	9	transcription, pos, reg	YES	NM_020390	0.287484	1.93858	0.0324856	A_24_P385739	.	.	eukaryotic translation initiation factor 5A2 (EIF5A2), mRNA
ARNT	9_up	9	transcription, pos, reg	YES	NM_001668	0.23776	1.72886	0.0482233	A_24_P391568	.	.	aryl hydrocarbon receptor nuclear translocator (ARNT), transcript variant 1, mRNA
ING1	9_up	9	transcription, pos, reg	YES	NM_198219	0.650195	4.46884	0.0150628	A_24_P39211	.	.	inhibitor of growth family, member 1 (ING1), transcript variant 1, mRNA
FOXK2	9_up	9	transcription, pos, reg	YES	NM_004514	0.529702	3.38612	0.0208073	A_24_P416301	.	miR659;.	forkhead box K2 (FOXK2), mRNA
PPARA	9_up	9	transcription, pos, reg	YES	NM_005036	0.696257	4.96887	0.00364377	A_24_P417036	.	.	peroxisome proliferator-activated receptor alpha (PPARA), transcript variant 5, mRNA
BMPR1A	9_up	9	transcription, pos, reg	YES	NM_004329	0.348032	2.2286	0.0468014	A_24_P418717	.	.	bone morphogenetic protein receptor, type IA (BMPR1A), mRNA
LOC643668	9_up	9	transcription, pos, reg	YES	XR_019339	0.415082	1.33337	0.00625689	A_24_P59099	.	.	PREDICTED: similar to peptidase (prosome, macropain) 26S subunit, ATPase 1 (LOC643668), mRNA
CSDA	9_up	9	transcription, pos, reg	YES	NM_003651	0.739711	5.49175	0.00120529	A_24_P625382	.	.	cold shock domain protein A (CSDA), mRNA
T	9_up	9	transcription, pos, reg	YES	NM_003181	0.641559	4.38085	0.000480394	A_24_P63642	.	.	T, brachyury homolog (mouse) (T), mRNA
RNF14	9_up	9	transcription, pos, reg	YES	NM_004290	0.521747	3.32466	0.00194249	A_24_P69150	.	.	ring finger protein 14 (RNF14), transcript variant 1, mRNA
SMAD1	9_up	9	transcription, pos, reg	YES	NM_005900	0.517301	3.2908	0.00211244	A_24_P71938	.	.	SMAD family member 1 (SMAD1), transcript variant 1, mRNA
GHR	9_up	9	transcription, pos, reg	YES	NM_000163	0.450653	2.82262	0.0220599	A_24_P72064	.	.	growth hormone receptor (GHR), mRNA
TGFB1	9_up	9	transcription, pos, reg	YES	NM_000660	0.515205	3.27495	0.00599195	A_24_P79054	.	.	transforming growth factor, beta 1 (Camurati-Engelmann disease) (TGFB1), mRNA
SUPT3H	9_up	9	transcription, pos, reg	YES	NM_003599	1.30197	20.0432	0.0083411	A_24_P827	.	.	suppressor of Ty 3 homolog (S. cerevisiae) (SUPT3H), transcript variant 1, mRNA
BRWD1	9_up	9	transcription, pos, reg	YES	NM_001007246	1.12555	13.3523	0.000249241	A_24_P861009	.	miR659;.	bromodomain and WD repeat domain containing 1 (BRWD1), transcript variant 3, mRNA
HDAC4	9_up	9	transcription, pos, reg	YES	NM_006037	0.904876	8.03297	0.00229499	A_24_P8892	.	.	histone deacetylase 4 (HDAC4), mRNA
UBC	9_up	9	transcription, pos, reg	YES	NM_021009	0.383069	2.41584	0.00252113	A_24_P889720	.	.	ubiquitin C (UBC), mRNA
PSMC4	9_up	9	transcription, pos, reg	YES	NM_006503	0.236468	1.72373	0.0445797	A_24_P91310	.	.	proteasome (prosome, macropain) 26S subunit, ATPase, 4 (PSMC4), transcript variant 1, mRNA
APC	9_up	9	transcription, pos, reg	YES	NM_000038	0.492047	3.1049	0.000329695	A_24_P918740	.	.	adenomatosis polyposis coli (APC), mRNA
RNF20	9_up	9	transcription, pos, reg	YES	NM_019592	0.304604	2.01653	0.0198324	A_24_P98385	.	.	ring finger protein 20 (RNF20), mRNA
SMAD2	9_up	9	transcription, pos, reg	YES	NM_001003652	0.370384	2.3463	0.0210417	A_32_P109002	.	.	SMAD family member 2 (SMAD2), transcript variant 2, mRNA
E2F6	9_up	9	transcription, pos, reg	YES	NM_198256	0.474641	2.98292	0.0318842	A_32_P12610	.	.	E2F transcription factor 6 (E2F6), mRNA
PCSK9	9_up	9	transcription, pos, reg	YES	NM_174936	2.59848	396.717	0.000463041	A_32_P142440	.	.	proprotein convertase subtilisin/kexin type 9 (PCSK9), mRNA
RICTOR	9_up	9	transcription, pos, reg	YES	NM_152756	0.414296	2.59595	0.0259269	A_32_P193322	.	.	rapamycin-insensitive companion of mTOR (RICTOR), mRNA
CITED4	9_up	9	transcription, pos, reg	YES	NM_133467	1.0218	10.5147	0.00172125	A_32_P209230	.	.	Cbp/p300-interacting transactivator, with Glu/Asp-rich carboxy-terminal domain, 4 (CITED4), mRNA
CDC26	9_up	9	transcription, pos, reg	YES	NM_139286	0.32753	2.12584	0.00342977	A_32_P228501	.	.	cell division cycle 26 homolog (S. cerevisiae) (CDC26), mRNA
JAZF1	9_up	9	transcription, pos, reg	YES	NM_175061	0.931685	8.54448	0.0123227	A_32_P36694	.	.	JAZF zinc finger 1 (JAZF1), mRNA
PSMA6	9_up	9	transcription, pos, reg	YES	NM_002791	0.305721	2.02172	0.0143644	A_32_P43217	.	.	proteasome (prosome, macropain) subunit, alpha type, 6 (PSMA6), mRNA
VGLL2	9_up	9	transcription, pos, reg	YES	NM_153453	1.51819	32.9754	6.96668e-05	A_32_P459849	.	.	vestigial like 2 (Drosophila) (VGLL2), transcript variant 2, mRNA
PSMC1	9_up	9	transcription, pos, reg	YES	NM_002802	0.261653	1.82664	0.0325778	A_32_P57870	.	.	proteasome (prosome, macropain) 26S subunit, ATPase, 1 (PSMC1), mRNA
RHOQ	9_up	9	transcription, pos, reg	YES	NM_012249	0.878993	7.5682	0.000249241	A_32_P70273	.	.	ras homolog gene family, member Q (RHOQ), mRNA
MMP15	10_up	10	ubiquitination/proteolysis	YES	NM_002428	1.50549	32.0253	0.00142659	A_23_P100177	.	miR565;.	matrix metallopeptidase 15 (membrane-inserted) (MMP15), mRNA
EML2	10_up	10	ubiquitination/proteolysis	YES	NM_012155	0.747553	5.59181	0.00485208	A_23_P101297	.	.	echinoderm microtubule associated protein like 2 (EML2), mRNA
ATG4D	10_up	10	ubiquitination/proteolysis	YES	NM_032885	0.289603	1.94806	0.0408755	A_23_P101342	.	.	ATG4 autophagy related 4 homolog D (S. cerevisiae) (ATG4D), mRNA
MARCH7	10_up	10	ubiquitination/proteolysis	YES	NM_022826	0.289225	1.94637	0.028032	A_23_P102242	.	.	membrane-associated ring finger (C3HC4) 7 (MARCH7), mRNA
PSMD7	10_up	10	ubiquitination/proteolysis	YES	NM_002811	0.412226	2.5836	0.00170378	A_23_P106741	.	.	proteasome (prosome, macropain) 26S subunit, non-ATPase, 7 (Mov34 homolog) (PSMD7), mRNA
SIAH1	10_up	10	ubiquitination/proteolysis	YES	NM_003031	0.327517	2.12577	0.0133954	A_23_P106798	.	miR222;.	seven in absentia homolog 1 (Drosophila) (SIAH1), transcript variant 1, mRNA
USP32	10_up	10	ubiquitination/proteolysis	YES	NM_032582	0.605339	4.03032	0.00563677	A_23_P107154	.	.	ubiquitin specific peptidase 32 (USP32), mRNA
PPP2R1A	10_up	10	ubiquitination/proteolysis	YES	NM_014225	0.682055	4.80901	0.00119927	A_23_P107661	.	.	protein phosphatase 2 (formerly 2A), regulatory subunit A (PR 65), alpha isoform (PPP2R1A), mRNA
RNF7	10_up	10	ubiquitination/proteolysis	YES	NM_014245	0.689024	4.88679	0.000135621	A_23_P109768	.	.	ring finger protein 7 (RNF7), transcript variant 1, mRNA
EIF2B5	10_up	10	ubiquitination/proteolysis	YES	NM_003907	0.536454	3.43918	0.00200812	A_23_P110062	.	.	eukaryotic translation initiation factor 2B, subunit 5 epsilon, 82kDa (EIF2B5), mRNA
CD36	10_up	10	ubiquitination/proteolysis	YES	NM_001001547	2.53394	341.93	0.000689847	A_23_P111583	.	.	CD36 molecule (thrombospondin receptor) (CD36), transcript variant 2, mRNA
DLD	10_up	10	ubiquitination/proteolysis	YES	NM_000108	0.419509	2.6273	0.00164405	A_23_P111835	.	miR550;.	dihydrolipoamide dehydrogenase (DLD), mRNA
EIF2C2	10_up	10	ubiquitination/proteolysis	YES	NM_012154	0.730544	5.37705	0.00251153	A_23_P112159	.	miR565;.	eukaryotic translation initiation factor 2C, 2 (EIF2C2), mRNA
PJA1	10_up	10	ubiquitination/proteolysis	YES	NM_022368	0.384813	2.42556	0.0226056	A_23_P11244	.	.	praja 1 (PJA1), transcript variant 3, mRNA
USP19	10_up	10	ubiquitination/proteolysis	YES	NM_006677	0.435057	2.72306	0.00395706	A_23_P113789	.	.	ubiquitin specific peptidase 19 (USP19), mRNA
TRIM63	10_up	10	ubiquitination/proteolysis	YES	NM_032588	3.11862	1314.08	2.06292e-06	A_23_P114983	.	.	tripartite motif-containing 63 (TRIM63), mRNA
EIF2B3	10_up	10	ubiquitination/proteolysis	YES	NM_020365	0.702799	5.04428	0.00444145	A_23_P115046	.	.	eukaryotic translation initiation factor 2B, subunit 3 gamma, 58kDa (EIF2B3), mRNA
AGT	10_up	10	ubiquitination/proteolysis	YES	NM_000029	2.00622	101.443	0.00175736	A_23_P115261	.	.	angiotensinogen (serpin peptidase inhibitor, clade A, member 8) (AGT), mRNA
MAPK8IP1	10_up	10	ubiquitination/proteolysis	YES	NM_005456	0.320414	2.09129	0.0217671	A_23_P116007	.	.	mitogen-activated protein kinase 8 interacting protein 1 (MAPK8IP1), mRNA
USP35	10_up	10	ubiquitination/proteolysis	YES	AB037793	0.489657	1.40411	0.023976	A_23_P116602	.	.	mRNA for KIAA1372 protein, partial cds.
A2M	10_up	10	ubiquitination/proteolysis	YES	NM_000014	7.19063	1.55105e+07	7.14736e-07	A_23_P116898	.	.	alpha-2-macroglobulin (A2M), mRNA
UQCRC2	10_up	10	ubiquitination/proteolysis	YES	NM_003366	0.557163	3.60714	0.00596457	A_23_P118002	.	.	ubiquinol-cytochrome c reductase core protein II (UQCRC2), mRNA
KLK9	10_up	10	ubiquitination/proteolysis	YES	NM_012315	0.405519	2.54401	0.0168557	A_23_P119311	.	.	kallikrein-related peptidase 9 (KLK9), mRNA
NDUFA13	10_up	10	ubiquitination/proteolysis	YES	NM_015965	0.380802	2.40326	0.00211963	A_23_P119627	.	.	NADH dehydrogenase (ubiquinone) 1 alpha subcomplex, 13 (NDUFA13), mRNA
EIF4A2	10_up	10	ubiquitination/proteolysis	YES	NM_001967	0.331396	2.14484	0.00859783	A_23_P121250	.	.	eukaryotic translation initiation factor 4A, isoform 2 (EIF4A2), mRNA
PSMD4	10_up	10	ubiquitination/proteolysis	YES	NM_002810	0.360812	2.29516	0.0100691	A_23_P12168	.	.	proteasome (prosome, macropain) 26S subunit, non-ATPase, 4 (PSMD4), transcript variant 1, mRNA
XRCC4	10_up	10	ubiquitination/proteolysis	YES	NM_022550	1.56519	36.7443	0.000100208	A_23_P122174	.	.	X-ray repair complementing defective repair in Chinese hamster cells 4 (XRCC4), transcript variant 3, mRNA
JAK2	10_up	10	ubiquitination/proteolysis	YES	NM_004972	0.500986	3.16946	0.045124	A_23_P123608	.	.	Janus kinase 2 (a protein tyrosine kinase) (JAK2), mRNA
FBXL15	10_up	10	ubiquitination/proteolysis	YES	NM_024326	0.421317	2.63825	0.0293541	A_23_P12635	.	.	F-box and leucine-rich repeat protein 15 (FBXL15), mRNA
FBXO18	10_up	10	ubiquitination/proteolysis	YES	NM_178150	0.265312	1.8421	0.0310781	A_23_P12849	.	.	F-box protein, helicase, 18 (FBXO18), transcript variant 2, mRNA
ERCC6	10_up	10	ubiquitination/proteolysis	YES	NM_000124	0.783666	6.07667	0.00137606	A_23_P1292	.	.	excision repair cross-complementing rodent repair deficiency, complementation group 6 (ERCC6), mRNA
RAB40B	10_up	10	ubiquitination/proteolysis	YES	NM_006822	0.834612	6.833	0.0067374	A_23_P129801	.	miR565;.	RAB40B, member RAS oncogene family (RAB40B), mRNA
PIAS2	10_up	10	ubiquitination/proteolysis	YES	NM_004671	0.223156	1.67169	0.0435051	A_23_P130316	.	.	protein inhibitor of activated STAT, 2 (PIAS2), transcript variant beta, mRNA
KCMF1	10_up	10	ubiquitination/proteolysis	YES	NM_020122	0.511607	3.24794	0.0110249	A_23_P131476	.	.	potassium channel modulatory factor 1 (KCMF1), mRNA
UQCRC1	10_up	10	ubiquitination/proteolysis	YES	NM_003365	0.296149	1.97765	0.0426949	A_23_P132675	.	.	ubiquinol-cytochrome c reductase core protein I (UQCRC1), mRNA
KLHL3	10_up	10	ubiquitination/proteolysis	YES	NM_017415	1.36533	23.1915	0.00143472	A_23_P133543	.	miR221;miR222;miR565;.	kelch-like 3 (Drosophila) (KLHL3), mRNA
C2	10_up	10	ubiquitination/proteolysis	YES	NM_000063	0.656179	4.53085	0.0478289	A_23_P133916	.	.	complement component 2 (C2), mRNA
AFG3L2	10_up	10	ubiquitination/proteolysis	YES	NM_006796	0.735082	5.43353	0.00263732	A_23_P135454	.	miR565;.	AFG3 ATPase family gene 3-like 2 (yeast) (AFG3L2), nuclear gene encoding mitochondrial protein, mRNA
WIBG	10_up	10	ubiquitination/proteolysis	YES	NM_032345	0.425468	2.66359	0.0322974	A_23_P13632	.	.	within bgcn homolog (Drosophila) (WIBG), mRNA
LRRC41	10_up	10	ubiquitination/proteolysis	YES	NM_006369	0.494828	3.12484	0.0286497	A_23_P137403	.	.	leucine rich repeat containing 41 (LRRC41), mRNA
RNF11	10_up	10	ubiquitination/proteolysis	YES	NM_014372	0.679403	4.77973	0.0104326	A_23_P137434	.	.	ring finger protein 11 (RNF11), mRNA
OMA1	10_up	10	ubiquitination/proteolysis	YES	NM_145243	0.329294	2.13449	0.0336895	A_23_P138137	.	.	OMA1 homolog, zinc metallopeptidase (S. cerevisiae) (OMA1), mRNA
CLPX	10_up	10	ubiquitination/proteolysis	YES	NM_006660	0.379872	2.39813	0.00499393	A_23_P140511	.	.	ClpX caseinolytic peptidase X homolog (E. coli) (CLPX), mRNA
ASB5	10_up	10	ubiquitination/proteolysis	YES	NM_080874	0.586511	3.85932	0.0457715	A_23_P144326	.	.	ankyrin repeat and SOCS box-containing 5 (ASB5), mRNA
BAK1	10_up	10	ubiquitination/proteolysis	YES	NM_001188	0.358853	2.28483	0.0160134	A_23_P145357	.	.	BCL2-antagonist/killer 1 (BAK1), mRNA
UBE2H	10_up	10	ubiquitination/proteolysis	YES	NM_003344	0.565896	3.68041	0.00533567	A_23_P145584	.	.	ubiquitin-conjugating enzyme E2H (UBC8 homolog, yeast) (UBE2H), transcript variant 1, mRNA
WWP1	10_up	10	ubiquitination/proteolysis	YES	NM_007013	0.433475	2.71316	0.00299197	A_23_P146990	.	.	WW domain containing E3 ubiquitin protein ligase 1 (WWP1), mRNA
CTSH	10_up	10	ubiquitination/proteolysis	YES	NM_148979	2.55247	356.841	0.000279555	A_23_P14774	.	.	cathepsin H (CTSH), transcript variant 2, mRNA
USP47	10_up	10	ubiquitination/proteolysis	YES	NM_017944	0.641473	4.37999	0.00129306	A_23_P148204	.	miR659;.	ubiquitin specific peptidase 47 (USP47), mRNA
SOCS4	10_up	10	ubiquitination/proteolysis	YES	NM_199421	0.555277	3.59151	0.00445582	A_23_P151700	.	miR221;miR222;.	suppressor of cytokine signaling 4 (SOCS4), transcript variant 1, mRNA
UBR1	10_up	10	ubiquitination/proteolysis	YES	NM_174916	0.48092	3.02636	0.00395701	A_23_P152066	.	.	ubiquitin protein ligase E3 component n-recognin 1 (UBR1), mRNA
RNPS1	10_up	10	ubiquitination/proteolysis	YES	NM_006711	0.606007	4.03652	0.000993751	A_23_P152272	.	.	RNA binding protein S1, serine-rich domain (RNPS1), transcript variant 1, mRNA
FKBP1A	10_up	10	ubiquitination/proteolysis	YES	NM_000801	0.490207	3.09177	0.00847144	A_23_P154667	.	.	FK506 binding protein 1A, 12kDa (FKBP1A), transcript variant 12B, mRNA
MAP1LC3A	10_up	10	ubiquitination/proteolysis	YES	NM_032514	0.677316	4.75681	0.00324319	A_23_P154786	.	.	microtubule-associated protein 1 light chain 3 alpha (MAP1LC3A), transcript variant 1, mRNA
EGF	10_up	10	ubiquitination/proteolysis	YES	NM_001963	2.7754	596.213	5.35044e-05	A_23_P155979	.	.	epidermal growth factor (beta-urogastrone) (EGF), mRNA
APOE	10_up	10	ubiquitination/proteolysis	YES	NM_000041	3.85158	7105.3	2.34579e-05	A_23_P164650	.	.	apolipoprotein E (APOE), mRNA
PREPL	10_up	10	ubiquitination/proteolysis	YES	NM_006036	1.61179	40.9062	2.21058e-05	A_23_P165325	.	.	prolyl endopeptidase-like (PREPL), transcript variant C, mRNA
ASB1	10_up	10	ubiquitination/proteolysis	YES	NM_001040445	0.782185	6.05599	0.00125891	A_23_P165360	.	.	ankyrin repeat and SOCS box-containing 1 (ASB1), mRNA
NEURL2	10_up	10	ubiquitination/proteolysis	YES	NM_080749	0.790358	6.17104	0.00203746	A_23_P165989	.	.	neuralized homolog 2 (Drosophila) (NEURL2), mRNA
CBS	10_up	10	ubiquitination/proteolysis	YES	NM_000071	1.80037	63.1491	0.000233983	A_23_P166306	.	.	cystathionine-beta-synthase (CBS), mRNA
ZHX2	10_up	10	ubiquitination/proteolysis	YES	NM_014943	0.727439	5.33874	0.00141927	A_23_P168951	.	miR565;.	zinc fingers and homeoboxes 2 (ZHX2), mRNA
RNPEPL1	10_up	10	ubiquitination/proteolysis	YES	NM_018226	0.645021	4.41591	0.000833788	A_23_P17030	.	miR222;.	arginyl aminopeptidase (aminopeptidase B)-like 1 (RNPEPL1), mRNA
LMLN	10_up	10	ubiquitination/proteolysis	YES	NM_033029	0.361627	2.29947	0.03867	A_23_P170959	.	.	leishmanolysin-like (metallopeptidase M8 family) (LMLN), mRNA
KBTBD10	10_up	10	ubiquitination/proteolysis	YES	NM_006063	1.31665	20.7325	5.10672e-05	A_23_P17190	.	.	kelch repeat and BTB (POZ) domain containing 10 (KBTBD10), mRNA
ANAPC1	10_up	10	ubiquitination/proteolysis	YES	NM_022662	0.51639	3.2839	0.0182092	A_23_P17204	.	.	anaphase promoting complex subunit 1 (ANAPC1), mRNA
PPARGC1A	10_up	10	ubiquitination/proteolysis	YES	NM_013261	1.98007	95.5156	0.0116382	A_23_P18447	.	miR204;miR659;.	peroxisome proliferator-activated receptor gamma, coactivator 1 alpha (PPARGC1A), mRNA
GAB1	10_up	10	ubiquitination/proteolysis	YES	NM_207123	0.682982	4.81928	0.000115097	A_23_P18505	.	miR565;.	GRB2-associated binding protein 1 (GAB1), transcript variant 1, mRNA
ATG12	10_up	10	ubiquitination/proteolysis	YES	NM_004707	0.391242	2.46174	0.00361136	A_23_P18901	.	miR565;.	ATG12 autophagy related 12 homolog (S. cerevisiae) (ATG12), mRNA
UBE4B	10_up	10	ubiquitination/proteolysis	YES	NM_006048	0.539713	3.46508	0.00336077	A_23_P201279	.	.	ubiquitination factor E4B (UFD2 homolog, yeast) (UBE4B), mRNA
MGEA5	10_up	10	ubiquitination/proteolysis	YES	NM_012215	0.55119	3.55787	0.00117876	A_23_P202170	.	miR221;miR550;miR659;.	meningioma expressed antigen 5 (hyaluronidase) (MGEA5), mRNA
GDF6	10_up	10	ubiquitination/proteolysis	YES	NM_001001557	2.47028	295.309	0.000389101	A_23_P20267	.	miR565;miR659;.	growth differentiation factor 6 (GDF6), mRNA
FBXO3	10_up	10	ubiquitination/proteolysis	YES	NM_012175	0.714783	5.1854	0.000191271	A_23_P202844	.	.	F-box protein 3 (FBXO3), transcript variant 1, mRNA
USP28	10_up	10	ubiquitination/proteolysis	YES	NM_020886	0.65652	4.53441	0.0011385	A_23_P203075	.	.	ubiquitin specific peptidase 28 (USP28), mRNA
LMO7	10_up	10	ubiquitination/proteolysis	YES	NM_005358	0.477795	3.00466	0.0164633	A_23_P205159	.	.	LIM domain 7 (LMO7), mRNA
BTBD1	10_up	10	ubiquitination/proteolysis	YES	NM_025238	0.477207	3.00059	0.00411575	A_23_P205830	.	.	BTB (POZ) domain containing 1 (BTBD1), transcript variant 1, mRNA
USP31	10_up	10	ubiquitination/proteolysis	YES	AB033029	1.31673	2.49101	0.00393578	A_23_P206612	.	.	mRNA for KIAA1203 protein, partial cds.
USP22	10_up	10	ubiquitination/proteolysis	YES	AB028986	0.296412	1.22809	0.0336117	A_23_P207068	.	.	mRNA for KIAA1063 protein, partial cds.
CPD	10_up	10	ubiquitination/proteolysis	YES	NM_001304	0.409181	2.56555	0.0127843	A_23_P207837	.	.	carboxypeptidase D (CPD), mRNA
SOCS6	10_up	10	ubiquitination/proteolysis	YES	NM_004232	0.453957	2.84418	0.0340012	A_23_P207981	.	.	suppressor of cytokine signaling 6 (SOCS6), mRNA
LONP1	10_up	10	ubiquitination/proteolysis	YES	NM_004793	0.374302	2.36757	0.0120421	A_23_P208469	.	.	lon peptidase 1, mitochondrial (LONP1), nuclear gene encoding mitochondrial protein, mRNA
LDLR	10_up	10	ubiquitination/proteolysis	YES	NM_000527	0.851844	7.10957	0.0400585	A_23_P208595	.	miR659;.	low density lipoprotein receptor (familial hypercholesterolemia) (LDLR), mRNA
CECR2	10_up	10	ubiquitination/proteolysis	YES	AK091754	0.987201	1.98234	0.00039636	A_23_P211326	.	miR565;.	cat eye syndrome chromosome region, candidate 2
LNX1	10_up	10	ubiquitination/proteolysis	YES	NM_032622	0.943253	8.77512	0.000168963	A_23_P213137	.	miR221;miR222;.	ligand of numb-protein X 1 (LNX1), mRNA
PAIP2	10_up	10	ubiquitination/proteolysis	YES	NM_001033112	0.489538	3.08701	0.000815563	A_23_P213754	.	.	poly(A) binding protein interacting protein 2 (PAIP2), transcript variant 1, mRNA
ATG4A	10_up	10	ubiquitination/proteolysis	YES	NM_178271	0.954521	9.00578	3.39186e-05	A_23_P217367	.	.	ATG4 autophagy related 4 homolog A (S. cerevisiae) (ATG4A), transcript variant 3, mRNA
BRCC3	10_up	10	ubiquitination/proteolysis	YES	NM_001018055	0.201729	1.59122	0.043956	A_23_P217659	.	.	BRCA1/BRCA2-containing complex, subunit 3 (BRCC3), transcript variant 2, mRNA
CAPN3	10_up	10	ubiquitination/proteolysis	YES	NM_000070	2.84234	695.565	1.52448e-06	A_23_P218190	.	.	calpain 3, (p94) (CAPN3), transcript variant 1, mRNA
PGPEP1	10_up	10	ubiquitination/proteolysis	YES	NM_017712	0.943515	8.78041	0.000727375	A_23_P218531	.	.	pyroglutamyl-peptidase I (PGPEP1), mRNA
EIF5B	10_up	10	ubiquitination/proteolysis	YES	NM_015904	0.414045	2.59445	0.00239296	A_23_P218608	.	.	eukaryotic translation initiation factor 5B (EIF5B), mRNA
NGLY1	10_up	10	ubiquitination/proteolysis	YES	NM_018297	0.453878	2.84366	0.00683016	A_23_P218841	.	.	N-glycanase 1 (NGLY1), mRNA
EIF4G1	10_up	10	ubiquitination/proteolysis	YES	NM_182917	0.259975	1.8196	0.0302027	A_23_P218892	.	.	eukaryotic translation initiation factor 4 gamma, 1 (EIF4G1), transcript variant 1, mRNA
EIF4EBP1	10_up	10	ubiquitination/proteolysis	YES	NM_004095	0.505509	3.20264	0.022636	A_23_P22224	.	.	eukaryotic translation initiation factor 4E binding protein 1 (EIF4EBP1), mRNA
NRD1	10_up	10	ubiquitination/proteolysis	YES	NM_002525	0.750358	5.62804	0.000272478	A_23_P23006	.	.	nardilysin (N-arginine dibasic convertase) (NRD1), mRNA
EIF2C4	10_up	10	ubiquitination/proteolysis	YES	NM_017629	1.17233	14.8708	6.70501e-05	A_23_P23171	.	.	eukaryotic translation initiation factor 2C, 4 (EIF2C4), mRNA
FNTA	10_up	10	ubiquitination/proteolysis	YES	NM_002027	0.4973	3.14268	0.000557446	A_23_P24926	.	.	farnesyltransferase, CAAX box, alpha (FNTA), transcript variant 1, mRNA
USP2	10_up	10	ubiquitination/proteolysis	YES	NM_171997	0.82644	6.70563	0.0154087	A_23_P24966	.	.	ubiquitin specific peptidase 2 (USP2), transcript variant 2, mRNA
RNF123	10_up	10	ubiquitination/proteolysis	YES	NM_022064	0.54153	3.47961	0.00431432	A_23_P250054	.	.	ring finger protein 123 (RNF123), mRNA
CAND2	10_up	10	ubiquitination/proteolysis	YES	NM_012298	1.25599	18.0296	0.00118161	A_23_P250102	.	.	cullin-associated and neddylation-dissociated 2 (putative) (CAND2), mRNA
CRBN	10_up	10	ubiquitination/proteolysis	YES	NM_016302	0.279529	1.9034	0.0131351	A_23_P250930	.	.	cereblon (CRBN), mRNA
AUP1	10_up	10	ubiquitination/proteolysis	YES	NM_181575	0.252923	1.79029	0.0264823	A_23_P253421	.	.	ancient ubiquitous protein 1 (AUP1), mRNA
CLN8	10_up	10	ubiquitination/proteolysis	YES	NM_018941	0.743974	5.54593	0.00136232	A_23_P253738	.	miR485;.	ceroid-lipofuscinosis, neuronal 8 (epilepsy, progressive with mental retardation) (CLN8), mRNA
FBXO30	10_up	10	ubiquitination/proteolysis	YES	NM_032145	0.558247	3.61615	0.00996506	A_23_P256231	.	.	F-box protein 30 (FBXO30), mRNA
USP25	10_up	10	ubiquitination/proteolysis	YES	NM_013396	0.919563	8.30927	0.0025017	A_23_P256676	.	.	ubiquitin specific peptidase 25 (USP25), mRNA
HERC1	10_up	10	ubiquitination/proteolysis	YES	NM_003922	0.81118	6.47411	0.000431629	A_23_P257503	.	.	hect (homologous to the E6-AP (UBE3A) carboxyl terminus) domain and RCC1 (CHC1)-like domain (RLD) 1 (HERC1), mRNA
DDB1	10_up	10	ubiquitination/proteolysis	YES	NM_001923	0.394635	2.48105	0.00138086	A_23_P258246	.	miR565;.	damage-specific DNA binding protein 1, 127kDa (DDB1), mRNA
PSMD10	10_up	10	ubiquitination/proteolysis	YES	NM_002814	0.303528	2.01154	0.0122694	A_23_P258570	.	.	proteasome (prosome, macropain) 26S subunit, non-ATPase, 10 (PSMD10), transcript variant 1, mRNA
MANBA	10_up	10	ubiquitination/proteolysis	YES	NM_005908	0.976905	9.4821	0.00229499	A_23_P258698	.	.	mannosidase, beta A, lysosomal (MANBA), mRNA
WSB2	10_up	10	ubiquitination/proteolysis	YES	NM_018639	0.553043	3.57308	0.00183585	A_23_P259272	.	.	WD repeat and SOCS box-containing 2 (WSB2), mRNA
LGMN	10_up	10	ubiquitination/proteolysis	YES	NM_001008530	0.703328	5.05042	0.000711839	A_23_P25994	.	.	legumain (LGMN), transcript variant 2, mRNA
DET1	10_up	10	ubiquitination/proteolysis	YES	NM_017996	0.465391	2.92005	0.00529779	A_23_P26184	.	.	de-etiolated homolog 1 (Arabidopsis) (DET1), mRNA
PSMD3	10_up	10	ubiquitination/proteolysis	YES	NM_002809	0.410294	2.57214	0.0316043	A_23_P26783	.	.	proteasome (prosome, macropain) 26S subunit, non-ATPase, 3 (PSMD3), mRNA
ANAPC11	10_up	10	ubiquitination/proteolysis	YES	NM_001002244	0.496775	3.13888	0.000951599	A_23_P27147	.	.	APC11 anaphase promoting complex subunit 11 homolog (yeast) (ANAPC11), transcript variant 1, mRNA
PSMC2	10_up	10	ubiquitination/proteolysis	YES	NM_002803	0.469247	2.94609	0.00251133	A_23_P304287	.	.	proteasome (prosome, macropain) 26S subunit, ATPase, 2 (PSMC2), mRNA
PPP2CB	10_up	10	ubiquitination/proteolysis	YES	NM_001009552	0.259477	1.81751	0.0412264	A_23_P308097	.	.	protein phosphatase 2 (formerly 2A), catalytic subunit, beta isoform (PPP2CB), transcript variant 2, mRNA
C12ORF51	10_up	10	ubiquitination/proteolysis	YES	NM_173813	0.716328	5.20389	0.00207631	A_23_P309292	.	.	chromosome 12 open reading frame 51 (C12orf51), mRNA
SMG5	10_up	10	ubiquitination/proteolysis	YES	NM_015327	0.868289	7.38396	0.00046197	A_23_P322043	.	.	Smg-5 homolog, nonsense mediated mRNA decay factor (C. elegans) (SMG5), mRNA
DPP7	10_up	10	ubiquitination/proteolysis	YES	NM_013379	0.442231	2.76841	0.021419	A_23_P32975	.	.	dipeptidyl-peptidase 7 (DPP7), mRNA
DERL1	10_up	10	ubiquitination/proteolysis	YES	NM_024295	0.210146	1.62235	0.0347084	A_23_P330908	.	.	Der1-like domain family, member 1 (DERL1), mRNA
HERC2	10_up	10	ubiquitination/proteolysis	YES	NM_004667	0.338231	2.17887	0.0143574	A_23_P33407	.	.	hect domain and RLD 2 (HERC2), mRNA
MARCH2	10_up	10	ubiquitination/proteolysis	YES	NM_016496	0.76786	5.85949	0.0359891	A_23_P33683	.	.	membrane-associated ring finger (C3HC4) 2 (MARCH2), transcript variant 1, mRNA
KLHL21	10_up	10	ubiquitination/proteolysis	YES	NM_014851	0.49946	3.15835	0.00235276	A_23_P341223	.	.	kelch-like 21 (Drosophila) (KLHL21), mRNA
OTUD7A	10_up	10	ubiquitination/proteolysis	YES	NM_130901	0.539351	3.46219	0.0258317	A_23_P3413	.	miR565;.	OTU domain containing 7A (OTUD7A), mRNA
CAPN10	10_up	10	ubiquitination/proteolysis	YES	NM_023083	0.548501	3.5359	0.00054396	A_23_P341349	.	.	calpain 10 (CAPN10), transcript variant 1, mRNA
FBXW4	10_up	10	ubiquitination/proteolysis	YES	NM_022039	0.837509	6.87873	8.15484e-05	A_23_P342825	.	.	F-box and WD-40 domain protein 4 (FBXW4), mRNA
ZCCHC11	10_up	10	ubiquitination/proteolysis	YES	NM_001009881	0.965382	9.23382	0.0115839	A_23_P34433	.	.	zinc finger, CCHC domain containing 11 (ZCCHC11), transcript variant 1, mRNA
BAX	10_up	10	ubiquitination/proteolysis	YES	NM_138763	0.438635	2.74558	0.0129919	A_23_P346309	.	.	BCL2-associated X protein (BAX), transcript variant delta, mRNA
ADAM23	10_up	10	ubiquitination/proteolysis	YES	NM_003812	1.07095	11.7747	0.00967324	A_23_P351667	.	.	ADAM metallopeptidase domain 23 (ADAM23), mRNA
BCL2	10_up	10	ubiquitination/proteolysis	YES	NM_000633	1.84902	70.6345	9.11193e-05	A_23_P352266	.	miR221;.	B-cell CLL/lymphoma 2 (BCL2), nuclear gene encoding mitochondrial protein, transcript variant alpha, mRNA
USP36	10_up	10	ubiquitination/proteolysis	YES	NM_025090	0.669265	4.66945	0.0438475	A_23_P352957	.	.	ubiquitin specific peptidase 36 (USP36), mRNA
BTRC	10_up	10	ubiquitination/proteolysis	YES	NM_033637	1.10989	12.8792	0.000843134	A_23_P35427	.	.	beta-transducin repeat containing (BTRC), transcript variant 1, mRNA
SPG7	10_up	10	ubiquitination/proteolysis	YES	NM_003119	0.410385	2.57268	0.00214279	A_23_P3627	.	.	spastic paraplegia 7, paraplegin (pure and complicated autosomal recessive) (SPG7), nuclear gene encoding mitochondrial protein, transcript variant 1, mRNA
ZAK	10_up	10	ubiquitination/proteolysis	YES	NM_016653	0.959114	9.10153	0.00241857	A_23_P366394	.	.	sterile alpha motif and leucine zipper containing kinase AZK (ZAK), transcript variant 1, mRNA
PSMB5	10_up	10	ubiquitination/proteolysis	YES	NM_002797	0.779508	6.01877	0.00150165	A_23_P37191	.	miR222;.	proteasome (prosome, macropain) subunit, beta type, 5 (PSMB5), mRNA
UBE2D4	10_up	10	ubiquitination/proteolysis	YES	NM_015983	0.992198	9.82195	5.2831e-05	A_23_P374767	.	.	ubiquitin-conjugating enzyme E2D 4 (putative) (UBE2D4), mRNA
IGFBP5	10_up	10	ubiquitination/proteolysis	YES	NM_000599	3.81133	6476.31	0.000459472	A_23_P376497	.	miR204;miR221;miR222;miR565;.	insulin-like growth factor binding protein 5 (IGFBP5), mRNA
ANAPC5	10_up	10	ubiquitination/proteolysis	YES	NM_016237	0.611307	4.08608	0.00322517	A_23_P377830	.	.	anaphase promoting complex subunit 5 (ANAPC5), mRNA
ITGAV	10_up	10	ubiquitination/proteolysis	YES	NM_002210	0.440208	2.75555	0.00193632	A_23_P381992	.	.	integrin, alpha V (vitronectin receptor, alpha polypeptide, antigen CD51) (ITGAV), mRNA
NEDD4L	10_up	10	ubiquitination/proteolysis	YES	NM_015277	0.518747	3.30177	0.0105543	A_23_P387856	.	.	neural precursor cell expressed, developmentally down-regulated 4-like (NEDD4L), mRNA
FBXO31	10_up	10	ubiquitination/proteolysis	YES	NM_024735	0.407152	2.5536	0.00442183	A_23_P395566	.	miR565;.	F-box protein 31 (FBXO31), mRNA
UBE2F	10_up	10	ubiquitination/proteolysis	YES	NM_080678	0.496195	3.13469	0.00271291	A_23_P39561	.	.	ubiquitin-conjugating enzyme E2F (putative) (UBE2F), mRNA
RAB40C	10_up	10	ubiquitination/proteolysis	YES	NM_021168	0.355139	2.26537	0.00891895	A_23_P396062	.	.	RAB40C, member RAS oncogene family (RAB40C), mRNA
FBXO45	10_up	10	ubiquitination/proteolysis	YES	AK025697	0.507762	1.42184	0.0019493	A_23_P400794	.	miR565;.	cDNA: FLJ22044 fis, clone HEP09141.
PYGM	10_up	10	ubiquitination/proteolysis	YES	NM_005609	3.67639	4746.68	2.1549e-05	A_23_P405815	.	.	phosphorylase, glycogen; muscle (McArdle syndrome, glycogen storage disease type V) (PYGM), mRNA
USP13	10_up	10	ubiquitination/proteolysis	YES	NM_003940	1.30917	20.3786	0.000339752	A_23_P40989	.	.	ubiquitin specific peptidase 13 (isopeptidase T-3) (USP13), mRNA
FEM1C	10_up	10	ubiquitination/proteolysis	YES	NM_020177	0.881816	7.61757	0.0396493	A_23_P417237	.	.	fem-1 homolog c (C. elegans) (FEM1C), mRNA
NSMCE2	10_up	10	ubiquitination/proteolysis	YES	NM_173685	0.459451	2.88038	0.00133501	A_23_P422794	.	.	non-SMC element 2, MMS21 homolog (S. cerevisiae) (NSMCE2), mRNA
HIPK3	10_up	10	ubiquitination/proteolysis	YES	NM_005734	0.845418	7.00515	0.000188574	A_23_P422809	.	.	homeodomain interacting protein kinase 3 (HIPK3), transcript variant 1, mRNA
C4B	10_up	10	ubiquitination/proteolysis	YES	NM_001002029	0.525849	3.35621	0.0274138	A_23_P42282	.	.	complement component 4B (Childo blood group) (C4B), mRNA
ANAPC7	10_up	10	ubiquitination/proteolysis	YES	NM_016238	0.216654	1.64685	0.0418142	A_23_P44643	.	.	anaphase promoting complex subunit 7 (ANAPC7), mRNA
USP38	10_up	10	ubiquitination/proteolysis	YES	NM_032557	0.327675	2.12655	0.0436943	A_23_P44734	.	.	ubiquitin specific peptidase 38 (USP38), mRNA
MARCH9	10_up	10	ubiquitination/proteolysis	YES	NM_138396	0.42439	2.65699	0.0343993	A_23_P47777	.	.	membrane-associated ring finger (C3HC4) 9 (MARCH9), mRNA
IFT88	10_up	10	ubiquitination/proteolysis	YES	NM_175605	0.301188	2.00073	0.025025	A_23_P48339	.	.	intraflagellar transport 88 homolog (Chlamydomonas) (IFT88), transcript variant 1, mRNA
MDM2	10_up	10	ubiquitination/proteolysis	YES	NM_002392	0.284515	1.92537	0.0133584	A_23_P502750	.	.	Mdm2, transformed 3T3 cell double minute 2, p53 binding protein (mouse) (MDM2), transcript variant MDM2, mRNA
ERCC3	10_up	10	ubiquitination/proteolysis	YES	NM_000122	0.383302	2.41714	0.00481577	A_23_P5325	.	.	excision repair cross-complementing rodent repair deficiency, complementation group 3 (xeroderma pigmentosum group B complementing) (ERCC3), mRNA
FBXO21	10_up	10	ubiquitination/proteolysis	YES	NM_033624	0.337132	2.17336	0.00783386	A_23_P53736	.	.	F-box protein 21 (FBXO21), transcript variant 1, mRNA
MTIF3	10_up	10	ubiquitination/proteolysis	YES	NM_152912	0.526159	3.35861	0.000176115	A_23_P53788	.	.	mitochondrial translational initiation factor 3 (MTIF3), mRNA
HECTD1	10_up	10	ubiquitination/proteolysis	YES	NM_015382	0.608428	4.05909	0.00180464	A_23_P54006	.	.	HECT domain containing 1 (HECTD1), mRNA
NR1H2	10_up	10	ubiquitination/proteolysis	YES	NM_007121	0.426921	2.67252	0.00409509	A_23_P55926	.	.	nuclear receptor subfamily 1, group H, member 2 (NR1H2), mRNA
TBL1XR1	10_up	10	ubiquitination/proteolysis	YES	NM_024665	0.329292	2.13448	0.036253	A_23_P57989	.	miR222;.	transducin (beta)-like 1X-linked receptor 1 (TBL1XR1), mRNA
EXOSC7	10_up	10	ubiquitination/proteolysis	YES	NM_015004	0.519638	3.30855	0.00183003	A_23_P58102	.	.	exosome component 7 (EXOSC7), mRNA
SOCS5	10_up	10	ubiquitination/proteolysis	YES	NM_144949	0.300277	1.99653	0.00940159	A_23_P5813	.	miR222;miR550;.	suppressor of cytokine signaling 5 (SOCS5), transcript variant 2, mRNA
TCEB1	10_up	10	ubiquitination/proteolysis	YES	NM_005648	0.617167	4.14159	0.00634305	A_23_P60028	.	.	transcription elongation factor B (SIII), polypeptide 1 (15kDa, elongin C) (TCEB1), mRNA
FBXO22	10_up	10	ubiquitination/proteolysis	YES	NM_012170	0.370384	2.3463	0.0159849	A_23_P65870	.	.	F-box protein 22 (FBXO22), transcript variant 2, mRNA
CYLD	10_up	10	ubiquitination/proteolysis	YES	NM_015247	0.799234	6.29845	0.0040367	A_23_P65996	.	.	cylindromatosis (turban tumor syndrome) (CYLD), transcript variant 1, mRNA
PKN1	10_up	10	ubiquitination/proteolysis	YES	NM_002741	0.383119	2.41612	0.019416	A_23_P67271	.	.	protein kinase N1 (PKN1), transcript variant 2, mRNA
EIF1B	10_up	10	ubiquitination/proteolysis	YES	NM_005875	0.596216	3.94654	0.00596889	A_23_P6891	.	.	eukaryotic translation initiation factor 1B (EIF1B), mRNA
SIAH2	10_up	10	ubiquitination/proteolysis	YES	NM_005067	0.70788	5.10364	0.0268622	A_23_P69121	.	.	seven in absentia homolog 2 (Drosophila) (SIAH2), mRNA
RNF8	10_up	10	ubiquitination/proteolysis	YES	NM_003958	0.31143	2.04847	0.0246857	A_23_P70384	.	.	ring finger protein 8 (RNF8), transcript variant 1, mRNA
RAB23	10_up	10	ubiquitination/proteolysis	YES	NM_016277	0.795579	6.24567	0.000832285	A_23_P70794	.	miR7;miR221;miR222;.	RAB23, member RAS oncogene family (RAB23), transcript variant 1, mRNA
COPS5	10_up	10	ubiquitination/proteolysis	YES	NM_006837	0.286355	1.93355	0.0441851	A_23_P71419	.	.	COP9 constitutive photomorphogenic homolog subunit 5 (Arabidopsis) (COPS5), mRNA
UBE2W	10_up	10	ubiquitination/proteolysis	YES	NM_001001481	0.538109	3.4523	0.00116115	A_23_P71433	.	.	ubiquitin-conjugating enzyme E2W (putative) (UBE2W), transcript variant 1, mRNA
NPLOC4	10_up	10	ubiquitination/proteolysis	YES	NM_017921	0.51711	3.28935	0.00385154	A_23_P72044	.	.	nuclear protein localization 4 homolog (S. cerevisiae) (NPLOC4), mRNA
AIFM1	10_up	10	ubiquitination/proteolysis	YES	NM_004208	0.356937	2.27477	0.0268804	A_23_P72537	.	.	apoptosis-inducing factor, mitochondrion-associated, 1 (AIFM1), nuclear gene encoding mitochondrial protein, transcript variant 1, mRNA
TSG101	10_up	10	ubiquitination/proteolysis	YES	NM_006292	0.513171	3.25965	0.00105312	A_23_P75839	.	.	tumor susceptibility gene 101 (TSG101), mRNA
UBL5	10_up	10	ubiquitination/proteolysis	YES	NM_024292	0.404444	2.53772	0.00470688	A_23_P78563	.	.	ubiquitin-like 5 (UBL5), transcript variant 1, mRNA
RNF5	10_up	10	ubiquitination/proteolysis	YES	NM_006913	0.582777	3.82629	0.000843696	A_23_P8095	.	.	ring finger protein 5 (RNF5), mRNA
FBXW7	10_up	10	ubiquitination/proteolysis	YES	NM_033632	1.37762	23.857	0.000280609	A_23_P81153	.	.	F-box and WD-40 domain protein 7 (archipelago homolog, Drosophila) (FBXW7), transcript variant 1, mRNA
NDFIP1	10_up	10	ubiquitination/proteolysis	YES	NM_030571	0.478432	3.00907	0.00473394	A_23_P81241	.	.	Nedd4 family interacting protein 1 (NDFIP1), mRNA
TAF7	10_up	10	ubiquitination/proteolysis	YES	NM_005642	0.374836	2.37048	0.00707877	A_23_P81248	.	.	TAF7 RNA polymerase II, TATA box binding protein (TBP)-associated factor, 55kDa (TAF7), mRNA
ENDOG	10_up	10	ubiquitination/proteolysis	YES	NM_004435	0.781682	6.04898	0.00390374	A_23_P83266	.	.	endonuclease G (ENDOG), nuclear gene encoding mitochondrial protein, mRNA
RPA2	10_up	10	ubiquitination/proteolysis	YES	NM_002946	0.703049	5.04718	0.000209035	A_23_P86133	.	.	replication protein A2, 32kDa (RPA2), mRNA
TGFB3	10_up	10	ubiquitination/proteolysis	YES	NM_003239	3.01137	1026.52	1.22901e-06	A_23_P88404	.	.	transforming growth factor, beta 3 (TGFB3), mRNA
GAN	10_up	10	ubiquitination/proteolysis	YES	NM_022041	0.454964	2.85078	0.0041702	A_23_P88873	.	miR221;miR222;.	giant axonal neuropathy (gigaxonin) (GAN), mRNA
CBX4	10_up	10	ubiquitination/proteolysis	YES	NM_003655	0.41028	2.57205	0.0195277	A_23_P89621	.	.	chromobox homolog 4 (Pc class homolog, Drosophila) (CBX4), mRNA
RB1CC1	10_up	10	ubiquitination/proteolysis	YES	NM_014781	0.527589	3.36968	0.000230007	A_23_P9056	.	miR204;.	RB1-inducible coiled-coil 1 (RB1CC1), mRNA
UHRF2	10_up	10	ubiquitination/proteolysis	YES	NM_152896	0.499985	3.16217	0.00763148	A_23_P9144	.	.	ubiquitin-like, containing PHD and RING finger domains, 2 (UHRF2), mRNA
RFWD2	10_up	10	ubiquitination/proteolysis	YES	NM_022457	0.326952	2.12301	0.00973178	A_23_P92292	.	.	ring finger and WD repeat domain 2 (RFWD2), transcript variant 1, mRNA
CASP3	10_up	10	ubiquitination/proteolysis	YES	NM_004346	0.739172	5.48494	4.56108e-05	A_23_P92410	.	.	caspase 3, apoptosis-related cysteine peptidase (CASP3), transcript variant alpha, mRNA
PSMB7	10_up	10	ubiquitination/proteolysis	YES	NM_002799	0.350771	2.2427	0.0174518	A_23_P9362	.	.	proteasome (prosome, macropain) subunit, beta type, 7 (PSMB7), mRNA
EIF2C3	10_up	10	ubiquitination/proteolysis	YES	NM_024852	0.241153	1.74242	0.0218193	A_23_P97021	.	.	eukaryotic translation initiation factor 2C, 3 (EIF2C3), transcript variant 1, mRNA
TPP2	10_up	10	ubiquitination/proteolysis	YES	NM_003291	0.298637	1.98901	0.0289248	A_23_P99424	.	.	tripeptidyl peptidase II (TPP2), mRNA
UFM1	10_up	10	ubiquitination/proteolysis	YES	NM_016617	0.379265	2.39478	0.0180051	A_23_P99465	.	.	ubiquitin-fold modifier 1 (UFM1), mRNA
DZIP3	10_up	10	ubiquitination/proteolysis	YES	NM_014648	0.26236	1.82962	0.0181158	A_24_P102504	.	.	zinc finger DAZ interacting protein 3 (DZIP3), mRNA
FBXO9	10_up	10	ubiquitination/proteolysis	YES	NM_033480	0.528573	3.37732	0.000727375	A_24_P106522	.	.	F-box protein 9 (FBXO9), transcript variant 2, mRNA
UBB	10_up	10	ubiquitination/proteolysis	YES	NM_018955	0.179439	1.51161	0.0479853	A_24_P113109	.	.	ubiquitin B (UBB), mRNA
FBXO27	10_up	10	ubiquitination/proteolysis	YES	NM_178820	0.987397	9.71397	0.000983368	A_24_P113264	.	miR222;miR550;miR659;.	F-box protein 27 (FBXO27), mRNA
HSPA1A	10_up	10	ubiquitination/proteolysis	YES	NM_005345	0.5948	3.93369	0.0365051	A_24_P123616	.	.	heat shock 70kDa protein 1A (HSPA1A), mRNA
PDGFD	10_up	10	ubiquitination/proteolysis	YES	NM_025208	1.07851	11.9815	0.0109195	A_24_P124349	.	miR221;miR222;.	platelet derived growth factor D (PDGFD), transcript variant 1, mRNA
BMP1	10_up	10	ubiquitination/proteolysis	YES	NM_001199	0.589261	3.88383	0.0346618	A_24_P129417	.	.	bone morphogenetic protein 1 (BMP1), transcript variant BMP1-1, mRNA
DPP8	10_up	10	ubiquitination/proteolysis	YES	NM_017743	0.485479	3.0583	0.00373558	A_24_P130066	.	.	dipeptidyl-peptidase 8 (DPP8), transcript variant 2, mRNA
USP42	10_up	10	ubiquitination/proteolysis	YES	NM_032172	0.425251	2.66226	0.0143644	A_24_P135276	.	.	ubiquitin specific peptidase 42 (USP42), mRNA
AMFR	10_up	10	ubiquitination/proteolysis	YES	NM_001144	0.584553	3.84196	0.0259269	A_24_P135444	.	miR221;miR565;.	autocrine motility factor receptor (AMFR), mRNA
RNF6	10_up	10	ubiquitination/proteolysis	YES	NM_005977	1.45296	28.3765	0.000185377	A_24_P144881	.	.	ring finger protein (C3H2C3 type) 6 (RNF6), transcript variant 1, mRNA
MAP3K6	10_up	10	ubiquitination/proteolysis	YES	NM_004672	0.436565	2.73253	0.0316371	A_24_P145653	.	.	mitogen-activated protein kinase kinase kinase 6 (MAP3K6), mRNA
PCSK1N	10_up	10	ubiquitination/proteolysis	YES	NM_013271	0.300874	1.99928	0.00571834	A_24_P14731	.	miR565;.	proprotein convertase subtilisin/kexin type 1 inhibitor (PCSK1N), mRNA
SOD1	10_up	10	ubiquitination/proteolysis	YES	NM_000454	0.345413	2.2152	0.0143545	A_24_P151464	.	.	superoxide dismutase 1, soluble (amyotrophic lateral sclerosis 1 (adult)) (SOD1), mRNA
DCUN1D1	10_up	10	ubiquitination/proteolysis	YES	NM_020640	0.588346	3.87566	0.000473059	A_24_P166012	.	.	DCN1, defective in cullin neddylation 1, domain containing 1 (S. cerevisiae) (DCUN1D1), mRNA
USP6	10_up	10	ubiquitination/proteolysis	YES	NM_004505	0.377522	2.38518	0.0279192	A_24_P170454	.	.	ubiquitin specific peptidase 6 (Tre-2 oncogene) (USP6), mRNA
PUM1	10_up	10	ubiquitination/proteolysis	YES	NM_001020658	0.374173	2.36686	0.00547378	A_24_P171345	.	.	pumilio homolog 1 (Drosophila) (PUM1), transcript variant 1, mRNA
UBE2O	10_up	10	ubiquitination/proteolysis	YES	NM_022066	0.352303	2.25063	0.0288366	A_24_P172993	.	.	ubiquitin-conjugating enzyme E2O (UBE2O), mRNA
CDC34	10_up	10	ubiquitination/proteolysis	YES	NM_004359	0.528224	3.37461	0.00254186	A_24_P177025	.	.	cell division cycle 34 homolog (S. cerevisiae) (CDC34), mRNA
ATG4B	10_up	10	ubiquitination/proteolysis	YES	NM_178326	0.351516	2.24655	0.00639307	A_24_P182764	.	.	ATG4 autophagy related 4 homolog B (S. cerevisiae) (ATG4B), transcript variant 2, mRNA
LONRF3	10_up	10	ubiquitination/proteolysis	YES	NM_001031855	1.219	16.5577	0.00148358	A_24_P185909	.	.	LON peptidase N-terminal domain and ring finger 3 (LONRF3), transcript variant 1, mRNA
UCHL5	10_up	10	ubiquitination/proteolysis	YES	NM_015984	0.468913	2.94383	0.0178001	A_24_P188325	.	.	ubiquitin carboxyl-terminal hydrolase L5 (UCHL5), mRNA
UBE2B	10_up	10	ubiquitination/proteolysis	YES	NM_003337	0.568178	3.6998	0.00114389	A_24_P200583	.	.	ubiquitin-conjugating enzyme E2B (RAD6 homolog) (UBE2B), mRNA
EDEM3	10_up	10	ubiquitination/proteolysis	YES	NM_025191	0.45074	2.82319	0.00786626	A_24_P208045	.	miR565;.	ER degradation enhancer, mannosidase alpha-like 3 (EDEM3), mRNA
DCUN1D2	10_up	10	ubiquitination/proteolysis	YES	NM_001014283	0.92615	8.43627	0.000285663	A_24_P215628	.	.	DCN1, defective in cullin neddylation 1, domain containing 2 (S. cerevisiae) (DCUN1D2), mRNA
FEM1A	10_up	10	ubiquitination/proteolysis	YES	NM_018708	0.905983	8.05346	0.000262266	A_24_P219920	.	.	fem-1 homolog a (C. elegans) (FEM1A), mRNA
RAD23A	10_up	10	ubiquitination/proteolysis	YES	NM_005053	0.823806	6.6651	0.000156781	A_24_P22887	.	.	RAD23 homolog A (S. cerevisiae) (RAD23A), mRNA
FAM129A	10_up	10	ubiquitination/proteolysis	YES	NM_052966	2.2333	171.121	0.000479579	A_24_P233786	.	.	family with sequence similarity 129, member A (FAM129A), transcript variant 2, mRNA
MAPK1	10_up	10	ubiquitination/proteolysis	YES	NM_002745	0.488951	3.08284	0.00305594	A_24_P237265	.	miR221;miR222;miR550;miR659;.	mitogen-activated protein kinase 1 (MAPK1), transcript variant 1, mRNA
USP12	10_up	10	ubiquitination/proteolysis	YES	NM_182488	0.880799	7.59975	0.000269684	A_24_P237613	.	.	ubiquitin specific peptidase 12 (USP12), mRNA
DERL3	10_up	10	ubiquitination/proteolysis	YES	NM_198440	1.05703	11.4032	0.00686127	A_24_P239343	.	.	Der1-like domain family, member 3 (DERL3), transcript variant 1, mRNA
RNF41	10_up	10	ubiquitination/proteolysis	YES	NM_194358	1.93585	86.2686	0.000287448	A_24_P244470	.	miR222;.	ring finger protein 41 (RNF41), transcript variant 2, mRNA
FBXW11	10_up	10	ubiquitination/proteolysis	YES	NM_012300	0.565117	3.67381	0.0136958	A_24_P257539	.	.	F-box and WD-40 domain protein 11 (FBXW11), transcript variant 3, mRNA
MIB2	10_up	10	ubiquitination/proteolysis	YES	NM_080875	0.80307	6.35433	0.000364904	A_24_P259328	.	.	mindbomb homolog 2 (Drosophila) (MIB2), mRNA
VPRBP	10_up	10	ubiquitination/proteolysis	YES	NM_014703	0.188265	1.54264	0.0463426	A_24_P26170	.	.	Vpr (HIV-1) binding protein (VPRBP), mRNA
ZNRF1	10_up	10	ubiquitination/proteolysis	YES	NM_032268	1.14797	14.0596	2.2572e-05	A_24_P262221	.	miR565;.	zinc and ring finger 1 (ZNRF1), mRNA
SENP7	10_up	10	ubiquitination/proteolysis	YES	NM_020654	0.388088	2.44392	0.00579312	A_24_P265856	.	.	SUMO1/sentrin specific peptidase 7 (SENP7), transcript variant 1, mRNA
ASB13	10_up	10	ubiquitination/proteolysis	YES	NM_024701	0.489544	3.08705	0.0103973	A_24_P278299	.	.	ankyrin repeat and SOCS box-containing 13 (ASB13), mRNA
MAP3K10	10_up	10	ubiquitination/proteolysis	YES	NM_002446	0.70219	5.03721	0.00281453	A_24_P284523	.	.	mitogen-activated protein kinase kinase kinase 10 (MAP3K10), mRNA
PPIL2	10_up	10	ubiquitination/proteolysis	YES	NM_014337	0.483654	3.04547	0.000257544	A_24_P284783	.	.	peptidylprolyl isomerase (cyclophilin)-like 2 (PPIL2), transcript variant 1, mRNA
CD4	10_up	10	ubiquitination/proteolysis	YES	NM_000616	1.77391	59.4174	0.000101604	A_24_P295999	.	.	CD4 molecule (CD4), mRNA
CLN3	10_up	10	ubiquitination/proteolysis	YES	NM_001042432	0.467317	2.93303	0.0163334	A_24_P296424	.	.	ceroid-lipofuscinosis, neuronal 3, juvenile (Batten, Spielmeyer-Vogt disease) (CLN3), transcript variant 1, mRNA
UBE2G1	10_up	10	ubiquitination/proteolysis	YES	NM_003342	1.27648	18.9009	0.000360591	A_24_P296520	.	miR485;.	ubiquitin-conjugating enzyme E2G 1 (UBC7 homolog, yeast) (UBE2G1), mRNA
PUM2	10_up	10	ubiquitination/proteolysis	YES	NM_015317	0.347237	2.22452	0.0239639	A_24_P2995	.	.	pumilio homolog 2 (Drosophila) (PUM2), mRNA
BAP1	10_up	10	ubiquitination/proteolysis	YES	NM_004656	0.342297	2.19936	0.0276159	A_24_P302898	.	.	BRCA1 associated protein-1 (ubiquitin carboxy-terminal hydrolase) (BAP1), mRNA
USP14	10_up	10	ubiquitination/proteolysis	YES	NM_005151	0.354543	2.26226	0.0344909	A_24_P313744	.	.	ubiquitin specific peptidase 14 (tRNA-guanine transglycosylase) (USP14), transcript variant 1, mRNA
TRIP12	10_up	10	ubiquitination/proteolysis	YES	NM_004238	0.28685	1.93575	0.0314581	A_24_P325691	.	.	thyroid hormone receptor interactor 12 (TRIP12), mRNA
TSC1	10_up	10	ubiquitination/proteolysis	YES	NM_000368	0.296998	1.98152	0.0167759	A_24_P329635	.	.	tuberous sclerosis 1 (TSC1), transcript variant 1, mRNA
HTRA2	10_up	10	ubiquitination/proteolysis	YES	NM_145074	0.348183	2.22937	0.00482863	A_24_P336957	.	.	HtrA serine peptidase 2 (HTRA2), nuclear gene encoding mitochondrial protein, transcript variant 2, mRNA
MARCH6	10_up	10	ubiquitination/proteolysis	YES	NM_005885	0.306083	2.0234	0.0359229	A_24_P337388	.	.	membrane-associated ring finger (C3HC4) 6 (MARCH6), mRNA
PRKAR1A	10_up	10	ubiquitination/proteolysis	YES	NM_212472	1.51337	32.6113	1.22697e-05	A_24_P356592	.	.	protein kinase, cAMP-dependent, regulatory, type I, alpha (tissue specific extinguisher 1) (PRKAR1A), transcript variant 3, mRNA
UBE2G2	10_up	10	ubiquitination/proteolysis	YES	NM_182688	0.353544	2.25706	0.0444936	A_24_P357037	.	.	ubiquitin-conjugating enzyme E2G 2 (UBC7 homolog, yeast) (UBE2G2), transcript variant 2, mRNA
UBE2D3	10_up	10	ubiquitination/proteolysis	YES	NM_181886	0.310622	2.04466	0.0268315	A_24_P363005	.	.	ubiquitin-conjugating enzyme E2D 3 (UBC4/5 homolog, yeast) (UBE2D3), transcript variant 2, mRNA
UBE2D1	10_up	10	ubiquitination/proteolysis	YES	NM_003338	0.871379	7.43668	0.000355765	A_24_P364025	.	miR222;.	ubiquitin-conjugating enzyme E2D 1 (UBC4/5 homolog, yeast) (UBE2D1), mRNA
SOCS7	10_up	10	ubiquitination/proteolysis	YES	NM_014598	0.534939	3.4272	0.0364105	A_24_P367211	.	.	suppressor of cytokine signaling 7 (SOCS7), mRNA
MAN2B1	10_up	10	ubiquitination/proteolysis	YES	NM_000528	0.243236	1.7508	0.0300109	A_24_P370156	.	.	mannosidase, alpha, class 2B, member 1 (MAN2B1), mRNA
USP46	10_up	10	ubiquitination/proteolysis	YES	NM_022832	0.573452	3.745	0.00411717	A_24_P377225	.	.	ubiquitin specific peptidase 46 (USP46), mRNA
IL6R	10_up	10	ubiquitination/proteolysis	YES	NM_000565	1.91156	81.5753	3.52864e-06	A_24_P379413	.	.	interleukin 6 receptor (IL6R), transcript variant 1, mRNA
PACSIN3	10_up	10	ubiquitination/proteolysis	YES	NM_016223	1.75048	56.2959	6.7927e-05	A_24_P381136	.	.	protein kinase C and casein kinase substrate in neurons 3 (PACSIN3), mRNA
MIF4GD	10_up	10	ubiquitination/proteolysis	YES	NM_020679	0.526958	3.36479	0.0270703	A_24_P382026	.	.	MIF4G domain containing (MIF4GD), mRNA
SAMD4A	10_up	10	ubiquitination/proteolysis	YES	NM_015589	1.41368	25.9229	0.000287104	A_24_P383523	.	miR550;miR565;.	sterile alpha motif domain containing 4A (SAMD4A), mRNA
NANOS1	10_up	10	ubiquitination/proteolysis	YES	NM_199461	1.13424	13.622	0.00234333	A_24_P383609	.	.	nanos homolog 1 (Drosophila) (NANOS1), transcript variant 1, mRNA
EIF4G3	10_up	10	ubiquitination/proteolysis	YES	NM_003760	0.32418	2.1095	0.0383041	A_24_P383850	.	.	eukaryotic translation initiation factor 4 gamma, 3 (EIF4G3), mRNA
EIF5A2	10_up	10	ubiquitination/proteolysis	YES	NM_020390	0.287484	1.93858	0.0324856	A_24_P385739	.	.	eukaryotic translation initiation factor 5A2 (EIF5A2), mRNA
USP48	10_up	10	ubiquitination/proteolysis	YES	NM_001032730	0.447578	2.80271	0.00933697	A_24_P393285	.	.	ubiquitin specific peptidase 48 (USP48), transcript variant 2, mRNA
EIF5	10_up	10	ubiquitination/proteolysis	YES	NM_001969	0.408735	2.56292	0.00311036	A_24_P398810	.	miR222;miR550;.	eukaryotic translation initiation factor 5 (EIF5), transcript variant 1, mRNA
UBE2Q2	10_up	10	ubiquitination/proteolysis	YES	NM_173469	0.671283	4.69119	0.000342703	A_24_P412617	.	.	ubiquitin-conjugating enzyme E2Q (putative) 2 (UBE2Q2), mRNA
BMPR1A	10_up	10	ubiquitination/proteolysis	YES	NM_004329	0.348032	2.2286	0.0468014	A_24_P418717	.	.	bone morphogenetic protein receptor, type IA (BMPR1A), mRNA
EIF4EBP2	10_up	10	ubiquitination/proteolysis	YES	NM_004096	0.508582	3.22539	0.0015095	A_24_P4387	.	.	eukaryotic translation initiation factor 4E binding protein 2 (EIF4EBP2), mRNA
NPEPL1	10_up	10	ubiquitination/proteolysis	YES	NM_024663	0.730104	5.3716	0.000815406	A_24_P45005	.	.	aminopeptidase-like 1 (NPEPL1), mRNA
LOC643668	10_up	10	ubiquitination/proteolysis	YES	XR_019339	0.415082	1.33337	0.00625689	A_24_P59099	.	.	PREDICTED: similar to peptidase (prosome, macropain) 26S subunit, ATPase 1 (LOC643668), mRNA
PSEN2	10_up	10	ubiquitination/proteolysis	YES	NM_000447	1.2443	17.5507	2.9114e-06	A_24_P62521	.	.	presenilin 2 (Alzheimer disease 4) (PSEN2), transcript variant 1, mRNA
ASB8	10_up	10	ubiquitination/proteolysis	YES	NM_024095	0.621687	4.18491	0.000205018	A_24_P643587	.	miR222;.	ankyrin repeat and SOCS box-containing 8 (ASB8), mRNA
RNF14	10_up	10	ubiquitination/proteolysis	YES	NM_004290	0.521747	3.32466	0.00194249	A_24_P69150	.	.	ring finger protein 14 (RNF14), transcript variant 1, mRNA
NANOS3	10_up	10	ubiquitination/proteolysis	YES	XR_017750	0.849176	7.06604	0.00014651	A_24_P703830	.	.	PREDICTED: nanos homolog 3 (Drosophila) (NANOS3), misc RNA
GHR	10_up	10	ubiquitination/proteolysis	YES	NM_000163	0.450653	2.82262	0.0220599	A_24_P72064	.	.	growth hormone receptor (GHR), mRNA
TGFB1	10_up	10	ubiquitination/proteolysis	YES	NM_000660	0.515205	3.27495	0.00599195	A_24_P79054	.	.	transforming growth factor, beta 1 (Camurati-Engelmann disease) (TGFB1), mRNA
FBXW2	10_up	10	ubiquitination/proteolysis	YES	NM_012164	0.616619	4.13636	0.000268639	A_24_P791040	.	.	F-box and WD-40 domain protein 2 (FBXW2), mRNA
SUPT3H	10_up	10	ubiquitination/proteolysis	YES	NM_003599	1.30197	20.0432	0.0083411	A_24_P827	.	.	suppressor of Ty 3 homolog (S. cerevisiae) (SUPT3H), transcript variant 1, mRNA
HSPB1	10_up	10	ubiquitination/proteolysis	YES	NM_001540	0.725303	5.31255	0.00199226	A_24_P86537	.	.	heat shock 27kDa protein 1 (HSPB1), mRNA
USP30	10_up	10	ubiquitination/proteolysis	YES	NM_032663	0.498986	3.1549	0.00969782	A_24_P87114	.	miR204;miR565;.	ubiquitin specific peptidase 30 (USP30), mRNA
C10ORF46	10_up	10	ubiquitination/proteolysis	YES	NM_153810	0.352109	2.24962	0.0225032	A_24_P882914	.	.	chromosome 10 open reading frame 46 (C10orf46), mRNA
HDAC4	10_up	10	ubiquitination/proteolysis	YES	NM_006037	0.904876	8.03297	0.00229499	A_24_P8892	.	.	histone deacetylase 4 (HDAC4), mRNA
UBC	10_up	10	ubiquitination/proteolysis	YES	NM_021009	0.383069	2.41584	0.00252113	A_24_P889720	.	.	ubiquitin C (UBC), mRNA
C9ORF3	10_up	10	ubiquitination/proteolysis	YES	NM_032823	0.607279	4.04836	0.00724189	A_24_P89887	.	.	chromosome 9 open reading frame 3 (C9orf3), mRNA
PSMC4	10_up	10	ubiquitination/proteolysis	YES	NM_006503	0.236468	1.72373	0.0445797	A_24_P91310	.	.	proteasome (prosome, macropain) 26S subunit, ATPase, 4 (PSMC4), transcript variant 1, mRNA
MYLIP	10_up	10	ubiquitination/proteolysis	YES	NM_013262	0.822122	6.63929	0.00451486	A_24_P917123	.	.	myosin regulatory light chain interacting protein (MYLIP), mRNA
APC	10_up	10	ubiquitination/proteolysis	YES	NM_000038	0.492047	3.1049	0.000329695	A_24_P918740	.	.	adenomatosis polyposis coli (APC), mRNA
FBXO34	10_up	10	ubiquitination/proteolysis	YES	NM_017943	0.705063	5.07065	0.00078731	A_24_P919493	.	.	F-box protein 34 (FBXO34), mRNA
EIF4E3	10_up	10	ubiquitination/proteolysis	YES	NM_173359	1.00813	10.1889	0.00185515	A_24_P943113	.	.	eukaryotic translation initiation factor 4E family member 3 (EIF4E3), mRNA
ARIH2	10_up	10	ubiquitination/proteolysis	YES	NM_006321	0.409041	2.56472	0.0180855	A_24_P94651	.	.	ariadne homolog 2 (Drosophila) (ARIH2), mRNA
ZRANB1	10_up	10	ubiquitination/proteolysis	YES	NM_017580	0.87349	7.47291	0.000383611	A_24_P9809	.	miR222;miR550;miR565;miR659;.	zinc finger, RAN-binding domain containing 1 (ZRANB1), mRNA
RNF20	10_up	10	ubiquitination/proteolysis	YES	NM_019592	0.304604	2.01653	0.0198324	A_24_P98385	.	.	ring finger protein 20 (RNF20), mRNA
NAPSA	10_up	10	ubiquitination/proteolysis	YES	NM_004851	0.442353	2.76919	0.0222642	A_32_P107029	.	.	napsin A aspartic peptidase (NAPSA), mRNA
MIB1	10_up	10	ubiquitination/proteolysis	YES	NM_020774	0.281198	1.91072	0.0208665	A_32_P121651	.	.	mindbomb homolog 1 (Drosophila) (MIB1), mRNA
PCSK9	10_up	10	ubiquitination/proteolysis	YES	NM_174936	2.59848	396.717	0.000463041	A_32_P142440	.	.	proprotein convertase subtilisin/kexin type 9 (PCSK9), mRNA
CYCS	10_up	10	ubiquitination/proteolysis	YES	NM_018947	1.23182	17.0539	0.000325981	A_32_P174083	.	miR221;miR222;miR659;.	cytochrome c, somatic (CYCS), nuclear gene encoding mitochondrial protein, mRNA
RICTOR	10_up	10	ubiquitination/proteolysis	YES	NM_152756	0.414296	2.59595	0.0259269	A_32_P193322	.	.	rapamycin-insensitive companion of mTOR (RICTOR), mRNA
ADAMTS9	10_up	10	ubiquitination/proteolysis	YES	NM_182920	3.16757	1470.85	6.27707e-06	A_32_P196263	.	.	ADAM metallopeptidase with thrombospondin type 1 motif, 9 (ADAMTS9), mRNA
FBXL17	10_up	10	ubiquitination/proteolysis	YES	BC018548	0.375882	1.29763	0.00637262	A_32_P20288	.	.	F-box and leucine-rich repeat protein 17, mRNA (cDNA clone IMAGE:4215262), partial cds.
MAP1LC3B	10_up	10	ubiquitination/proteolysis	YES	NM_022818	0.883559	7.64819	8.73761e-05	A_32_P220715	.	.	microtubule-associated protein 1 light chain 3 beta (MAP1LC3B), mRNA
ZYG11B	10_up	10	ubiquitination/proteolysis	YES	NM_024646	0.695911	4.9649	0.000841551	A_32_P224855	.	.	zyg-11 homolog B (C. elegans) (ZYG11B), mRNA
CPEB2	10_up	10	ubiquitination/proteolysis	YES	NM_182485	0.99743	9.94101	0.00862331	A_32_P225355	.	miR221;miR222;.	cytoplasmic polyadenylation element binding protein 2 (CPEB2), transcript variant B, mRNA
CDC26	10_up	10	ubiquitination/proteolysis	YES	NM_139286	0.32753	2.12584	0.00342977	A_32_P228501	.	.	cell division cycle 26 homolog (S. cerevisiae) (CDC26), mRNA
CRADD	10_up	10	ubiquitination/proteolysis	YES	NM_003805	0.81227	6.49038	4.1328e-05	A_32_P29806	.	.	CASP2 and RIPK1 domain containing adaptor with death domain (CRADD), mRNA
FBXL22	10_up	10	ubiquitination/proteolysis	YES	NM_203373	0.423301	2.65034	0.00721048	A_32_P334875	.	.	F-box and leucine-rich repeat protein 22 (FBXL22), mRNA
PSMA6	10_up	10	ubiquitination/proteolysis	YES	NM_002791	0.305721	2.02172	0.0143644	A_32_P43217	.	.	proteasome (prosome, macropain) subunit, alpha type, 6 (PSMA6), mRNA
EIF1	10_up	10	ubiquitination/proteolysis	YES	NM_005801	0.331908	2.14738	0.0110282	A_32_P53049	.	.	eukaryotic translation initiation factor 1 (EIF1), mRNA
USP15	10_up	10	ubiquitination/proteolysis	YES	NM_006313	0.386576	2.43543	0.00980423	A_32_P57057	.	.	ubiquitin specific peptidase 15 (USP15), mRNA
PSMC1	10_up	10	ubiquitination/proteolysis	YES	NM_002802	0.261653	1.82664	0.0325778	A_32_P57870	.	.	proteasome (prosome, macropain) 26S subunit, ATPase, 1 (PSMC1), mRNA
DDI2	10_up	10	ubiquitination/proteolysis	YES	BC006011	0.571494	1.48606	0.00339356	A_32_P83547	.	.	DDI1, DNA-damage inducible 1, homolog 2 (S. cerevisiae), mRNA (cDNA clone MGC:14844 IMAGE:4296688), complete cds.
IMMP2L	10_up	10	ubiquitination/proteolysis	YES	NM_032549	0.381556	2.40744	0.0110493	A_32_P87872	.	.	IMP2 inner mitochondrial membrane peptidase-like (S. cerevisiae) (IMMP2L), mRNA
KLHL12	10_up	10	ubiquitination/proteolysis	YES	NM_021633	0.266933	1.84898	0.0213746	A_32_P98534	.	.	kelch-like 12 (Drosophila) (KLHL12), mRNA
HIST2H2AA4	11_up	11	protein complex assembly	YES	NM_001040874	1.04443	11.0773	0.0053147	A_23_P103981	.	.	histone cluster 2, H2aa4 (HIST2H2AA4), mRNA
CAT	11_up	11	protein complex assembly	YES	NM_001752	0.791564	6.18819	0.0121751	A_23_P105138	.	.	catalase (CAT), mRNA
TCAP	11_up	11	protein complex assembly	YES	NM_003673	4.87851	75598.2	2.34057e-05	A_23_P107051	.	.	titin-cap (telethonin) (TCAP), mRNA
PPP2R1A	11_up	11	protein complex assembly	YES	NM_014225	0.682055	4.80901	0.00119927	A_23_P107661	.	.	protein phosphatase 2 (formerly 2A), regulatory subunit A (PR 65), alpha isoform (PPP2R1A), mRNA
PRNP	11_up	11	protein complex assembly	YES	NM_000311	0.279329	1.90252	0.0111606	A_23_P109143	.	.	prion protein (p27-30) (Creutzfeldt-Jakob disease, Gerstmann-Strausler-Scheinker syndrome, fatal familial insomnia) (PRNP), transcript variant 1, mRNA
TSPYL4	11_up	11	protein complex assembly	YES	NM_021648	0.640654	4.37173	0.00158633	A_23_P110882	.	.	TSPY-like 4 (TSPYL4), mRNA
DGAT1	11_up	11	protein complex assembly	YES	NM_012079	0.39211	2.46667	0.0240229	A_23_P112162	.	.	diacylglycerol O-acyltransferase homolog 1 (mouse) (DGAT1), mRNA
SPRR2G	11_up	11	protein complex assembly	YES	NM_001014291	2.08013	120.264	0.00496139	A_23_P114597	.	.	small proline-rich protein 2G (SPRR2G), mRNA
ACTN2	11_up	11	protein complex assembly	YES	NM_001103	2.48903	308.338	4.94865e-05	A_23_P115021	.	.	actinin, alpha 2 (ACTN2), mRNA
IPO13	11_up	11	protein complex assembly	YES	NM_014652	0.414706	2.5984	0.00285434	A_23_P115036	.	.	importin 13 (IPO13), mRNA
WDR77	11_up	11	protein complex assembly	YES	NM_024102	0.279424	1.90294	0.0252765	A_23_P115149	.	.	WD repeat domain 77 (WDR77), mRNA
AGT	11_up	11	protein complex assembly	YES	NM_000029	2.00622	101.443	0.00175736	A_23_P115261	.	.	angiotensinogen (serpin peptidase inhibitor, clade A, member 8) (AGT), mRNA
HIST1H1C	11_up	11	protein complex assembly	YES	NM_005319	1.5182	32.9762	7.29413e-05	A_23_P122443	.	.	histone cluster 1, H1c (HIST1H1C), mRNA
CTH	11_up	11	protein complex assembly	YES	NM_001902	1.08495	12.1606	0.000442054	A_23_P126103	.	.	cystathionase (cystathionine gamma-lyase) (CTH), transcript variant 1, mRNA
ATPIF1	11_up	11	protein complex assembly	YES	NM_178191	0.467307	2.93297	0.00565545	A_23_P126716	.	.	ATPase inhibitory factor 1 (ATPIF1), nuclear gene encoding mitochondrial protein, transcript variant 3, mRNA
EVL	11_up	11	protein complex assembly	YES	NM_016337	0.572196	3.73418	0.00640172	A_23_P129038	.	.	Enah/Vasp-like (EVL), mRNA
TXNL4A	11_up	11	protein complex assembly	YES	NM_006701	0.461421	2.89348	0.000925523	A_23_P130304	.	.	thioredoxin-like 4A (TXNL4A), mRNA
SCO2	11_up	11	protein complex assembly	YES	NM_005138	0.408193	2.55973	0.00127731	A_23_P132388	.	.	SCO cytochrome oxidase deficient homolog 2 (yeast) (SCO2), nuclear gene encoding mitochondrial protein, mRNA
PDSS2	11_up	11	protein complex assembly	YES	NM_020381	0.319039	2.08468	0.0161272	A_23_P134167	.	.	prenyl (decaprenyl) diphosphate synthase, subunit 2 (PDSS2), mRNA
KPNA3	11_up	11	protein complex assembly	YES	NM_002267	0.433029	2.71037	0.00162906	A_23_P139950	.	.	karyopherin alpha 3 (importin alpha 4) (KPNA3), mRNA
NAPG	11_up	11	protein complex assembly	YES	NM_003826	0.486694	3.06686	0.00129898	A_23_P141770	.	.	N-ethylmaleimide-sensitive factor attachment protein, gamma (NAPG), mRNA
C14ORF104	11_up	11	protein complex assembly	YES	NM_018139	0.252322	1.78781	0.0436075	A_23_P14493	.	.	chromosome 14 open reading frame 104 (C14orf104), mRNA
HIST3H2A	11_up	11	protein complex assembly	YES	NM_033445	0.342425	2.20001	0.0424789	A_23_P149301	.	.	histone cluster 3, H2a (HIST3H2A), mRNA
PPP5C	11_up	11	protein complex assembly	YES	NM_006247	0.300196	1.99616	0.0347084	A_23_P153583	.	.	protein phosphatase 5, catalytic subunit (PPP5C), mRNA
FKBP1A	11_up	11	protein complex assembly	YES	NM_000801	0.490207	3.09177	0.00847144	A_23_P154667	.	.	FK506 binding protein 1A, 12kDa (FKBP1A), transcript variant 12B, mRNA
SKAP2	11_up	11	protein complex assembly	YES	NM_003930	0.355085	2.26509	0.0448947	A_23_P157128	.	.	src kinase associated phosphoprotein 2 (SKAP2), mRNA
APOE	11_up	11	protein complex assembly	YES	NM_000041	3.85158	7105.3	2.34579e-05	A_23_P164650	.	.	apolipoprotein E (APOE), mRNA
NDUFS7	11_up	11	protein complex assembly	YES	NM_024407	0.292996	1.96334	0.0371649	A_23_P165090	.	.	NADH dehydrogenase (ubiquinone) Fe-S protein 7, 20kDa (NADH-coenzyme Q reductase) (NDUFS7), mRNA
PPARGC1A	11_up	11	protein complex assembly	YES	NM_013261	1.98007	95.5156	0.0116382	A_23_P18447	.	miR204;miR659;.	peroxisome proliferator-activated receptor gamma, coactivator 1 alpha (PPARGC1A), mRNA
MAP2K1	11_up	11	protein complex assembly	YES	NM_002755	0.904238	8.02117	0.0197723	A_23_P20248	.	.	mitogen-activated protein kinase kinase 1 (MAP2K1), mRNA
BRF2	11_up	11	protein complex assembly	YES	NM_018310	0.324451	2.11082	0.0156549	A_23_P20480	.	miR659;.	BRF2, subunit of RNA polymerase III transcription initiation factor, BRF1-like (BRF2), mRNA
IGF1R	11_up	11	protein complex assembly	YES	NM_000875	0.980757	9.56658	0.000932121	A_23_P205986	.	miR565;.	insulin-like growth factor 1 receptor (IGF1R), mRNA
LONP1	11_up	11	protein complex assembly	YES	NM_004793	0.374302	2.36757	0.0120421	A_23_P208469	.	.	lon peptidase 1, mitochondrial (LONP1), nuclear gene encoding mitochondrial protein, mRNA
DGKD	11_up	11	protein complex assembly	YES	NM_152879	1.37763	23.8577	7.7148e-05	A_23_P210253	.	miR565;.	diacylglycerol kinase, delta 130kDa (DGKD), transcript variant 2, mRNA
LNX1	11_up	11	protein complex assembly	YES	NM_032622	0.943253	8.77512	0.000168963	A_23_P213137	.	miR221;miR222;.	ligand of numb-protein X 1 (LNX1), mRNA
TMEM70	11_up	11	protein complex assembly	YES	NM_001040613	0.476988	2.99908	0.0109026	A_23_P253963	.	.	transmembrane protein 70 (TMEM70), transcript variant 2, mRNA
TTF1	11_up	11	protein complex assembly	YES	NM_007344	0.218734	1.65476	0.0230407	A_23_P254031	.	.	transcription termination factor, RNA polymerase I (TTF1), mRNA
GSN	11_up	11	protein complex assembly	YES	NM_198252	0.772833	5.92697	0.00299197	A_23_P255884	.	.	gelsolin (amyloidosis, Finnish type) (GSN), transcript variant 2, mRNA
HR	11_up	11	protein complex assembly	YES	NM_005144	1.31792	20.793	0.00234333	A_23_P256131	.	.	hairless homolog (mouse) (HR), transcript variant 1, mRNA
PEX13	11_up	11	protein complex assembly	YES	NM_002618	0.330768	2.14175	0.00467511	A_23_P257131	.	.	peroxisome biogenesis factor 13 (PEX13), mRNA
AKR1C1	11_up	11	protein complex assembly	YES	NM_001353	0.617138	4.14131	0.0293803	A_23_P257971	.	.	aldo-keto reductase family 1, member C1 (dihydrodiol dehydrogenase 1; 20-alpha (3-alpha)-hydroxysteroid dehydrogenase) (AKR1C1), mRNA
PFKL	11_up	11	protein complex assembly	YES	NM_001002021	0.336094	2.16817	0.0374779	A_23_P29079	.	.	phosphofructokinase, liver (PFKL), transcript variant 1, mRNA
H1F0	11_up	11	protein complex assembly	YES	NM_005318	1.54791	35.3109	0.000468708	A_23_P29257	.	miR550;miR565;.	H1 histone family, member 0 (H1F0), mRNA
POLR2H	11_up	11	protein complex assembly	YES	NM_006232	0.310616	2.04464	0.00498042	A_23_P29803	.	.	polymerase (RNA) II (DNA directed) polypeptide H (POLR2H), mRNA
OXA1L	11_up	11	protein complex assembly	YES	NM_005015	0.360474	2.29337	0.0364794	A_23_P2998	.	.	oxidase (cytochrome c) assembly 1-like (OXA1L), mRNA
STON1	11_up	11	protein complex assembly	YES	NM_006873	0.765799	5.83175	0.00659511	A_23_P302005	.	.	stonin 1 (STON1), mRNA
HIST1H4H	11_up	11	protein complex assembly	YES	NM_003543	0.944183	8.79393	0.00014819	A_23_P323685	.	.	histone cluster 1, H4h (HIST1H4H), mRNA
PTK2	11_up	11	protein complex assembly	YES	NM_153831	0.304096	2.01417	0.0131351	A_23_P324679	.	.	PTK2 protein tyrosine kinase 2 (PTK2), transcript variant 1, mRNA
IPO7	11_up	11	protein complex assembly	YES	NM_006391	0.41488	2.59944	0.0141455	A_23_P331598	.	.	importin 7 (IPO7), mRNA
ZFYVE9	11_up	11	protein complex assembly	YES	NM_004799	0.389512	2.45195	0.0100691	A_23_P33768	.	.	zinc finger, FYVE domain containing 9 (ZFYVE9), transcript variant 3, mRNA
QPRT	11_up	11	protein complex assembly	YES	NM_014298	0.664691	4.62052	0.0271535	A_23_P34233	.	.	quinolinate phosphoribosyltransferase (nicotinate-nucleotide pyrophosphorylase (carboxylating)) (QPRT), mRNA
BAX	11_up	11	protein complex assembly	YES	NM_138763	0.438635	2.74558	0.0129919	A_23_P346309	.	.	BCL2-associated X protein (BAX), transcript variant delta, mRNA
TAF13	11_up	11	protein complex assembly	YES	NM_005645	0.445687	2.79053	0.0390108	A_23_P35148	.	.	TAF13 RNA polymerase II, TATA box binding protein (TBP)-associated factor, 18kDa (TAF13), mRNA
HIST1H4F	11_up	11	protein complex assembly	YES	NM_003540	0.495115	3.12691	0.0164435	A_23_P359540	.	.	histone cluster 1, H4f (HIST1H4F), mRNA
HIST1H2BH	11_up	11	protein complex assembly	YES	NM_003524	0.802932	6.35232	0.00976898	A_23_P366216	.	.	histone cluster 1, H2bh (HIST1H2BH), mRNA
HIST1H2AC	11_up	11	protein complex assembly	YES	NM_003512	1.64243	43.8966	0.00252652	A_23_P372860	.	.	histone cluster 1, H2ac (HIST1H2AC), mRNA
SNAPC5	11_up	11	protein complex assembly	YES	NM_006049	0.493846	3.11778	0.0138211	A_23_P383977	.	.	small nuclear RNA activating complex, polypeptide 5, 19kDa (SNAPC5), mRNA
IGHMBP2	11_up	11	protein complex assembly	YES	NM_002180	0.335393	2.16468	0.0156631	A_23_P393713	.	.	immunoglobulin mu binding protein 2 (IGHMBP2), mRNA
HIST1H2BE	11_up	11	protein complex assembly	YES	NM_003523	0.606581	4.04186	0.0259524	A_23_P40470	.	.	histone cluster 1, H2be (HIST1H2BE), mRNA
DSTN	11_up	11	protein complex assembly	YES	NM_001011546	0.458779	2.87593	0.0319498	A_23_P408095	.	.	destrin (actin depolymerizing factor) (DSTN), transcript variant 2, mRNA
TSPYL5	11_up	11	protein complex assembly	YES	NM_033512	0.97111	9.35643	0.00319012	A_23_P417951	.	.	TSPY-like 5 (TSPYL5), mRNA
AQP11	11_up	11	protein complex assembly	YES	NM_173039	0.513059	3.25881	0.00507581	A_23_P417974	.	miR659;.	aquaporin 11 (AQP11), mRNA
ATPAF2	11_up	11	protein complex assembly	YES	NM_145691	0.368017	2.33355	0.00493867	A_23_P418493	.	.	ATP synthase mitochondrial F1 complex assembly factor 2 (ATPAF2), nuclear gene encoding mitochondrial protein, mRNA
HIST1H2BF	11_up	11	protein complex assembly	YES	NM_003522	0.641279	4.37804	0.0197818	A_23_P42178	.	.	histone cluster 1, H2bf (HIST1H2BF), mRNA
HIST1H2AD	11_up	11	protein complex assembly	YES	NM_021065	0.866451	7.35277	0.00639307	A_23_P428184	.	.	histone cluster 1, H2ad (HIST1H2AD), mRNA
APOC1	11_up	11	protein complex assembly	YES	NM_001645	1.79571	62.4761	0.0176314	A_23_P4649	.	.	apolipoprotein C-I (APOC1), mRNA
PEX5	11_up	11	protein complex assembly	YES	NM_000319	0.468157	2.93871	0.00371121	A_23_P48246	.	.	peroxisomal biogenesis factor 5 (PEX5), mRNA
JUP	11_up	11	protein complex assembly	YES	NM_002230	2.17493	149.599	0.00015527	A_23_P501822	.	.	junction plakoglobin (JUP), transcript variant 1, mRNA
MDM2	11_up	11	protein complex assembly	YES	NM_002392	0.284515	1.92537	0.0133584	A_23_P502750	.	.	Mdm2, transformed 3T3 cell double minute 2, p53 binding protein (mouse) (MDM2), transcript variant MDM2, mRNA
ERCC3	11_up	11	protein complex assembly	YES	NM_000122	0.383302	2.41714	0.00481577	A_23_P5325	.	.	excision repair cross-complementing rodent repair deficiency, complementation group 3 (xeroderma pigmentosum group B complementing) (ERCC3), mRNA
MTERFD3	11_up	11	protein complex assembly	YES	NM_001033050	0.699224	5.00293	0.000496765	A_23_P53530	.	.	MTERF domain containing 3 (MTERFD3), transcript variant 1, mRNA
MTIF3	11_up	11	protein complex assembly	YES	NM_152912	0.526159	3.35861	0.000176115	A_23_P53788	.	.	mitochondrial translational initiation factor 3 (MTIF3), mRNA
COX10	11_up	11	protein complex assembly	YES	NM_001303	0.525691	3.35499	0.00830795	A_23_P55123	.	.	COX10 homolog, cytochrome c oxidase assembly protein, heme A: farnesyltransferase (yeast) (COX10), nuclear gene encoding mitochondrial protein, mRNA
POLR2I	11_up	11	protein complex assembly	YES	NM_006233	0.444875	2.78532	0.0196082	A_23_P56256	.	.	polymerase (RNA) II (DNA directed) polypeptide I, 14.5kDa (POLR2I), mRNA
HIST1H2AE	11_up	11	protein complex assembly	YES	NM_021052	1.16592	14.6529	0.000944736	A_23_P59045	.	.	histone cluster 1, H2ae (HIST1H2AE), mRNA
HIST1H2BO	11_up	11	protein complex assembly	YES	NM_003527	0.80245	6.34526	0.00659016	A_23_P59069	.	.	histone cluster 1, H2bo (HIST1H2BO), mRNA
PRKAA2	11_up	11	protein complex assembly	YES	NM_006252	2.31533	206.694	5.34545e-05	A_23_P60811	.	.	protein kinase, AMP-activated, alpha 2 catalytic subunit (PRKAA2), mRNA
KIFAP3	11_up	11	protein complex assembly	YES	NM_014970	0.607732	4.05258	0.00318049	A_23_P62920	.	.	kinesin-associated protein 3 (KIFAP3), mRNA
DDX20	11_up	11	protein complex assembly	YES	NM_007204	0.295496	1.97467	0.0446149	A_23_P63153	.	.	DEAD (Asp-Glu-Ala-Asp) box polypeptide 20 (DDX20), mRNA
TSC2	11_up	11	protein complex assembly	YES	NM_000548	0.309364	2.03875	0.0198311	A_23_P66110	.	.	tuberous sclerosis 2 (TSC2), transcript variant 1, mRNA
LIPG	11_up	11	protein complex assembly	YES	NM_006033	1.62667	42.3317	0.0211912	A_23_P78405	.	.	lipase, endothelial (LIPG), mRNA
HIST1H1E	11_up	11	protein complex assembly	YES	NM_005321	0.529328	3.3832	0.00308562	A_23_P7976	.	.	histone cluster 1, H1e (HIST1H1E), mRNA
HIST1H2BL	11_up	11	protein complex assembly	YES	NM_003519	0.661697	4.58877	0.0168482	A_23_P8013	.	.	histone cluster 1, H2bl (HIST1H2BL), mRNA
TAF7	11_up	11	protein complex assembly	YES	NM_005642	0.374836	2.37048	0.00707877	A_23_P81248	.	.	TAF7 RNA polymerase II, TATA box binding protein (TBP)-associated factor, 55kDa (TAF7), mRNA
TTN	11_up	11	protein complex assembly	YES	NM_133378	2.18844	154.328	0.000479579	A_23_P85269	.	.	titin (TTN), transcript variant N2-A, mRNA
AASS	11_up	11	protein complex assembly	YES	NM_005763	0.713284	5.16754	0.00102301	A_23_P8754	.	.	aminoadipate-semialdehyde synthase (AASS), mRNA
SLC7A6	11_up	11	protein complex assembly	YES	NM_001076785	0.462972	2.90384	0.00365161	A_23_P88831	.	.	solute carrier family 7 (cationic amino acid transporter, y+ system), member 6 (SLC7A6), transcript variant 2, mRNA
SH3BGR	11_up	11	protein complex assembly	YES	NM_007341	3.55787	3613.05	7.40393e-06	A_23_P91520	.	.	SH3 domain binding glutamic acid-rich protein (SH3BGR), transcript variant 1, mRNA
MIF	11_up	11	protein complex assembly	YES	NM_002415	0.388544	2.44649	0.00383925	A_23_P91619	.	.	macrophage migration inhibitory factor (glycosylation-inhibiting factor) (MIF), mRNA
TRIM24	11_up	11	protein complex assembly	YES	NM_015905	0.772236	5.91883	0.00180544	A_23_P93629	.	.	tripartite motif-containing 24 (TRIM24), transcript variant 1, mRNA
H1FX	11_up	11	protein complex assembly	YES	NM_006026	0.33447	2.16008	0.0344311	A_23_P96087	.	.	H1 histone family, member X (H1FX), mRNA
HRAS	11_up	11	protein complex assembly	YES	NM_005343	0.492026	3.10475	0.00371423	A_23_P98183	.	.	v-Ha-ras Harvey rat sarcoma viral oncogene homolog (HRAS), transcript variant 1, mRNA
ARL2	11_up	11	protein complex assembly	YES	NM_001667	0.797564	6.27429	0.000313356	A_23_P98252	.	.	ADP-ribosylation factor-like 2 (ARL2), mRNA
IPO8	11_up	11	protein complex assembly	YES	NM_006390	0.376685	2.38059	0.00300693	A_23_P98923	.	.	importin 8 (IPO8), mRNA
SLC7A7	11_up	11	protein complex assembly	YES	NM_003982	0.52124	3.32078	0.0170952	A_23_P99642	.	.	solute carrier family 7 (cationic amino acid transporter, y+ system), member 7 (SLC7A7), mRNA
GTF2I	11_up	11	protein complex assembly	YES	NM_001518	0.399509	2.50905	0.00187263	A_24_P112110	.	.	general transcription factor II, i (GTF2I), transcript variant 4, mRNA
ALDH5A1	11_up	11	protein complex assembly	YES	NM_170740	1.10173	12.6396	0.00024837	A_24_P115007	.	.	aldehyde dehydrogenase 5 family, member A1 (succinate-semialdehyde dehydrogenase) (ALDH5A1), nuclear gene encoding mitochondrial protein, transcript variant 1, mRNA
NOD1	11_up	11	protein complex assembly	YES	NM_006092	0.456012	2.85767	0.01765	A_24_P129277	.	miR565;.	nucleotide-binding oligomerization domain containing 1 (NOD1), mRNA
NAP1L4	11_up	11	protein complex assembly	YES	NM_005969	0.337282	2.17411	0.0122405	A_24_P132950	.	.	nucleosome assembly protein 1-like 4 (NAP1L4), mRNA
AMFR	11_up	11	protein complex assembly	YES	NM_001144	0.584553	3.84196	0.0259269	A_24_P135444	.	miR221;miR565;.	autocrine motility factor receptor (AMFR), mRNA
HIST1H2BD	11_up	11	protein complex assembly	YES	NM_021063	1.00784	10.1821	0.0034552	A_24_P146211	.	.	histone cluster 1, H2bd (HIST1H2BD), transcript variant 1, mRNA
HIST2H2BE	11_up	11	protein complex assembly	YES	NM_003528	2.11414	130.06	8.34771e-06	A_24_P156911	.	.	histone cluster 2, H2be (HIST2H2BE), mRNA
CRYAB	11_up	11	protein complex assembly	YES	NM_001885	1.98036	95.5794	0.000232431	A_24_P206776	.	.	crystallin, alpha B (CRYAB), mRNA
HIST1H4I	11_up	11	protein complex assembly	YES	NM_003495	0.460599	2.88801	0.0138895	A_24_P20873	.	.	histone cluster 1, H4i (HIST1H4I), mRNA
COX11	11_up	11	protein complex assembly	YES	NM_004375	0.546964	3.52341	0.0313389	A_24_P213110	.	.	COX11 homolog, cytochrome c oxidase assembly protein (yeast) (COX11), nuclear gene encoding mitochondrial protein, mRNA
C20ORF7	11_up	11	protein complex assembly	YES	NM_024120	0.476027	2.99245	0.00459776	A_24_P228579	.	.	chromosome 20 open reading frame 7 (C20orf7), transcript variant 1, mRNA
ATPAF1	11_up	11	protein complex assembly	YES	NM_022745	0.473433	2.97463	0.02065	A_24_P229199	.	.	ATP synthase mitochondrial F1 complex assembly factor 1 (ATPAF1), nuclear gene encoding mitochondrial protein, transcript variant 1, mRNA
DECR1	11_up	11	protein complex assembly	YES	NM_001359	0.604153	4.01932	0.000194254	A_24_P269619	.	.	2,4-dienoyl CoA reductase 1, mitochondrial (DECR1), nuclear gene encoding mitochondrial protein, mRNA
POLR2J	11_up	11	protein complex assembly	YES	NM_006234	0.358139	2.28107	0.00329637	A_24_P292020	.	.	polymerase (RNA) II (DNA directed) polypeptide J, 13.3kDa (POLR2J), mRNA
TUBB2B	11_up	11	protein complex assembly	YES	NM_178012	1.45989	28.833	0.0134782	A_24_P314477	.	.	tubulin, beta 2B (TUBB2B), mRNA
H3F3A	11_up	11	protein complex assembly	YES	NM_002107	0.266093	1.84541	0.0205809	A_24_P323835	.	.	H3 histone, family 3A (H3F3A), mRNA
TSC1	11_up	11	protein complex assembly	YES	NM_000368	0.296998	1.98152	0.0167759	A_24_P329635	.	.	tuberous sclerosis 1 (TSC1), transcript variant 1, mRNA
PARD3	11_up	11	protein complex assembly	YES	NM_019619	0.543415	3.49474	0.0325173	A_24_P35478	.	.	par-3 partitioning defective 3 homolog (C. elegans) (PARD3), mRNA
SLU7	11_up	11	protein complex assembly	YES	NM_006425	0.304099	2.01418	0.0105468	A_24_P377328	.	.	SLU7 splicing factor homolog (S. cerevisiae) (SLU7), mRNA
GRB2	11_up	11	protein complex assembly	YES	NM_002086	1.10084	12.6136	0.000124704	A_24_P407717	.	miR7;.	growth factor receptor-bound protein 2 (GRB2), transcript variant 1, mRNA
TERF1	11_up	11	protein complex assembly	YES	NM_017489	0.506005	3.2063	0.000328246	A_24_P50458	.	.	telomeric repeat binding factor (NIMA-interacting) 1 (TERF1), transcript variant 1, mRNA
HIST1H2BJ	11_up	11	protein complex assembly	YES	NM_021058	1.18075	15.1618	0.000244816	A_24_P55148	.	.	histone cluster 1, H2bj (HIST1H2BJ), mRNA
SMAD1	11_up	11	protein complex assembly	YES	NM_005900	0.517301	3.2908	0.00211244	A_24_P71938	.	.	SMAD family member 1 (SMAD1), transcript variant 1, mRNA
MAGI1	11_up	11	protein complex assembly	YES	NM_004742	0.344255	2.2093	0.0345403	A_24_P75220	.	.	membrane associated guanylate kinase, WW and PDZ domain containing 1 (MAGI1), transcript variant 2, mRNA
APC2	11_up	11	protein complex assembly	YES	NM_005883	0.756624	5.70985	0.001615	A_24_P76844	.	.	adenomatosis polyposis coli 2 (APC2), mRNA
TGFB1	11_up	11	protein complex assembly	YES	NM_000660	0.515205	3.27495	0.00599195	A_24_P79054	.	.	transforming growth factor, beta 1 (Camurati-Engelmann disease) (TGFB1), mRNA
APC	11_up	11	protein complex assembly	YES	NM_000038	0.492047	3.1049	0.000329695	A_24_P918740	.	.	adenomatosis polyposis coli (APC), mRNA
SPAST	11_up	11	protein complex assembly	YES	NM_014946	0.249332	1.77555	0.0346942	A_24_P941988	.	miR7;.	spastin (SPAST), transcript variant 1, mRNA
PFKM	11_up	11	protein complex assembly	YES	NM_000289	1.00216	10.0499	0.00167164	A_24_P98914	.	.	phosphofructokinase, muscle (PFKM), mRNA
SMAD2	11_up	11	protein complex assembly	YES	NM_001003652	0.370384	2.3463	0.0210417	A_32_P109002	.	.	SMAD family member 2 (SMAD2), transcript variant 2, mRNA
ATG16L1	11_up	11	protein complex assembly	YES	NM_030803	0.652683	4.49451	0.00100941	A_32_P113508	.	.	ATG16 autophagy related 16-like 1 (S. cerevisiae) (ATG16L1), transcript variant 1, mRNA
VWF	11_up	11	protein complex assembly	YES	NM_000552	1.28615	19.3263	0.000936965	A_32_P150382	.	.	von Willebrand factor (VWF), mRNA
POLR2D	11_up	11	protein complex assembly	YES	NM_004805	0.277418	1.89417	0.0424732	A_32_P219753	.	.	polymerase (RNA) II (DNA directed) polypeptide D (POLR2D), mRNA
MTRF1L	11_up	11	protein complex assembly	YES	NM_019041	0.41958	2.62772	0.00271325	A_32_P41662	.	.	mitochondrial translational release factor 1-like (MTRF1L), mRNA
TRIM72	11_up	11	protein complex assembly	YES	NM_001008274	0.810509	6.46411	0.000245513	A_32_P429687	.	miR222;.	tripartite motif-containing 72 (TRIM72), mRNA
UQCRH	11_up	11	protein complex assembly	YES	NM_006004	0.555948	3.59706	0.0094039	A_32_P54137	.	.	ubiquinol-cytochrome c reductase hinge protein (UQCRH), mRNA
AP3S2	12_up	12	transport/localization	YES	NM_005829	0.313007	2.05593	0.0382857	A_23_P100011	.	.	adaptor-related protein complex 3, sigma 2 subunit (AP3S2), mRNA
ATG4D	12_up	12	transport/localization	YES	NM_032885	0.289603	1.94806	0.0408755	A_23_P101342	.	.	ATG4 autophagy related 4 homolog D (S. cerevisiae) (ATG4D), mRNA
CHMP6	12_up	12	transport/localization	YES	NM_024591	0.335441	2.16492	0.0329323	A_23_P10156	.	.	chromatin modifying protein 6 (CHMP6), mRNA
SPTBN1	12_up	12	transport/localization	YES	NM_003128	1.18	15.1357	0.000403462	A_23_P102523	.	.	spectrin, beta, non-erythrocytic 1 (SPTBN1), transcript variant 1, mRNA
FGF9	12_up	12	transport/localization	YES	NM_002010	4.18357	15260.6	1.2308e-06	A_23_P105803	.	.	fibroblast growth factor 9 (glia-activating factor) (FGF9), mRNA
NPC1	12_up	12	transport/localization	YES	NM_000271	0.58711	3.86464	0.0121252	A_23_P107587	.	.	Niemann-Pick disease, type C1 (NPC1), mRNA
RAB6B	12_up	12	transport/localization	YES	NM_016577	0.92817	8.4756	0.00436856	A_23_P109974	.	miR222;.	RAB6B, member RAS oncogene family (RAB6B), mRNA
CD36	12_up	12	transport/localization	YES	NM_001001547	2.53394	341.93	0.000689847	A_23_P111583	.	.	CD36 molecule (thrombospondin receptor) (CD36), transcript variant 2, mRNA
IPO13	12_up	12	transport/localization	YES	NM_014652	0.414706	2.5984	0.00285434	A_23_P115036	.	.	importin 13 (IPO13), mRNA
COPZ1	12_up	12	transport/localization	YES	NM_016057	0.294157	1.9686	0.0354921	A_23_P116809	.	.	coatomer protein complex, subunit zeta 1 (COPZ1), mRNA
KATNB1	12_up	12	transport/localization	YES	NM_005886	1.05135	11.2552	0.000269024	A_23_P117980	.	.	katanin p80 (WD repeat containing) subunit B 1 (KATNB1), mRNA
GABARAPL2	12_up	12	transport/localization	YES	NM_007285	0.837617	6.88045	0.000389942	A_23_P118313	.	miR565;.	GABA(A) receptor-associated protein-like 2 (GABARAPL2), mRNA
TIMM44	12_up	12	transport/localization	YES	NM_006351	0.633796	4.30325	0.00436856	A_23_P119214	.	.	translocase of inner mitochondrial membrane 44 homolog (yeast) (TIMM44), mRNA
NDUFA13	12_up	12	transport/localization	YES	NM_015965	0.380802	2.40326	0.00211963	A_23_P119627	.	.	NADH dehydrogenase (ubiquinone) 1 alpha subcomplex, 13 (NDUFA13), mRNA
MTX2	12_up	12	transport/localization	YES	NM_001006635	0.460491	2.88729	0.0011089	A_23_P120335	.	.	metaxin 2 (MTX2), transcript variant 2, mRNA
DNAJC19	12_up	12	transport/localization	YES	NM_145261	0.291005	1.95436	0.024351	A_23_P121396	.	.	DnaJ (Hsp40) homolog, subfamily C, member 19 (DNAJC19), mRNA
YWHAG	12_up	12	transport/localization	YES	NM_012479	0.611936	4.092	0.000869089	A_23_P123022	.	miR222;.	tyrosine 3-monooxygenase/tryptophan 5-monooxygenase activation protein, gamma polypeptide (YWHAG), mRNA
JAK2	12_up	12	transport/localization	YES	NM_004972	0.500986	3.16946	0.045124	A_23_P123608	.	.	Janus kinase 2 (a protein tyrosine kinase) (JAK2), mRNA
MFN2	12_up	12	transport/localization	YES	NM_014874	0.63198	4.28529	0.000490423	A_23_P126135	.	.	mitofusin 2 (MFN2), nuclear gene encoding mitochondrial protein, mRNA
BICD1	12_up	12	transport/localization	YES	NM_001003398	0.961921	9.16054	0.00154671	A_23_P128304	.	.	bicaudal D homolog 1 (Drosophila) (BICD1), transcript variant 2, mRNA
RAB40B	12_up	12	transport/localization	YES	NM_006822	0.834612	6.833	0.0067374	A_23_P129801	.	miR565;.	RAB40B, member RAS oncogene family (RAB40B), mRNA
SDCBP2	12_up	12	transport/localization	YES	NM_080489	0.388977	2.44893	0.0417554	A_23_P131899	.	.	syndecan binding protein (syntenin) 2 (SDCBP2), transcript variant 1, mRNA
GGA1	12_up	12	transport/localization	YES	NM_001001560	0.385543	2.42965	0.00176139	A_23_P132294	.	miR485;.	golgi associated, gamma adaptin ear containing, ARF binding protein 1 (GGA1), transcript variant 2, mRNA
TRAK1	12_up	12	transport/localization	YES	NM_001042646	0.971702	9.36919	0.00433314	A_23_P132536	.	.	trafficking protein, kinesin binding 1 (TRAK1), transcript variant 1, mRNA
CLINT1	12_up	12	transport/localization	YES	NM_014666	0.33094	2.1426	0.0294215	A_23_P133345	.	.	clathrin interactor 1 (CLINT1), mRNA
STAM	12_up	12	transport/localization	YES	NM_003473	0.551131	3.55739	0.0143225	A_23_P1343	.	.	signal transducing adaptor molecule (SH3 domain and ITAM motif) 1 (STAM), mRNA
COG5	12_up	12	transport/localization	YES	NM_006348	0.438139	2.74245	0.0206469	A_23_P134614	.	.	component of oligomeric golgi complex 5 (COG5), transcript variant 1, mRNA
RAB18	12_up	12	transport/localization	YES	NM_021252	0.456463	2.86064	0.00379286	A_23_P138376	.	miR222;.	RAB18, member RAS oncogene family (RAB18), mRNA
ERGIC2	12_up	12	transport/localization	YES	NM_016570	0.326955	2.12302	0.0198793	A_23_P139509	.	.	ERGIC and golgi 2 (ERGIC2), mRNA
KPNA3	12_up	12	transport/localization	YES	NM_002267	0.433029	2.71037	0.00162906	A_23_P139950	.	.	karyopherin alpha 3 (importin alpha 4) (KPNA3), mRNA
XPO4	12_up	12	transport/localization	YES	NM_022459	0.563348	3.65888	0.0100165	A_23_P139983	.	.	exportin 4 (XPO4), mRNA
CLPX	12_up	12	transport/localization	YES	NM_006660	0.379872	2.39813	0.00499393	A_23_P140511	.	.	ClpX caseinolytic peptidase X homolog (E. coli) (CLPX), mRNA
WIPI1	12_up	12	transport/localization	YES	NM_017983	1.14758	14.047	0.000143926	A_23_P141394	.	.	WD repeat domain, phosphoinositide interacting 1 (WIPI1), mRNA
NAPG	12_up	12	transport/localization	YES	NM_003826	0.486694	3.06686	0.00129898	A_23_P141770	.	.	N-ethylmaleimide-sensitive factor attachment protein, gamma (NAPG), mRNA
LMAN2L	12_up	12	transport/localization	YES	NM_030805	0.426305	2.66873	0.00899157	A_23_P142708	.	.	lectin, mannose-binding 2-like (LMAN2L), mRNA
VTI1B	12_up	12	transport/localization	YES	NM_006370	0.321522	2.09663	0.016513	A_23_P14284	.	.	vesicle transport through interaction with t-SNAREs homolog 1B (yeast) (VTI1B), mRNA
ATP5O	12_up	12	transport/localization	YES	NM_001697	0.221886	1.66681	0.0360082	A_23_P143474	.	.	ATP synthase, H+ transporting, mitochondrial F1 complex, O subunit (oligomycin sensitivity conferring protein) (ATP5O), nuclear gene encoding mitochondrial protein, mRNA
AKAP6	12_up	12	transport/localization	YES	NM_004274	1.79084	61.7789	3.99391e-05	A_23_P14351	.	.	A kinase (PRKA) anchor protein 6 (AKAP6), mRNA
TOMM70A	12_up	12	transport/localization	YES	NM_014820	0.458355	2.87313	0.000982561	A_23_P144264	.	.	translocase of outer mitochondrial membrane 70 homolog A (S. cerevisiae) (TOMM70A), nuclear gene encoding mitochondrial protein, mRNA
EXOC5	12_up	12	transport/localization	YES	NM_006544	0.282825	1.91789	0.0237168	A_23_P14464	.	.	exocyst complex component 5 (EXOC5), mRNA
NFKBIL1	12_up	12	transport/localization	YES	NM_005007	0.291198	1.95523	0.0228194	A_23_P145301	.	.	nuclear factor of kappa light polypeptide gene enhancer in B-cells inhibitor-like 1 (NFKBIL1), mRNA
BAK1	12_up	12	transport/localization	YES	NM_001188	0.358853	2.28483	0.0160134	A_23_P145357	.	.	BCL2-antagonist/killer 1 (BAK1), mRNA
OPTN	12_up	12	transport/localization	YES	NM_001008211	0.639261	4.35773	0.00195365	A_23_P1461	.	.	optineurin (OPTN), transcript variant 1, mRNA
RANBP6	12_up	12	transport/localization	YES	NM_012416	0.568125	3.69935	0.000970897	A_23_P146379	.	.	RAN binding protein 6 (RANBP6), mRNA
STX8	12_up	12	transport/localization	YES	NM_004853	0.48038	3.0226	0.00136422	A_23_P146908	.	.	syntaxin 8 (STX8), mRNA
ABCD1	12_up	12	transport/localization	YES	NM_000033	0.634117	4.30643	0.000480394	A_23_P148556	.	miR204;.	ATP-binding cassette, sub-family D (ALD), member 1 (ABCD1), mRNA
VPS37B	12_up	12	transport/localization	YES	NM_024667	0.467875	2.9368	0.00319812	A_23_P150876	.	.	vacuolar protein sorting 37 homolog B (S. cerevisiae) (VPS37B), mRNA
PITPNM1	12_up	12	transport/localization	YES	NM_004910	0.85081	7.09268	0.00208617	A_23_P1519	.	.	phosphatidylinositol transfer protein, membrane-associated 1 (PITPNM1), mRNA
BID	12_up	12	transport/localization	YES	NM_197966	0.953243	8.97932	0.00234333	A_23_P154929	.	.	BH3 interacting domain death agonist (BID), transcript variant 1, mRNA
KPNA5	12_up	12	transport/localization	YES	NM_002269	0.56306	3.65645	0.00380076	A_23_P156443	.	.	karyopherin alpha 5 (importin alpha 6) (KPNA5), mRNA
STX11	12_up	12	transport/localization	YES	NM_003764	0.522115	3.32748	0.00723968	A_23_P156788	.	.	syntaxin 11 (STX11), mRNA
COG2	12_up	12	transport/localization	YES	NM_007357	0.344755	2.21185	0.0288694	A_23_P160809	.	.	component of oligomeric golgi complex 2 (COG2), mRNA
CCDC91	12_up	12	transport/localization	YES	NM_018318	0.639911	4.36426	0.00217027	A_23_P162279	.	.	coiled-coil domain containing 91 (CCDC91), mRNA
APOE	12_up	12	transport/localization	YES	NM_000041	3.85158	7105.3	2.34579e-05	A_23_P164650	.	.	apolipoprotein E (APOE), mRNA
LIN7B	12_up	12	transport/localization	YES	NM_022165	0.860182	7.2474	0.000250044	A_23_P164912	.	.	lin-7 homolog B (C. elegans) (LIN7B), mRNA
ATG9A	12_up	12	transport/localization	YES	NM_001077198	0.729908	5.36918	0.00215577	A_23_P165450	.	.	ATG9 autophagy related 9 homolog A (S. cerevisiae) (ATG9A), transcript variant 1, mRNA
MAL	12_up	12	transport/localization	YES	NM_002371	4.1504	14138.4	3.10099e-05	A_23_P17134	.	.	mal, T-cell differentiation protein (MAL), transcript variant a, mRNA
SNX25	12_up	12	transport/localization	YES	NM_031953	0.697873	4.98738	0.000541852	A_23_P18641	.	.	sorting nexin 25 (SNX25), mRNA
CDC42	12_up	12	transport/localization	YES	NM_001039802	1.8963	78.7586	0.000234938	A_23_P200560	.	.	cell division cycle 42 (GTP binding protein, 25kDa) (CDC42), transcript variant 3, mRNA
KIF1B	12_up	12	transport/localization	YES	NM_015074	1.09283	12.3831	0.000290617	A_23_P201287	.	.	kinesin family member 1B (KIF1B), transcript variant 1, mRNA
EPS15	12_up	12	transport/localization	YES	NM_001981	0.610817	4.08147	0.00127964	A_23_P202	.	.	epidermal growth factor receptor pathway substrate 15 (EPS15), mRNA
MGEA5	12_up	12	transport/localization	YES	NM_012215	0.55119	3.55787	0.00117876	A_23_P202170	.	miR221;miR550;miR659;.	meningioma expressed antigen 5 (hyaluronidase) (MGEA5), mRNA
MAP2K1	12_up	12	transport/localization	YES	NM_002755	0.904238	8.02117	0.0197723	A_23_P20248	.	.	mitogen-activated protein kinase kinase 1 (MAP2K1), mRNA
GOLGA3	12_up	12	transport/localization	YES	NM_005895	0.329106	2.13357	0.0496167	A_23_P203819	.	.	golgi autoantigen, golgin subfamily a, 3 (GOLGA3), mRNA
ACTC1	12_up	12	transport/localization	YES	NM_005159	0.555711	3.5951	0.0153292	A_23_P205894	.	.	actin, alpha, cardiac muscle 1 (ACTC1), mRNA
C16ORF70	12_up	12	transport/localization	YES	NM_025187	0.606044	4.03686	0.00217838	A_23_P206382	.	.	chromosome 16 open reading frame 70 (C16orf70), mRNA
OPA1	12_up	12	transport/localization	YES	NM_130837	0.438004	2.7416	0.0107175	A_23_P211797	.	.	optic atrophy 1 (autosomal dominant) (OPA1), nuclear gene encoding mitochondrial protein, transcript variant 8, mRNA
EXOC2	12_up	12	transport/localization	YES	NM_018303	0.484426	3.05089	0.00623227	A_23_P214354	.	miR485;.	exocyst complex component 2 (EXOC2), mRNA
ATG4A	12_up	12	transport/localization	YES	NM_178271	0.954521	9.00578	3.39186e-05	A_23_P217367	.	.	ATG4 autophagy related 4 homolog A (S. cerevisiae) (ATG4A), transcript variant 3, mRNA
AP1S2	12_up	12	transport/localization	YES	NM_003916	1.0735	11.844	0.00107661	A_23_P217384	.	.	adaptor-related protein complex 1, sigma 2 subunit (AP1S2), mRNA
MYL6B	12_up	12	transport/localization	YES	NM_002475	1.74693	55.8383	3.77184e-05	A_23_P2223	.	.	myosin, light chain 6B, alkali, smooth muscle and non-muscle (MYL6B), mRNA
CHM	12_up	12	transport/localization	YES	NM_000390	0.203816	1.59888	0.0480935	A_23_P22548	.	.	choroideremia (Rab escort protein 1) (CHM), transcript variant 1, mRNA
NUDT4	12_up	12	transport/localization	YES	NM_199040	0.507348	3.21624	0.00987796	A_23_P2366	.	.	nudix (nucleoside diphosphate linked moiety X)-type motif 4 (NUDT4), transcript variant 2, mRNA
GSK3B	12_up	12	transport/localization	YES	NM_002093	0.47816	3.00719	0.0382702	A_23_P251342	.	miR565;.	glycogen synthase kinase 3 beta (GSK3B), mRNA
RAB7B	12_up	12	transport/localization	YES	NM_177403	0.445548	2.78964	0.0277134	A_23_P252541	.	.	RAB7B, member RAS oncogene family (RAB7B), mRNA
PEX13	12_up	12	transport/localization	YES	NM_002618	0.330768	2.14175	0.00467511	A_23_P257131	.	.	peroxisome biogenesis factor 13 (PEX13), mRNA
RILP	12_up	12	transport/localization	YES	NM_031430	1.64697	44.3574	2.3385e-05	A_23_P26815	.	.	Rab interacting lysosomal protein (RILP), mRNA
MYH3	12_up	12	transport/localization	YES	NM_002470	3.10927	1286.1	0.00030131	A_23_P26865	.	.	myosin, heavy chain 3, skeletal muscle, embryonic (MYH3), mRNA
STX10	12_up	12	transport/localization	YES	NM_003765	0.526398	3.36046	0.00444851	A_23_P28090	.	.	syntaxin 10 (STX10), mRNA
CHMP4B	12_up	12	transport/localization	YES	NM_176812	0.764744	5.8176	0.000331997	A_23_P28969	.	.	chromatin modifying protein 4B (CHMP4B), mRNA
OXA1L	12_up	12	transport/localization	YES	NM_005015	0.360474	2.29337	0.0364794	A_23_P2998	.	.	oxidase (cytochrome c) assembly 1-like (OXA1L), mRNA
STON1	12_up	12	transport/localization	YES	NM_006873	0.765799	5.83175	0.00659511	A_23_P302005	.	.	stonin 1 (STON1), mRNA
PLEKHA8	12_up	12	transport/localization	YES	NM_032639	0.555438	3.59284	0.000270663	A_23_P318296	.	.	pleckstrin homology domain containing, family A (phosphoinositide binding specific) member 8 (PLEKHA8), mRNA
SMG5	12_up	12	transport/localization	YES	NM_015327	0.868289	7.38396	0.00046197	A_23_P322043	.	.	Smg-5 homolog, nonsense mediated mRNA decay factor (C. elegans) (SMG5), mRNA
PDIA2	12_up	12	transport/localization	YES	NM_006849	0.704245	5.06111	0.0292001	A_23_P325642	.	.	protein disulfide isomerase family A, member 2 (PDIA2), mRNA
VPS4A	12_up	12	transport/localization	YES	NM_013245	0.301909	2.00405	0.00851419	A_23_P329772	.	.	vacuolar protein sorting 4 homolog A (S. cerevisiae) (VPS4A), mRNA
DERL1	12_up	12	transport/localization	YES	NM_024295	0.210146	1.62235	0.0347084	A_23_P330908	.	.	Der1-like domain family, member 1 (DERL1), mRNA
IPO7	12_up	12	transport/localization	YES	NM_006391	0.41488	2.59944	0.0141455	A_23_P331598	.	.	importin 7 (IPO7), mRNA
HERC2	12_up	12	transport/localization	YES	NM_004667	0.338231	2.17887	0.0143574	A_23_P33407	.	.	hect domain and RLD 2 (HERC2), mRNA
ZFYVE9	12_up	12	transport/localization	YES	NM_004799	0.389512	2.45195	0.0100691	A_23_P33768	.	.	zinc finger, FYVE domain containing 9 (ZFYVE9), transcript variant 3, mRNA
TIMM17B	12_up	12	transport/localization	YES	NM_005834	0.328853	2.13232	0.0212458	A_23_P33886	.	.	translocase of inner mitochondrial membrane 17 homolog B (yeast) (TIMM17B), mRNA
XPOT	12_up	12	transport/localization	YES	NM_007235	0.594606	3.93193	0.000696939	A_23_P340722	.	miR550;.	exportin, tRNA (nuclear export receptor for tRNAs) (XPOT), mRNA
BAX	12_up	12	transport/localization	YES	NM_138763	0.438635	2.74558	0.0129919	A_23_P346309	.	.	BCL2-associated X protein (BAX), transcript variant delta, mRNA
SYNGR1	12_up	12	transport/localization	YES	NM_004711	0.452321	2.83348	0.00572011	A_23_P348063	.	.	synaptogyrin 1 (SYNGR1), transcript variant 1a, mRNA
KPNA1	12_up	12	transport/localization	YES	NM_002264	0.316235	2.07126	0.0206584	A_23_P351055	.	.	karyopherin alpha 1 (importin alpha 5) (KPNA1), mRNA
BCL2	12_up	12	transport/localization	YES	NM_000633	1.84902	70.6345	9.11193e-05	A_23_P352266	.	miR221;.	B-cell CLL/lymphoma 2 (BCL2), nuclear gene encoding mitochondrial protein, transcript variant alpha, mRNA
SPG7	12_up	12	transport/localization	YES	NM_003119	0.410385	2.57268	0.00214279	A_23_P3627	.	.	spastic paraplegia 7, paraplegin (pure and complicated autosomal recessive) (SPG7), nuclear gene encoding mitochondrial protein, transcript variant 1, mRNA
VPS13D	12_up	12	transport/localization	YES	NM_015378	0.318773	2.0834	0.0140498	A_23_P364837	.	miR221;.	vacuolar protein sorting 13 homolog D (S. cerevisiae) (VPS13D), transcript variant 1, mRNA
VPS37A	12_up	12	transport/localization	YES	NM_152415	0.370211	2.34537	0.00937973	A_23_P366328	.	.	vacuolar protein sorting 37 homolog A (S. cerevisiae) (VPS37A), mRNA
SNX12	12_up	12	transport/localization	YES	NM_013346	0.304929	2.01804	0.0169038	A_23_P368896	.	.	sorting nexin 12 (SNX12), mRNA
MYH6	12_up	12	transport/localization	YES	NM_002471	4.31674	20736.5	1.40704e-05	A_23_P37164	.	.	myosin, heavy chain 6, cardiac muscle, alpha (cardiomyopathy, hypertrophic 1) (MYH6), mRNA
TIMM23	12_up	12	transport/localization	YES	NM_006327	0.471962	2.96457	0.00358618	A_23_P373649	.	miR659;.	translocase of inner mitochondrial membrane 23 homolog (yeast) (TIMM23), mRNA
VPS13A	12_up	12	transport/localization	YES	NM_015186	0.829	6.74527	0.000101604	A_23_P377141	.	.	vacuolar protein sorting 13 homolog A (S. cerevisiae) (VPS13A), transcript variant B, mRNA
GGA3	12_up	12	transport/localization	YES	NM_138619	0.298332	1.98761	0.0270588	A_23_P38181	.	miR222;.	golgi associated, gamma adaptin ear containing, ARF binding protein 3 (GGA3), transcript variant long, mRNA
MYH2	12_up	12	transport/localization	YES	NM_017534	4.06294	11559.5	0.000273289	A_23_P38271	.	.	myosin, heavy chain 2, skeletal muscle, adult (MYH2), mRNA
SCAMP2	12_up	12	transport/localization	YES	NM_005697	0.413764	2.59277	0.00321654	A_23_P385081	.	.	secretory carrier membrane protein 2 (SCAMP2), mRNA
NUPL1	12_up	12	transport/localization	YES	NM_014089	0.614676	4.1179	0.00237076	A_23_P390190	.	miR221;.	nucleoporin like 1 (NUPL1), transcript variant 1, mRNA
HOMER3	12_up	12	transport/localization	YES	NM_004838	0.591662	3.90537	0.00178334	A_23_P39364	.	.	homer homolog 3 (Drosophila) (HOMER3), mRNA
RAB40C	12_up	12	transport/localization	YES	NM_021168	0.355139	2.26537	0.00891895	A_23_P396062	.	.	RAB40C, member RAS oncogene family (RAB40C), mRNA
GRPEL2	12_up	12	transport/localization	YES	NM_152407	0.665609	4.6303	0.0149641	A_23_P404091	.	.	GrpE-like 2, mitochondrial (E. coli) (GRPEL2), nuclear gene encoding mitochondrial protein, mRNA
RAB3D	12_up	12	transport/localization	YES	NM_004283	0.499325	3.15737	0.0249129	A_23_P404678	.	.	RAB3D, member RAS oncogene family (RAB3D), mRNA
CACNB1	12_up	12	transport/localization	YES	NM_000723	2.9173	826.616	6.71397e-05	A_23_P405754	.	.	calcium channel, voltage-dependent, beta 1 subunit (CACNB1), transcript variant 1, mRNA
RAB9B	12_up	12	transport/localization	YES	NM_016370	2.42162	264.011	1.25383e-05	A_23_P406448	.	miR222;miR565;.	RAB9B, member RAS oncogene family (RAB9B), mRNA
DNM2	12_up	12	transport/localization	YES	NM_001005360	0.271365	1.86795	0.032728	A_23_P407074	.	.	dynamin 2 (DNM2), transcript variant 1, mRNA
VPS37D	12_up	12	transport/localization	YES	NM_001077621	0.524374	3.34483	0.00419613	A_23_P409417	.	.	vacuolar protein sorting 37 homolog D (S. cerevisiae) (VPS37D), mRNA
MON1A	12_up	12	transport/localization	YES	NM_032355	0.353231	2.25544	0.00749499	A_23_P41075	.	.	MON1 homolog A (yeast) (MON1A), mRNA
SNX13	12_up	12	transport/localization	YES	NM_015132	0.534881	3.42674	0.00150742	A_23_P412980	.	.	sorting nexin 13 (SNX13), mRNA
AP4E1	12_up	12	transport/localization	YES	NM_007347	0.267381	1.85089	0.0335859	A_23_P413131	.	.	adaptor-related protein complex 4, epsilon 1 subunit (AP4E1), mRNA
ALS2CL	12_up	12	transport/localization	YES	NM_147129	0.349379	2.23552	0.0300577	A_23_P416705	.	.	ALS2 C-terminal like (ALS2CL), transcript variant 1, mRNA
TAF3	12_up	12	transport/localization	YES	Source:Uniprot/SWISSPROT;Acc:Q5VWG9	0.571947	1.48653	0.000646757	A_23_P422922	.	.	Transcription initiation factor TFIID subunit 3 (TBP-associated factor 3) (Transcription initiation factor TFIID 140 kDa subunit) (140 kDa TATA box-binding protein-associated factor) (TAF140) (TAFII140).
SNX3	12_up	12	transport/localization	YES	NM_003795	0.399121	2.50681	0.0028923	A_23_P42498	.	.	sorting nexin 3 (SNX3), mRNA
GORASP1	12_up	12	transport/localization	YES	NM_031899	0.295624	1.97526	0.0264262	A_23_P427114	.	.	golgi reassembly stacking protein 1, 65kDa (GORASP1), mRNA
VPS37C	12_up	12	transport/localization	YES	NM_017966	0.816452	6.55319	0.00233457	A_23_P47517	.	.	vacuolar protein sorting 37 homolog C (S. cerevisiae) (VPS37C), mRNA
UCP2	12_up	12	transport/localization	YES	NM_003355	1.03931	10.9473	0.00128209	A_23_P47704	.	.	uncoupling protein 2 (mitochondrial, proton carrier) (UCP2), nuclear gene encoding mitochondrial protein, mRNA
PEX5	12_up	12	transport/localization	YES	NM_000319	0.468157	2.93871	0.00371121	A_23_P48246	.	.	peroxisomal biogenesis factor 5 (PEX5), mRNA
ARF6	12_up	12	transport/localization	YES	NM_001663	0.623952	4.20681	0.00118234	A_23_P48691	.	.	ADP-ribosylation factor 6 (ARF6), mRNA
NPC2	12_up	12	transport/localization	YES	NM_006432	0.38069	2.40265	0.0178133	A_23_P48717	.	.	Niemann-Pick disease, type C2 (NPC2), mRNA
RAMP1	12_up	12	transport/localization	YES	NM_005855	1.63585	43.2367	0.00113699	A_23_P50946	.	.	receptor (G protein-coupled) activity modifying protein 1 (RAMP1), mRNA
RHOB	12_up	12	transport/localization	YES	NM_004040	0.45732	2.86629	0.00188291	A_23_P51136	.	.	ras homolog gene family, member B (RHOB), mRNA
VPS26B	12_up	12	transport/localization	YES	NM_052875	0.256764	1.80619	0.0388656	A_23_P52903	.	.	vacuolar protein sorting 26 homolog B (S. cerevisiae) (VPS26B), mRNA
ERCC3	12_up	12	transport/localization	YES	NM_000122	0.383302	2.41714	0.00481577	A_23_P5325	.	.	excision repair cross-complementing rodent repair deficiency, complementation group 3 (xeroderma pigmentosum group B complementing) (ERCC3), mRNA
ATP2A2	12_up	12	transport/localization	YES	NM_001681	2.3005	199.756	0.000992383	A_23_P53603	.	miR565;.	ATPase, Ca++ transporting, cardiac muscle, slow twitch 2 (ATP2A2), transcript variant 2, mRNA
TIMM22	12_up	12	transport/localization	YES	NM_013337	0.367935	2.33311	0.0307717	A_23_P55468	.	miR565;.	translocase of inner mitochondrial membrane 22 homolog (yeast) (TIMM22), mRNA
TIMM13	12_up	12	transport/localization	YES	NM_012458	0.471157	2.95908	0.0146085	A_23_P56316	.	.	translocase of inner mitochondrial membrane 13 homolog (yeast) (TIMM13), nuclear gene encoding mitochondrial protein, mRNA
RNF103	12_up	12	transport/localization	YES	NM_005667	0.558732	3.6202	0.00305066	A_23_P56709	.	.	ring finger protein 103 (RNF103), mRNA
SHROOM3	12_up	12	transport/localization	YES	NM_020859	2.54391	349.871	0.000231135	A_23_P58117	.	.	shroom family member 3 (SHROOM3), mRNA
CLTB	12_up	12	transport/localization	YES	NM_007097	0.496263	3.13518	0.0220308	A_23_P60610	.	.	clathrin, light chain (Lcb) (CLTB), transcript variant 2, mRNA
KIFAP3	12_up	12	transport/localization	YES	NM_014970	0.607732	4.05258	0.00318049	A_23_P62920	.	.	kinesin-associated protein 3 (KIFAP3), mRNA
NBEA	12_up	12	transport/localization	YES	NM_015678	1.37257	23.5813	0.000934702	A_23_P65278	.	.	neurobeachin (NBEA), mRNA
TSC2	12_up	12	transport/localization	YES	NM_000548	0.309364	2.03875	0.0198311	A_23_P66110	.	.	tuberous sclerosis 2 (TSC2), transcript variant 1, mRNA
VPS25	12_up	12	transport/localization	YES	NM_032353	0.2619	1.82768	0.0347099	A_23_P66599	.	.	vacuolar protein sorting 25 homolog (S. cerevisiae) (VPS25), mRNA
APBA3	12_up	12	transport/localization	YES	NM_004886	0.226596	1.68499	0.0462519	A_23_P67555	.	.	amyloid beta (A4) precursor protein-binding, family A, member 3 (X11-like 2) (APBA3), mRNA
MAP1S	12_up	12	transport/localization	YES	NM_018174	0.405884	2.54615	0.0180318	A_23_P67583	.	.	microtubule-associated protein 1S (MAP1S), mRNA
RAB23	12_up	12	transport/localization	YES	NM_016277	0.795579	6.24567	0.000832285	A_23_P70794	.	miR7;miR221;miR222;.	RAB23, member RAS oncogene family (RAB23), transcript variant 1, mRNA
KLHL2	12_up	12	transport/localization	YES	NM_007246	0.641348	4.37873	0.00369157	A_23_P72503	.	miR221;miR222;.	kelch-like 2, Mayven (Drosophila) (KLHL2), mRNA
ULK1	12_up	12	transport/localization	YES	NM_003565	0.888941	7.74356	2.58334e-05	A_23_P72550	.	.	unc-51-like kinase 1 (C. elegans) (ULK1), mRNA
TSG101	12_up	12	transport/localization	YES	NM_006292	0.513171	3.25965	0.00105312	A_23_P75839	.	.	tumor susceptibility gene 101 (TSG101), mRNA
EEA1	12_up	12	transport/localization	YES	NM_003566	0.697457	4.98262	0.000623877	A_23_P76159	.	.	early endosome antigen 1, 162kD (EEA1), mRNA
TIMM9	12_up	12	transport/localization	YES	NM_012460	0.261969	1.82797	0.0224281	A_23_P76918	.	.	translocase of inner mitochondrial membrane 9 homolog (yeast) (TIMM9), mRNA
VPS24	12_up	12	transport/localization	YES	NM_016079	0.702538	5.04125	0.000149144	A_23_P79510	.	miR222;.	vacuolar protein sorting 24 homolog (S. cerevisiae) (VPS24), transcript variant 1, mRNA
MKKS	12_up	12	transport/localization	YES	NM_170784	0.33964	2.18595	0.0385911	A_23_P79962	.	.	McKusick-Kaufman syndrome (MKKS), transcript variant 2, mRNA
TOMM40L	12_up	12	transport/localization	YES	NM_032174	0.361495	2.29877	0.0180256	A_23_P845	.	.	translocase of outer mitochondrial membrane 40 homolog-like (yeast) (TOMM40L), mRNA
RER1	12_up	12	transport/localization	YES	NM_007033	0.218786	1.65495	0.0460857	A_23_P85392	.	.	RER1 retention in endoplasmic reticulum 1 homolog (S. cerevisiae) (RER1), mRNA
TGFB3	12_up	12	transport/localization	YES	NM_003239	3.01137	1026.52	1.22901e-06	A_23_P88404	.	.	transforming growth factor, beta 3 (TGFB3), mRNA
SAR1B	12_up	12	transport/localization	YES	NM_001033503	0.516738	3.28654	0.00469742	A_23_P92842	.	.	SAR1 gene homolog B (S. cerevisiae) (SAR1B), transcript variant 1, mRNA
EXOC3	12_up	12	transport/localization	YES	NM_007277	0.437088	2.73583	0.00239759	A_23_P93046	.	.	exocyst complex component 3 (EXOC3), mRNA
REEP1	12_up	12	transport/localization	YES	NM_022912	1.94604	88.3154	0.00371978	A_23_P96285	.	.	receptor accessory protein 1 (REEP1), mRNA
TIMM8B	12_up	12	transport/localization	YES	NM_012459	0.731621	5.3904	0.000784889	A_23_P98382	.	.	translocase of inner mitochondrial membrane 8 homolog B (yeast) (TIMM8B), mRNA
TBRG1	12_up	12	transport/localization	YES	NM_032811	0.239628	1.73631	0.0467121	A_23_P98463	.	.	transforming growth factor beta regulator 1 (TBRG1), mRNA
MYO7A	12_up	12	transport/localization	YES	NM_000260	0.873714	7.47677	0.00513846	A_23_P98786	.	.	myosin VIIA (MYO7A), mRNA
IPO8	12_up	12	transport/localization	YES	NM_006390	0.376685	2.38059	0.00300693	A_23_P98923	.	.	importin 8 (IPO8), mRNA
BBS4	12_up	12	transport/localization	YES	NM_033028	0.726549	5.32781	0.000185101	A_23_P99967	.	miR565;.	Bardet-Biedl syndrome 4 (BBS4), mRNA
MUTED	12_up	12	transport/localization	YES	NM_201280	0.387261	2.43928	0.00298792	A_24_P106591	.	.	muted homolog (mouse) (MUTED), mRNA
NPIP	12_up	12	transport/localization	YES	NM_006985	1.12825	13.4354	1.45143e-05	A_24_P110564	.	.	nuclear pore complex interacting protein (NPIP), mRNA
BIN3	12_up	12	transport/localization	YES	NM_018688	0.376397	2.37902	0.0113604	A_24_P115450	.	miR565;.	bridging integrator 3 (BIN3), mRNA
KPNA4	12_up	12	transport/localization	YES	NM_002268	0.386005	2.43223	0.00394088	A_24_P11791	.	miR659;.	karyopherin alpha 4 (importin alpha 3) (KPNA4), mRNA
RAB4A	12_up	12	transport/localization	YES	NM_004578	0.650023	4.46708	0.00167568	A_24_P122682	.	.	RAB4A, member RAS oncogene family (RAB4A), mRNA
TRAK2	12_up	12	transport/localization	YES	NM_015049	0.529843	3.38722	0.00790874	A_24_P122874	.	.	trafficking protein, kinesin binding 2 (TRAK2), mRNA
TRAM2	12_up	12	transport/localization	YES	NM_012288	0.69879	4.99793	0.000553624	A_24_P12413	.	miR565;.	translocation associated membrane protein 2 (TRAM2), mRNA
RAB6A	12_up	12	transport/localization	YES	NM_002869	0.240488	1.73975	0.0360834	A_24_P13230	.	.	RAB6A, member RAS oncogene family (RAB6A), transcript variant 1, mRNA
ATP2C1	12_up	12	transport/localization	YES	NM_001001485	0.442933	2.7729	0.00210269	A_24_P137376	.	.	ATPase, Ca++ transporting, type 2C, member 1 (ATP2C1), transcript variant 3, mRNA
MLX	12_up	12	transport/localization	YES	NM_170607	0.544638	3.5046	0.000985717	A_24_P13991	.	.	MAX-like protein X (MLX), transcript variant 3, mRNA
SCAMP1	12_up	12	transport/localization	YES	NM_004866	0.379807	2.39777	0.0162089	A_24_P149023	.	miR7;.	secretory carrier membrane protein 1 (SCAMP1), mRNA
CRY2	12_up	12	transport/localization	YES	NM_021117	0.521948	3.3262	0.035683	A_24_P158587	.	.	cryptochrome 2 (photolyase-like) (CRY2), mRNA
NFKBIB	12_up	12	transport/localization	YES	NM_001001716	0.481225	3.02849	0.00385691	A_24_P161086	.	.	nuclear factor of kappa light polypeptide gene enhancer in B-cells inhibitor, beta (NFKBIB), transcript variant 2, mRNA
ANK3	12_up	12	transport/localization	YES	NM_001149	2.70266	504.271	1.22901e-06	A_24_P162173	.	.	ankyrin 3, node of Ranvier (ankyrin G) (ANK3), transcript variant 2, mRNA
DSCR3	12_up	12	transport/localization	YES	NM_006052	0.400144	2.51272	0.0417475	A_24_P164894	.	.	Down syndrome critical region gene 3 (DSCR3), mRNA
PUM1	12_up	12	transport/localization	YES	NM_001020658	0.374173	2.36686	0.00547378	A_24_P171345	.	.	pumilio homolog 1 (Drosophila) (PUM1), transcript variant 1, mRNA
SNX9	12_up	12	transport/localization	YES	NM_016224	0.519694	3.30898	0.00345602	A_24_P179044	.	miR221;miR222;.	sorting nexin 9 (SNX9), mRNA
ATG4B	12_up	12	transport/localization	YES	NM_178326	0.351516	2.24655	0.00639307	A_24_P182764	.	.	ATG4 autophagy related 4 homolog B (S. cerevisiae) (ATG4B), transcript variant 2, mRNA
CHMP5	12_up	12	transport/localization	YES	NM_016410	0.243091	1.75021	0.0238512	A_24_P186862	.	.	chromatin modifying protein 5 (CHMP5), mRNA
DUSP16	12_up	12	transport/localization	YES	NM_030640	0.609755	4.0715	0.0126895	A_24_P189739	.	miR565;.	dual specificity phosphatase 16 (DUSP16), mRNA
MYL1	12_up	12	transport/localization	YES	NM_079420	3.51362	3262.99	0.000334463	A_24_P191326	.	.	myosin, light chain 1, alkali; skeletal, fast (MYL1), transcript variant 1f, mRNA
SNX15	12_up	12	transport/localization	YES	NM_013306	0.705912	5.08056	0.00135014	A_24_P206758	.	.	sorting nexin 15 (SNX15), transcript variant A, mRNA
DYNC1I1	12_up	12	transport/localization	YES	NM_004411	0.986071	9.68437	0.000658746	A_24_P221414	.	.	dynein, cytoplasmic 1, intermediate chain 1 (DYNC1I1), mRNA
ALS2	12_up	12	transport/localization	YES	NM_020919	0.474542	2.98223	0.00419766	A_24_P222410	.	.	amyotrophic lateral sclerosis 2 (juvenile) (ALS2), mRNA
STX1A	12_up	12	transport/localization	YES	NM_004603	0.601582	3.9956	0.000838336	A_24_P226541	.	miR204;miR565;.	syntaxin 1A (brain) (STX1A), mRNA
SNX27	12_up	12	transport/localization	YES	NM_030918	0.445835	2.79148	0.00292529	A_24_P233960	.	.	sorting nexin family member 27 (SNX27), mRNA
MAPK1	12_up	12	transport/localization	YES	NM_002745	0.488951	3.08284	0.00305594	A_24_P237265	.	miR221;miR222;miR550;miR659;.	mitogen-activated protein kinase 1 (MAPK1), transcript variant 1, mRNA
SLC25A27	12_up	12	transport/localization	YES	NM_004277	0.567871	3.69718	0.0411541	A_24_P246841	.	.	solute carrier family 25, member 27 (SLC25A27), nuclear gene encoding mitochondrial protein, mRNA
TNNT2	12_up	12	transport/localization	YES	NM_000364	0.452791	2.83656	0.0194342	A_24_P257022	.	.	troponin T type 2 (cardiac) (TNNT2), transcript variant 1, mRNA
MYH7	12_up	12	transport/localization	YES	NM_000257	3.95717	9060.94	5.63125e-05	A_24_P282383	.	.	myosin, heavy chain 7, cardiac muscle, beta (MYH7), mRNA
VAMP2	12_up	12	transport/localization	YES	NM_014232	0.847788	7.04349	0.000577339	A_24_P313576	.	.	vesicle-associated membrane protein 2 (synaptobrevin 2) (VAMP2), mRNA
RAB10	12_up	12	transport/localization	YES	NM_016131	0.426887	2.67231	0.00426695	A_24_P319675	.	.	RAB10, member RAS oncogene family (RAB10), mRNA
SORT1	12_up	12	transport/localization	YES	NM_002959	0.667839	4.65414	0.00547378	A_24_P325520	.	miR565;miR659;.	sortilin 1 (SORT1), mRNA
TRAPPC2L	12_up	12	transport/localization	YES	NM_016209	0.349087	2.23402	0.0436109	A_24_P327050	.	.	trafficking protein particle complex 2-like (TRAPPC2L), mRNA
TSC1	12_up	12	transport/localization	YES	NM_000368	0.296998	1.98152	0.0167759	A_24_P329635	.	.	tuberous sclerosis 1 (TSC1), transcript variant 1, mRNA
DMD	12_up	12	transport/localization	YES	NM_004010	1.65946	45.652	7.87129e-05	A_24_P34186	.	.	dystrophin (muscular dystrophy, Duchenne and Becker types) (DMD), transcript variant Dp427p2, mRNA
RERE	12_up	12	transport/localization	YES	NM_012102	0.466597	2.92817	0.000400338	A_24_P342591	.	.	arginine-glutamic acid dipeptide (RE) repeats (RERE), transcript variant 1, mRNA
RPAIN	12_up	12	transport/localization	YES	NM_032308	0.817831	6.57401	9.95672e-05	A_24_P36097	.	.	RPA interacting protein (RPAIN), transcript variant 2, mRNA
VPS45	12_up	12	transport/localization	YES	NM_007259	0.51544	3.27673	0.00255306	A_24_P362394	.	.	vacuolar protein sorting 45 homolog (S. cerevisiae) (VPS45), mRNA
YKT6	12_up	12	transport/localization	YES	NM_006555	0.38389	2.42041	0.00783685	A_24_P372048	.	miR565;.	YKT6 v-SNARE homolog (S. cerevisiae) (YKT6), mRNA
G3BP2	12_up	12	transport/localization	YES	NM_203505	0.454486	2.84765	0.00208307	A_24_P380132	.	.	GTPase activating protein (SH3 domain) binding protein 2 (G3BP2), transcript variant 1, mRNA
EIF5A2	12_up	12	transport/localization	YES	NM_020390	0.287484	1.93858	0.0324856	A_24_P385739	.	.	eukaryotic translation initiation factor 5A2 (EIF5A2), mRNA
BET1L	12_up	12	transport/localization	YES	NM_016526	0.518887	3.30284	0.0073526	A_24_P386639	.	.	blocked early in transport 1 homolog (S. cerevisiae)-like (BET1L), mRNA
WDR19	12_up	12	transport/localization	YES	NM_025132	0.250951	1.78218	0.0436043	A_24_P394361	.	.	WD repeat domain 19 (WDR19), mRNA
SLC25A12	12_up	12	transport/localization	YES	NM_003705	1.36436	23.1398	2.76497e-05	A_24_P405313	.	miR222;.	solute carrier family 25 (mitochondrial carrier, Aralar), member 12 (SLC25A12), mRNA
SEC61A2	12_up	12	transport/localization	YES	NM_018144	0.620164	4.17027	0.00393872	A_24_P415280	.	.	Sec61 alpha 2 subunit (S. cerevisiae) (SEC61A2), mRNA
MACF1	12_up	12	transport/localization	YES	NM_012090	0.533288	3.41419	0.00669841	A_24_P418637	.	.	microtubule-actin crosslinking factor 1 (MACF1), transcript variant 1, mRNA
TPM1	12_up	12	transport/localization	YES	NM_000366	1.0334	10.7994	0.00426695	A_24_P44462	.	.	tropomyosin 1 (alpha) (TPM1), transcript variant 5, mRNA
NPEPL1	12_up	12	transport/localization	YES	NM_024663	0.730104	5.3716	0.000815406	A_24_P45005	.	.	aminopeptidase-like 1 (NPEPL1), mRNA
CEP290	12_up	12	transport/localization	YES	NM_025114	0.317412	2.07688	0.0491207	A_24_P51067	.	.	centrosomal protein 290kDa (CEP290), mRNA
RAB12	12_up	12	transport/localization	YES	NM_001025300	0.375592	2.37461	0.0127353	A_24_P53353	.	.	RAB12, member RAS oncogene family (RAB12), mRNA
PSEN2	12_up	12	transport/localization	YES	NM_000447	1.2443	17.5507	2.9114e-06	A_24_P62521	.	.	presenilin 2 (Alzheimer disease 4) (PSEN2), transcript variant 1, mRNA
STAM2	12_up	12	transport/localization	YES	NM_005843	0.471988	2.96475	0.00453003	A_24_P62860	.	.	signal transducing adaptor molecule (SH3 domain and ITAM motif) 2 (STAM2), mRNA
AP3M2	12_up	12	transport/localization	YES	NM_006803	1.07984	12.0183	0.000144019	A_24_P64039	.	.	adaptor-related protein complex 3, mu 2 subunit (AP3M2), mRNA
C18ORF55	12_up	12	transport/localization	YES	NM_014177	0.618914	4.15828	0.000500681	A_24_P74088	.	.	chromosome 18 open reading frame 55 (C18orf55), mRNA
HSPA9	12_up	12	transport/localization	YES	NM_004134	0.273597	1.87757	0.0348239	A_24_P77676	.	.	heat shock 70kDa protein 9 (mortalin) (HSPA9), nuclear gene encoding mitochondrial protein, mRNA
TGFB1	12_up	12	transport/localization	YES	NM_000660	0.515205	3.27495	0.00599195	A_24_P79054	.	.	transforming growth factor, beta 1 (Camurati-Engelmann disease) (TGFB1), mRNA
EXOC4	12_up	12	transport/localization	YES	NM_001037126	0.346747	2.22201	0.00565545	A_24_P7946	.	.	exocyst complex component 4 (EXOC4), transcript variant 2, mRNA
ZFYVE20	12_up	12	transport/localization	YES	NM_022340	0.616288	4.13322	0.00303736	A_24_P85181	.	.	zinc finger, FYVE domain containing 20 (ZFYVE20), mRNA
FBXO34	12_up	12	transport/localization	YES	NM_017943	0.705063	5.07065	0.00078731	A_24_P919493	.	.	F-box protein 34 (FBXO34), mRNA
RAB3IP	12_up	12	transport/localization	YES	NM_175623	0.482687	3.03869	0.000638704	A_24_P93624	.	.	RAB3A interacting protein (rabin3) (RAB3IP), transcript variant alpha 2, mRNA
FAM125B	12_up	12	transport/localization	YES	NM_001011703	1.01206	10.2817	4.68142e-05	A_24_P941557	.	miR221;miR222;miR485;miR565;.	family with sequence similarity 125, member B (FAM125B), transcript variant 2, mRNA
SPAST	12_up	12	transport/localization	YES	NM_014946	0.249332	1.77555	0.0346942	A_24_P941988	.	miR7;.	spastin (SPAST), transcript variant 1, mRNA
RABEP1	12_up	12	transport/localization	YES	NM_004703	0.4017	2.52174	0.00479946	A_24_P945147	.	.	rabaptin, RAB GTPase binding effector protein 1 (RABEP1), mRNA
ERGIC1	12_up	12	transport/localization	YES	NM_001031711	0.756962	5.71429	0.000315078	A_24_P97770	.	miR204;.	endoplasmic reticulum-golgi intermediate compartment (ERGIC) 1 (ERGIC1), transcript variant 1, mRNA
PPP3CB	12_up	12	transport/localization	YES	NM_021132	0.723178	5.28662	0.000732694	A_24_P98524	.	.	protein phosphatase 3 (formerly 2B), catalytic subunit, beta isoform (calcineurin A beta) (PPP3CB), mRNA
GGA2	12_up	12	transport/localization	YES	NM_015044	0.915211	8.22642	0.000234938	A_32_P106117	.	miR565;.	golgi associated, gamma adaptin ear containing, ARF binding protein 2 (GGA2), mRNA
FRAS1	12_up	12	transport/localization	YES	NM_025074	2.28169	191.291	0.00147856	A_32_P107876	.	miR485;.	Fraser syndrome 1 (FRAS1), mRNA
TOMM7	12_up	12	transport/localization	YES	NM_019059	0.734919	5.43149	0.00199226	A_32_P111609	.	.	translocase of outer mitochondrial membrane 7 homolog (yeast) (TOMM7), mRNA
ATG16L1	12_up	12	transport/localization	YES	NM_030803	0.652683	4.49451	0.00100941	A_32_P113508	.	.	ATG16 autophagy related 16-like 1 (S. cerevisiae) (ATG16L1), transcript variant 1, mRNA
PCSK9	12_up	12	transport/localization	YES	NM_174936	2.59848	396.717	0.000463041	A_32_P142440	.	.	proprotein convertase subtilisin/kexin type 9 (PCSK9), mRNA
KIF1C	12_up	12	transport/localization	YES	U91329	0.594775	1.51024	0.00382837	A_32_P149288	.	.	Human kinesin-like motor protein KIF1C mRNA, complete cds.
EXOC6B	12_up	12	transport/localization	YES	AB023136	0.76527	1.69969	0.0196888	A_32_P16258	.	.	mRNA for KIAA0919 protein, partial cds.
RSRC1	12_up	12	transport/localization	YES	NM_016625	0.280646	1.9083	0.0232576	A_32_P34589	.	.	arginine/serine-rich coiled-coil 1 (RSRC1), mRNA
VPS35	12_up	12	transport/localization	YES	NM_018206	0.228789	1.69351	0.0297115	A_32_P3556	.	.	vacuolar protein sorting 35 homolog (S. cerevisiae) (VPS35), mRNA
EXOC6	12_up	12	transport/localization	YES	NM_019053	2.40109	251.822	1.29681e-05	A_32_P58280	.	.	exocyst complex component 6 (EXOC6), transcript variant 1, mRNA
ARL1	12_up	12	transport/localization	YES	NM_001177	0.513199	3.25986	0.00673229	A_32_P68586	.	.	ADP-ribosylation factor-like 1 (ARL1), mRNA
CHMP7	12_up	12	transport/localization	YES	NM_152272	0.25301	1.79065	0.0306825	A_32_P70220	.	.	CHMP family, member 7 (CHMP7), mRNA
ENAH	12_up	12	transport/localization	YES	NM_001008493	0.422161	2.64339	0.0450577	A_32_P87568	.	.	enabled homolog (Drosophila) (ENAH), transcript variant 1, mRNA
IMMP2L	12_up	12	transport/localization	YES	NM_032549	0.381556	2.40744	0.0110493	A_32_P87872	.	.	IMP2 inner mitochondrial membrane peptidase-like (S. cerevisiae) (IMMP2L), mRNA
RGPD5	12_up	12	transport/localization	YES	NM_005054	0.308834	2.03626	0.0418931	A_32_P89371	.	.	RANBP2-like and GRIP domain containing 5 (RGPD5), transcript variant 1, mRNA
MYST1	13_up	13	transcription regulation	YES	NM_032188	0.254684	1.79756	0.042015	A_23_P100478	.	.	MYST histone acetyltransferase 1 (MYST1), mRNA
STAT5B	13_up	13	transcription regulation	YES	NM_012448	1.03616	10.8682	0.00192368	A_23_P100788	.	miR204;miR221;miR565;.	signal transducer and activator of transcription 5B (STAT5B), mRNA
STAT3	13_up	13	transcription regulation	YES	NM_213662	0.899839	7.94034	0.000205198	A_23_P100795	.	miR221;miR222;.	signal transducer and activator of transcription 3 (acute-phase response factor) (STAT3), transcript variant 3, mRNA
ZNF614	13_up	13	transcription regulation	YES	NM_025040	0.647176	4.43788	0.0359124	A_23_P101258	.	.	zinc finger protein 614 (ZNF614), mRNA
ZNF285	13_up	13	transcription regulation	YES	NM_152354	0.332947	2.15252	0.0232063	A_23_P101319	.	.	zinc finger protein 285 (ZNF285), mRNA
ZNF565	13_up	13	transcription regulation	YES	NM_001042474	0.269611	1.86042	0.0281001	A_23_P101615	.	.	zinc finger protein 565 (ZNF565), transcript variant 1, mRNA
MAFF	13_up	13	transcription regulation	YES	NM_012323	0.547383	3.52681	0.00203514	A_23_P103110	.	miR222;.	v-maf musculoaponeurotic fibrosarcoma oncogene homolog F (avian) (MAFF), transcript variant 1, mRNA
DUX4	13_up	13	transcription regulation	YES	NM_033178	0.391245	2.46176	0.00274869	A_23_P104413	.	.	double homeobox, 4 (DUX4), mRNA
CAT	13_up	13	transcription regulation	YES	NM_001752	0.791564	6.18819	0.0121751	A_23_P105138	.	.	catalase (CAT), mRNA
GLI1	13_up	13	transcription regulation	YES	NM_005269	0.793153	6.21087	0.0135656	A_23_P105251	.	.	glioma-associated oncogene homolog 1 (zinc finger protein) (GLI1), mRNA
FRY	13_up	13	transcription regulation	YES	NM_023037	1.47781	30.0475	0.00325519	A_23_P105862	.	.	furry homolog (Drosophila) (FRY), mRNA
HES7	13_up	13	transcription regulation	YES	NM_032580	0.417932	2.61777	0.00135375	A_23_P107394	.	.	hairy and enhancer of split 7 (Drosophila) (HES7), mRNA
PPP2R1A	13_up	13	transcription regulation	YES	NM_014225	0.682055	4.80901	0.00119927	A_23_P107661	.	.	protein phosphatase 2 (formerly 2A), regulatory subunit A (PR 65), alpha isoform (PPP2R1A), mRNA
ZFP28	13_up	13	transcription regulation	YES	NM_020828	0.305824	2.0222	0.0139214	A_23_P107673	.	miR221;miR222;.	zinc finger protein 28 homolog (mouse) (ZFP28), mRNA
ZNF586	13_up	13	transcription regulation	YES	NM_017652	0.518767	3.30193	0.00746709	A_23_P107693	.	.	zinc finger protein 586 (ZNF586), transcript variant 1, mRNA
CREB3L3	13_up	13	transcription regulation	YES	NM_032607	0.827029	6.71473	0.000960946	A_23_P108082	.	.	cAMP responsive element binding protein 3-like 3 (CREB3L3), mRNA
NR2F6	13_up	13	transcription regulation	YES	NM_005234	0.347039	2.22351	0.0209	A_23_P108326	.	.	nuclear receptor subfamily 2, group F, member 6 (NR2F6), mRNA
MSX1	13_up	13	transcription regulation	YES	NM_002448	0.651384	4.48109	0.0055836	A_23_P110430	.	miR7;.	msh homeobox 1 (MSX1), mRNA
HOXA3	13_up	13	transcription regulation	YES	NM_153631	0.410212	2.57165	0.00683793	A_23_P111571	.	.	homeobox A3 (HOXA3), transcript variant 2, mRNA
MAFK	13_up	13	transcription regulation	YES	NM_002360	1.0121	10.2825	0.00019466	A_23_P111698	.	.	v-maf musculoaponeurotic fibrosarcoma oncogene homolog K (avian) (MAFK), mRNA
EIF2C2	13_up	13	transcription regulation	YES	NM_012154	0.730544	5.37705	0.00251153	A_23_P112159	.	miR565;.	eukaryotic translation initiation factor 2C, 2 (EIF2C2), mRNA
ATF7IP	13_up	13	transcription regulation	YES	NM_018179	0.391762	2.46469	0.0176235	A_23_P112950	.	.	activating transcription factor 7 interacting protein (ATF7IP), mRNA
BPTF	13_up	13	transcription regulation	YES	NM_004459	0.222756	1.67015	0.048618	A_23_P114075	.	.	bromodomain PHD finger transcription factor (BPTF), transcript variant 2, mRNA
VPS72	13_up	13	transcription regulation	YES	NM_005997	0.801115	6.32579	0.000686629	A_23_P115215	.	.	vacuolar protein sorting 72 homolog (S. cerevisiae) (VPS72), mRNA
AGT	13_up	13	transcription regulation	YES	NM_000029	2.00622	101.443	0.00175736	A_23_P115261	.	.	angiotensinogen (serpin peptidase inhibitor, clade A, member 8) (AGT), mRNA
MAPK8IP1	13_up	13	transcription regulation	YES	NM_005456	0.320414	2.09129	0.0217671	A_23_P116007	.	.	mitogen-activated protein kinase 8 interacting protein 1 (MAPK8IP1), mRNA
PRDM4	13_up	13	transcription regulation	YES	NM_012406	0.26834	1.85498	0.0440074	A_23_P117146	.	.	PR domain containing 4 (PRDM4), mRNA
ZBTB7B	13_up	13	transcription regulation	YES	NM_015872	0.28737	1.93807	0.0316576	A_23_P11729	.	.	zinc finger and BTB domain containing 7B (ZBTB7B), mRNA
KEAP1	13_up	13	transcription regulation	YES	NM_203500	0.43029	2.69333	0.00124448	A_23_P119141	.	.	kelch-like ECH-associated protein 1 (KEAP1), transcript variant 1, mRNA
ECSIT	13_up	13	transcription regulation	YES	NM_016581	0.969863	9.3296	7.87129e-05	A_23_P119295	.	.	ECSIT homolog (Drosophila) (ECSIT), mRNA
ATF5	13_up	13	transcription regulation	YES	NM_012068	1.61043	40.7783	1.61219e-05	A_23_P119337	.	.	activating transcription factor 5 (ATF5), mRNA
TEAD2	13_up	13	transcription regulation	YES	NM_003598	0.330019	2.13806	0.0489725	A_23_P119344	.	.	TEA domain family member 2 (TEAD2), mRNA
C19ORF2	13_up	13	transcription regulation	YES	NM_003796	0.433507	2.71336	0.00173045	A_23_P119418	.	.	chromosome 19 open reading frame 2 (C19orf2), transcript variant 1, mRNA
NDUFA13	13_up	13	transcription regulation	YES	NM_015965	0.380802	2.40326	0.00211963	A_23_P119627	.	.	NADH dehydrogenase (ubiquinone) 1 alpha subcomplex, 13 (NDUFA13), mRNA
MIER2	13_up	13	transcription regulation	YES	NM_017550	0.419845	2.62933	0.0232631	A_23_P119683	.	miR565;.	mesoderm induction early response 1, family member 2 (MIER2), mRNA
C2ORF3	13_up	13	transcription regulation	YES	NM_003203	0.39532	2.48496	0.00911337	A_23_P120062	.	.	chromosome 2 open reading frame 3 (C2orf3), mRNA
ZNF193	13_up	13	transcription regulation	YES	NM_006299	0.518904	3.30296	0.000432418	A_23_P122464	.	.	zinc finger protein 193 (ZNF193), mRNA
JAK2	13_up	13	transcription regulation	YES	NM_004972	0.500986	3.16946	0.045124	A_23_P123608	.	.	Janus kinase 2 (a protein tyrosine kinase) (JAK2), mRNA
MED10	13_up	13	transcription regulation	YES	NM_032286	0.284092	1.9235	0.03115	A_23_P124024	.	.	mediator of RNA polymerase II transcription, subunit 10 homolog (NUT2, S. cerevisiae) (MED10), mRNA
SCMH1	13_up	13	transcription regulation	YES	NM_012236	0.316433	2.0722	0.022378	A_23_P12477	.	.	sex comb on midleg homolog 1 (Drosophila) (SCMH1), transcript variant 2, mRNA
ZNF222	13_up	13	transcription regulation	YES	NM_013360	0.235078	1.71822	0.0193704	A_23_P125042	.	.	zinc finger protein 222 (ZNF222), mRNA
ZNF214	13_up	13	transcription regulation	YES	NM_013249	0.577251	3.77791	0.000805734	A_23_P127840	.	.	zinc finger protein 214 (ZNF214), mRNA
SAP18	13_up	13	transcription regulation	YES	NM_005870	0.20108	1.58884	0.0460073	A_23_P128587	.	.	Sin3A-associated protein, 18kDa (SAP18), mRNA
ERCC6	13_up	13	transcription regulation	YES	NM_000124	0.783666	6.07667	0.00137606	A_23_P1292	.	.	excision repair cross-complementing rodent repair deficiency, complementation group 6 (ERCC6), mRNA
SREBF1	13_up	13	transcription regulation	YES	NM_001005291	1.21146	16.2729	0.00101611	A_23_P129786	.	.	sterol regulatory element binding transcription factor 1 (SREBF1), transcript variant 1, mRNA
PIAS2	13_up	13	transcription regulation	YES	NM_004671	0.223156	1.67169	0.0435051	A_23_P130316	.	.	protein inhibitor of activated STAT, 2 (PIAS2), transcript variant beta, mRNA
MZF1	13_up	13	transcription regulation	YES	NM_198055	0.396521	2.49184	0.00572469	A_23_P130455	.	.	myeloid zinc finger 1 (MZF1), transcript variant 2, mRNA
DBP	13_up	13	transcription regulation	YES	NM_001352	0.531953	3.40371	0.0492324	A_23_P130753	.	.	D site of albumin promoter (albumin D-box) binding protein (DBP), mRNA
ZNF569	13_up	13	transcription regulation	YES	NM_152484	0.251018	1.78245	0.0402963	A_23_P131128	.	.	zinc finger protein 569 (ZNF569), mRNA
HES6	13_up	13	transcription regulation	YES	NM_018645	0.890719	7.77532	0.000772925	A_23_P131202	.	.	hairy and enhancer of split 6 (Drosophila) (HES6), mRNA
VAX2	13_up	13	transcription regulation	YES	NM_012476	0.745725	5.56833	0.000204771	A_23_P131428	.	.	ventral anterior homeobox 2 (VAX2), mRNA
MAPRE3	13_up	13	transcription regulation	YES	NM_012326	2.00892	102.075	4.09045e-05	A_23_P131683	.	miR565;.	microtubule-associated protein, RP/EB family, member 3 (MAPRE3), mRNA
TRAK1	13_up	13	transcription regulation	YES	NM_001042646	0.971702	9.36919	0.00433314	A_23_P132536	.	.	trafficking protein, kinesin binding 1 (TRAK1), transcript variant 1, mRNA
VGLL4	13_up	13	transcription regulation	YES	NM_014667	0.937784	8.6653	0.00155979	A_23_P132595	.	miR222;.	vestigial like 4 (Drosophila) (VGLL4), mRNA
VGLL3	13_up	13	transcription regulation	YES	NM_016206	0.583138	3.82947	0.0458684	A_23_P132763	.	.	vestigial like 3 (Drosophila) (VGLL3), mRNA
GCM1	13_up	13	transcription regulation	YES	NM_003643	0.70042	5.01673	0.000592446	A_23_P133728	.	.	glial cells missing homolog 1 (Drosophila) (GCM1), mRNA
EN2	13_up	13	transcription regulation	YES	NM_001427	0.292555	1.96135	0.0305009	A_23_P134433	.	.	engrailed homolog 2 (EN2), mRNA
HMBOX1	13_up	13	transcription regulation	YES	NM_024567	1.76446	58.1386	0.00129114	A_23_P134684	.	miR221;miR222;.	homeobox containing 1 (HMBOX1), mRNA
RAB18	13_up	13	transcription regulation	YES	NM_021252	0.456463	2.86064	0.00379286	A_23_P138376	.	miR222;.	RAB18, member RAS oncogene family (RAB18), mRNA
ZNF148	13_up	13	transcription regulation	YES	NM_021964	0.300871	1.99927	0.0343518	A_23_P139408	.	.	zinc finger protein 148 (ZNF148), mRNA
YAF2	13_up	13	transcription regulation	YES	NM_001012424	0.394243	2.47881	0.0414461	A_23_P139825	.	.	YY1 associated factor 2 (YAF2), transcript variant 2, mRNA
ARID5A	13_up	13	transcription regulation	YES	NM_006673	1.55522	35.9103	0.00300768	A_23_P143016	.	.	AT rich interactive domain 5A (MRF1-like) (ARID5A), transcript variant 2, mRNA
CEBPB	13_up	13	transcription regulation	YES	NM_005194	0.707759	5.10222	0.00846602	A_23_P143242	.	.	CCAAT/enhancer binding protein (C/EBP), beta (CEBPB), mRNA
ZNF318	13_up	13	transcription regulation	YES	NM_014345	0.258981	1.81544	0.0400887	A_23_P145175	.	.	zinc finger protein 318 (ZNF318), mRNA
EYA4	13_up	13	transcription regulation	YES	NM_004100	0.590079	3.89116	0.00388668	A_23_P145507	.	.	eyes absent homolog 4 (Drosophila) (EYA4), transcript variant 1, mRNA
MLXIPL	13_up	13	transcription regulation	YES	NM_032951	2.25154	178.461	0.000112371	A_23_P145786	.	.	MLX interacting protein-like (MLXIPL), transcript variant 1, mRNA
WWP1	13_up	13	transcription regulation	YES	NM_007013	0.433475	2.71316	0.00299197	A_23_P146990	.	.	WW domain containing E3 ubiquitin protein ligase 1 (WWP1), mRNA
NEO1	13_up	13	transcription regulation	YES	NM_002499	0.858763	7.22376	0.00552237	A_23_P14798	.	miR565;.	neogenin homolog 1 (chicken) (NEO1), mRNA
PPM1A	13_up	13	transcription regulation	YES	NM_021003	1.02844	10.6769	8.9776e-05	A_23_P151679	.	miR550;miR659;.	protein phosphatase 1A (formerly 2C), magnesium-dependent, alpha isoform (PPM1A), transcript variant 1, mRNA
ZNF768	13_up	13	transcription regulation	YES	NM_024671	0.68294	4.81882	0.000872417	A_23_P15218	.	.	zinc finger protein 768 (ZNF768), mRNA
RNPS1	13_up	13	transcription regulation	YES	NM_006711	0.606007	4.03652	0.000993751	A_23_P152272	.	.	RNA binding protein S1, serine-rich domain (RNPS1), transcript variant 1, mRNA
C17ORF79	13_up	13	transcription regulation	YES	NM_018405	0.816568	6.55493	9.45584e-05	A_23_P152858	.	.	chromosome 17 open reading frame 79 (C17orf79), mRNA
ZNF274	13_up	13	transcription regulation	YES	NM_133502	0.445353	2.78839	0.018547	A_23_P153251	.	.	zinc finger protein 274 (ZNF274), transcript variant ZNF274c, mRNA
ZNF234	13_up	13	transcription regulation	YES	NM_006630	0.319054	2.08475	0.0360495	A_23_P153286	.	.	zinc finger protein 234 (ZNF234), mRNA
ICAM1	13_up	13	transcription regulation	YES	NM_000201	1.47766	30.0369	0.000281941	A_23_P153320	.	.	intercellular adhesion molecule 1 (CD54), human rhinovirus receptor (ICAM1), mRNA
MED25	13_up	13	transcription regulation	YES	NM_030973	0.551082	3.55699	0.00299184	A_23_P153510	.	.	mediator of RNA polymerase II transcription, subunit 25 homolog (S. cerevisiae) (MED25), mRNA
PPP5C	13_up	13	transcription regulation	YES	NM_006247	0.300196	1.99616	0.0347084	A_23_P153583	.	.	protein phosphatase 5, catalytic subunit (PPP5C), mRNA
USF2	13_up	13	transcription regulation	YES	NM_003367	0.420168	2.63129	0.0027804	A_23_P153783	.	.	upstream transcription factor 2, c-fos interacting (USF2), transcript variant 1, mRNA
DNMT3A	13_up	13	transcription regulation	YES	NM_175629	0.578916	3.79242	0.0103035	A_23_P154500	.	.	DNA (cytosine-5-)-methyltransferase 3 alpha (DNMT3A), transcript variant 1, mRNA
NLK	13_up	13	transcription regulation	YES	NM_016231	0.264187	1.83733	0.0470773	A_23_P15647	.	.	nemo-like kinase (NLK), mRNA
PHF1	13_up	13	transcription regulation	YES	NM_024165	0.381454	2.40688	0.0241764	A_23_P156732	.	.	PHD finger protein 1 (PHF1), transcript variant 2, mRNA
NKX3-1	13_up	13	transcription regulation	YES	NM_006167	0.525926	3.35681	0.0132414	A_23_P157545	.	.	NK3 transcription factor related, locus 1 (Drosophila) (NKX3-1), mRNA
REXO4	13_up	13	transcription regulation	YES	NM_020385	0.407612	2.5563	0.00174281	A_23_P157861	.	.	REX4, RNA exonuclease 4 homolog (S. cerevisiae) (REXO4), mRNA
ESRRA	13_up	13	transcription regulation	YES	NM_004451	0.987742	9.72169	0.00161132	A_23_P1585	.	.	estrogen-related receptor alpha (ESRRA), mRNA
ZBTB40	13_up	13	transcription regulation	YES	NM_014870	0.32861	2.13113	0.0181812	A_23_P160136	.	.	zinc finger and BTB domain containing 40 (ZBTB40), mRNA
ZNF256	13_up	13	transcription regulation	YES	NM_005773	0.518938	3.30322	0.00881472	A_23_P16022	.	.	zinc finger protein 256 (ZNF256), mRNA
GLRX2	13_up	13	transcription regulation	YES	NM_016066	0.406357	2.54892	0.00625277	A_23_P160503	.	.	glutaredoxin 2 (GLRX2), transcript variant 1, mRNA
ZNF438	13_up	13	transcription regulation	YES	NM_182755	0.464946	2.91706	0.049529	A_23_P161156	.	.	zinc finger protein 438 (ZNF438), mRNA
DDX54	13_up	13	transcription regulation	YES	NM_024072	0.286838	1.9357	0.0173415	A_23_P162374	.	.	DEAD (Asp-Glu-Ala-Asp) box polypeptide 54 (DDX54), mRNA
TSC22D1	13_up	13	transcription regulation	YES	NM_183422	0.465605	2.92149	0.0467959	A_23_P162739	.	.	TSC22 domain family, member 1 (TSC22D1), transcript variant 1, mRNA
ERN1	13_up	13	transcription regulation	YES	NM_001433	0.541777	3.48159	0.000340253	A_23_P164042	.	.	endoplasmic reticulum to nucleus signalling 1 (ERN1), transcript variant 1, mRNA
KLF16	13_up	13	transcription regulation	YES	NM_031918	0.416274	2.6078	0.000856365	A_23_P16476	.	.	Kruppel-like factor 16 (KLF16), mRNA
NFIX	13_up	13	transcription regulation	YES	NM_002501	0.771878	5.91396	0.00145042	A_23_P165295	.	.	nuclear factor I/X (CCAAT-binding transcription factor) (NFIX), mRNA
ELL	13_up	13	transcription regulation	YES	NM_006532	0.443442	2.77614	0.017106	A_23_P16538	.	miR565;.	elongation factor RNA polymerase II (ELL), mRNA
ZNF506	13_up	13	transcription regulation	YES	AL136548	0.33109	1.25796	0.0190219	A_23_P16607	.	.	mRNA; cDNA DKFZp761G18121 (from clone DKFZp761G18121).
EAF1	13_up	13	transcription regulation	YES	NM_033083	0.805701	6.39295	0.0129529	A_23_P166742	.	.	ELL associated factor 1 (EAF1), mRNA
TFDP2	13_up	13	transcription regulation	YES	NM_006286	0.509395	3.23143	0.0399037	A_23_P166964	.	.	transcription factor Dp-2 (E2F dimerization partner 2) (TFDP2), mRNA
PITX2	13_up	13	transcription regulation	YES	NM_153426	0.552297	3.56695	0.00486371	A_23_P167367	.	.	paired-like homeodomain transcription factor 2 (PITX2), transcript variant 2, mRNA
MLL3	13_up	13	transcription regulation	YES	NM_170606	0.488041	3.07639	0.00217074	A_23_P168419	.	.	myeloid/lymphoid or mixed-lineage leukemia 3 (MLL3), transcript variant 2, mRNA
ZFPM2	13_up	13	transcription regulation	YES	NM_012082	0.921312	8.34281	0.0112796	A_23_P168909	.	.	zinc finger protein, multitype 2 (ZFPM2), mRNA
ZHX2	13_up	13	transcription regulation	YES	NM_014943	0.727439	5.33874	0.00141927	A_23_P168951	.	miR565;.	zinc fingers and homeoboxes 2 (ZHX2), mRNA
AFF1	13_up	13	transcription regulation	YES	NM_005935	0.349143	2.23431	0.0113583	A_23_P169619	.	miR485;miR550;.	AF4/FMR2 family, member 1 (AFF1), mRNA
HIPK2	13_up	13	transcription regulation	YES	NM_022740	0.550123	3.54913	0.0189276	A_23_P169756	.	.	homeodomain interacting protein kinase 2 (HIPK2), mRNA
EDA2R	13_up	13	transcription regulation	YES	NM_021783	0.517901	3.29535	0.00900471	A_23_P171132	.	.	ectodysplasin A2 receptor (EDA2R), mRNA
MAFB	13_up	13	transcription regulation	YES	NM_005461	2.22044	166.125	0.000149491	A_23_P17345	.	.	v-maf musculoaponeurotic fibrosarcoma oncogene homolog B (avian) (MAFB), mRNA
RBM38	13_up	13	transcription regulation	YES	NM_017495	0.535571	3.43219	0.0134751	A_23_P17430	.	.	RNA binding motif protein 38 (RBM38), transcript variant 1, mRNA
ZNF74	13_up	13	transcription regulation	YES	NM_003426	0.677976	4.76404	0.0040367	A_23_P17739	.	.	zinc finger protein 74 (ZNF74), transcript variant 1, mRNA
PPARGC1A	13_up	13	transcription regulation	YES	NM_013261	1.98007	95.5156	0.0116382	A_23_P18447	.	miR204;miR659;.	peroxisome proliferator-activated receptor gamma, coactivator 1 alpha (PPARGC1A), mRNA
RFC1	13_up	13	transcription regulation	YES	NM_002913	0.287808	1.94003	0.0184484	A_23_P18465	.	.	replication factor C (activator 1) 1, 145kDa (RFC1), mRNA
PRDM2	13_up	13	transcription regulation	YES	NM_012231	0.492302	3.10672	0.0266619	A_23_P201079	.	miR565;.	PR domain containing 2, with ZNF domain (PRDM2), transcript variant 1, mRNA
PHTF1	13_up	13	transcription regulation	YES	NM_006608	0.511004	3.24343	0.00535672	A_23_P201179	.	.	putative homeodomain transcription factor 1 (PHTF1), mRNA
NFKB2	13_up	13	transcription regulation	YES	NM_001077493	0.476089	2.99288	0.00493784	A_23_P202156	.	.	nuclear factor of kappa light polypeptide gene enhancer in B-cells 2 (p49/p100) (NFKB2), transcript variant 3, mRNA
MAP2K1	13_up	13	transcription regulation	YES	NM_002755	0.904238	8.02117	0.0197723	A_23_P20248	.	.	mitogen-activated protein kinase kinase 1 (MAP2K1), mRNA
ZNF503	13_up	13	transcription regulation	YES	NM_032772	0.663882	4.61192	0.000458515	A_23_P202484	.	.	zinc finger protein 503 (ZNF503), mRNA
GDF6	13_up	13	transcription regulation	YES	NM_001001557	2.47028	295.309	0.000389101	A_23_P20267	.	miR565;miR659;.	growth differentiation factor 6 (GDF6), mRNA
ZBTB44	13_up	13	transcription regulation	YES	NM_014155	0.38235	2.41185	0.00206996	A_23_P202945	.	.	zinc finger and BTB domain containing 44 (ZBTB44), mRNA
BRF2	13_up	13	transcription regulation	YES	NM_018310	0.324451	2.11082	0.0156549	A_23_P20480	.	miR659;.	BRF2, subunit of RNA polymerase III transcription initiation factor, BRF1-like (BRF2), mRNA
MAX	13_up	13	transcription regulation	YES	NM_145113	0.747639	5.59292	0.00132601	A_23_P205549	.	.	MYC associated factor X (MAX), transcript variant 3, mRNA
USP22	13_up	13	transcription regulation	YES	AB028986	0.296412	1.22809	0.0336117	A_23_P207068	.	.	mRNA for KIAA1063 protein, partial cds.
CCNE1	13_up	13	transcription regulation	YES	NM_001238	0.410148	2.57127	0.00202002	A_23_P209200	.	miR565;.	cyclin E1 (CCNE1), transcript variant 1, mRNA
[truncated: 1,251 more rows]

## Sheet: downregulated
Differentially expressed gene	Class code	code	Class name	Diff expressed? YES/NO	Accession no	logFC	Fold change	adj,P,Val	ID	Targeted by miR up	Targeted by miR down	Gene description
ADCY3	1_down	1	cell cycle regulation	YES	NM_004036	-1.03313	-10.7927	0.00131262	A_23_P67864	.	.	adenylate cyclase 3 (ADCY3), mRNA
JUB	1_down	1	cell cycle regulation	YES	NM_032876	-0.856783	-7.1909	0.00211655	A_23_P54055	miR1;miR28;miR152;miR206;miR362;miR362;miR501;miR502;.	.	jub, ajuba homolog (Xenopus laevis) (JUB), transcript variant 1, mRNA
KIFC1	1_down	1	cell cycle regulation	YES	NM_002263	-2.45571	-285.569	6.30419e-06	A_23_P133956	.	.	kinesin family member C1 (KIFC1), mRNA
S100A6	1_down	1	cell cycle regulation	YES	NM_014624	-0.393502	-2.47458	0.00188063	A_23_P201711	.	.	S100 calcium binding protein A6 (S100A6), mRNA
DBF4B	1_down	1	cell cycle regulation	YES	NM_025104	-0.602647	-4.00541	0.00580699	A_23_P38328	miR24;miR26a;.	.	DBF4 homolog B (S. cerevisiae) (DBF4B), transcript variant 2, mRNA
LOC389842	1_down	1	cell cycle regulation	YES	XM_372200	-0.700829	-5.02145	7.7148e-05	A_32_P148476	.	.	PREDICTED: similar to Ran-specific GTPase-activating protein (Ran-binding protein 1) (RanBP1) (LOC389842), mRNA
AURKA	1_down	1	cell cycle regulation	YES	NM_198433	-2.24497	-175.778	7.14736e-07	A_23_P131866	.	.	aurora kinase A (AURKA), transcript variant 1, mRNA
PTTG2	1_down	1	cell cycle regulation	YES	NM_006607	-2.24707	-176.634	1.08341e-06	A_23_P18579	.	.	pituitary tumor-transforming 2 (PTTG2), mRNA
AURKB	1_down	1	cell cycle regulation	YES	NM_004217	-1.79388	-62.2126	2.78855e-06	A_23_P130182	.	.	aurora kinase B (AURKB), mRNA
PTTG1	1_down	1	cell cycle regulation	YES	NM_004219	-2.40199	-252.34	9.55759e-07	A_23_P7636	.	.	pituitary tumor-transforming 1 (PTTG1), mRNA
WTAP	1_down	1	cell cycle regulation	YES	NM_004906	-0.538361	-3.45431	0.00304442	A_23_P371155	.	.	Wilms tumor 1 associated protein (WTAP), transcript variant 1, mRNA
CTNNB1	1_down	1	cell cycle regulation	YES	NM_001904	-0.943317	-8.77642	0.00680023	A_23_P29499	miR27b;.	.	catenin (cadherin-associated protein), beta 1, 88kDa (CTNNB1), mRNA
CDCA8	1_down	1	cell cycle regulation	YES	NM_018101	-2.48403	-304.81	1.51292e-05	A_23_P375	miR193a;miR502;.	.	cell division cycle associated 8 (CDCA8), mRNA
DDX11	1_down	1	cell cycle regulation	YES	NM_030653	-0.276652	-1.89083	0.036524	A_23_P203947	.	.	DEAD/H (Asp-Glu-Ala-Asp/His) box polypeptide 11 (CHL1-like helicase homolog, S. cerevisiae) (DDX11), transcript variant 1, mRNA
INCENP	1_down	1	cell cycle regulation	YES	NM_001040694	-1.10046	-12.6027	4.20808e-05	A_23_P116387	.	.	inner centromere protein antigens 135/155kDa (INCENP), transcript variant 1, mRNA
VPS4B	1_down	1	cell cycle regulation	YES	NM_004869	-0.794496	-6.23011	0.0036348	A_23_P50156	miR206;.	.	vacuolar protein sorting 4 homolog B (S. cerevisiae) (VPS4B), mRNA
CDCA2	1_down	1	cell cycle regulation	YES	NM_152562	-2.249	-177.419	6.25366e-07	A_24_P323434	.	.	cell division cycle associated 2 (CDCA2), mRNA
NUP37	1_down	1	cell cycle regulation	YES	NM_024057	-0.972808	-9.39308	0.0020972	A_23_P48099	.	.	nucleoporin 37kDa (NUP37), mRNA
H2AFX	1_down	1	cell cycle regulation	YES	NM_002105	-1.66718	-46.4712	1.22901e-06	A_24_P38895	.	.	H2A histone family, member X (H2AFX), mRNA
CCNA1	1_down	1	cell cycle regulation	YES	NM_003914	-0.928672	-8.4854	0.0129225	A_23_P48414	.	.	cyclin A1 (CCNA1), mRNA
CCNA2	1_down	1	cell cycle regulation	YES	NM_001237	-2.06795	-116.937	9.55759e-07	A_23_P58321	.	.	cyclin A2 (CCNA2), mRNA
CDCA5	1_down	1	cell cycle regulation	YES	NM_080668	-1.87764	-75.4472	1.54327e-05	A_23_P104651	miR30e;miR107;miR128b;miR139;miR501;.	.	cell division cycle associated 5 (CDCA5), mRNA
CCAR1	1_down	1	cell cycle regulation	YES	NM_018237	-0.34519	-2.21406	0.0027086	A_23_P115842	.	.	cell division cycle and apoptosis regulator 1 (CCAR1), mRNA
CDCA3	1_down	1	cell cycle regulation	YES	NM_031299	-2.29203	-195.896	1.2308e-06	A_24_P218979	.	.	cell division cycle associated 3 (CDCA3), mRNA
CRYAA	1_down	1	cell cycle regulation	YES	NM_000394	-0.372246	-2.35639	0.0137286	A_23_P132147	miR362;miR362;miR501;.	.	crystallin, alpha A (CRYAA), mRNA
RAN	1_down	1	cell cycle regulation	YES	NM_006325	-0.398165	-2.5013	0.00707804	A_24_P47547	miR107;miR181b;miR503;.	.	RAN, member RAS oncogene family (RAN), mRNA
LIG1	1_down	1	cell cycle regulation	YES	NM_000234	-1.00467	-10.108	0.000842669	A_23_P39116	miR486;miR500;.	.	ligase I, DNA, ATP-dependent (LIG1), mRNA
SKP2	1_down	1	cell cycle regulation	YES	NM_032637	-2.01596	-103.743	1.19745e-05	A_23_P156310	.	.	S-phase kinase-associated protein 2 (p45) (SKP2), transcript variant 2, mRNA
ESPL1	1_down	1	cell cycle regulation	YES	NM_012291	-1.97485	-94.374	1.05963e-06	A_32_P119007	.	.	extra spindle pole bodies homolog 1 (S. cerevisiae) (ESPL1), mRNA
HMG20B	1_down	1	cell cycle regulation	YES	NM_006339	-0.30381	-2.01284	0.00527051	A_23_P119543	.	.	high-mobility group 20B (HMG20B), mRNA
MYH9	1_down	1	cell cycle regulation	YES	NM_002473	-0.742616	-5.52861	0.0290387	A_23_P57497	miR532;.	.	myosin, heavy chain 9, non-muscle (MYH9), mRNA
ESCO2	1_down	1	cell cycle regulation	YES	NM_001017420	-1.91643	-82.4964	6.10936e-06	A_24_P323598	miR181b;miR501;.	.	establishment of cohesion 1 homolog 2 (S. cerevisiae) (ESCO2), mRNA
NCAPD3	1_down	1	cell cycle regulation	YES	NM_015261	-0.859793	-7.24091	7.75289e-05	A_32_P71447	miR383;.	.	non-SMC condensin II complex, subunit D3 (NCAPD3), mRNA
DCTN2	1_down	1	cell cycle regulation	YES	NM_006400	-0.232025	-1.70618	0.034267	A_23_P360167	miR107;.	.	dynactin 2 (p50) (DCTN2), mRNA
NCAPD2	1_down	1	cell cycle regulation	YES	NM_014865	-1.38103	-24.045	4.56749e-05	A_23_P25293	miR128b;miR139;.	.	non-SMC condensin I complex, subunit D2 (NCAPD2), mRNA
UHRF1	1_down	1	cell cycle regulation	YES	NM_013282	-1.81779	-65.734	0.000146356	A_32_P101235	miR152;.	.	ubiquitin-like, containing PHD and RING finger domains, 1 (UHRF1), transcript variant 2, mRNA
MAD2L1	1_down	1	cell cycle regulation	YES	NM_002358	-1.77914	-60.1361	1.00912e-06	A_23_P92441	miR139;.	.	MAD2 mitotic arrest deficient-like 1 (yeast) (MAD2L1), mRNA
SPAG5	1_down	1	cell cycle regulation	YES	NM_006461	-2.39843	-250.282	1.84641e-06	A_23_P89509	.	.	sperm associated antigen 5 (SPAG5), mRNA
ZWINT	1_down	1	cell cycle regulation	YES	NM_001005414	-1.9979	-99.518	1.1412e-05	A_23_P63789	.	.	ZW10 interactor (ZWINT), transcript variant 4, mRNA
C14ORF106	1_down	1	cell cycle regulation	YES	NM_018353	-1.08116	-12.0548	1.15348e-05	A_23_P364107	.	.	chromosome 14 open reading frame 106 (C14orf106), mRNA
CNTROB	1_down	1	cell cycle regulation	YES	NM_001037144	-0.483139	-3.04186	0.0136224	A_23_P9761	.	.	centrobin, centrosomal BRCA2 interacting protein (CNTROB), transcript variant 2, mRNA
CCDC99	1_down	1	cell cycle regulation	YES	NM_017785	-1.02257	-10.5334	6.2062e-06	A_23_P41948	miR28;.	.	coiled-coil domain containing 99 (CCDC99), mRNA
NEK2	1_down	1	cell cycle regulation	YES	NM_002497	-2.14346	-139.144	2.00344e-06	A_24_P319613	.	.	NIMA (never in mitosis gene a)-related kinase 2 (NEK2), mRNA
CEP164	1_down	1	cell cycle regulation	YES	NM_014956	-0.290258	-1.951	0.0151614	A_23_P75609	miR502;.	.	centrosomal protein 164kDa (CEP164), mRNA
CHEK1	1_down	1	cell cycle regulation	YES	NM_001274	-1.31123	-20.4751	1.9374e-05	A_23_P116123	.	.	CHK1 checkpoint homolog (S. pombe) (CHEK1), mRNA
CHEK2	1_down	1	cell cycle regulation	YES	NM_001005735	-1.01159	-10.2705	6.38691e-05	A_23_P109452	.	.	CHK2 checkpoint homolog (S. pombe) (CHEK2), transcript variant 3, mRNA
CALR	1_down	1	cell cycle regulation	YES	NM_004343	-0.695142	-4.95612	0.00220475	A_23_P67288	miR27b;.	.	calreticulin (CALR), mRNA
UHMK1	1_down	1	cell cycle regulation	YES	NM_175866	-0.708604	-5.11216	0.000159569	A_24_P291133	miR30e;miR181b;.	.	U2AF homology motif (UHM) kinase 1 (UHMK1), mRNA
NCAPG2	1_down	1	cell cycle regulation	YES	NM_017760	-1.32815	-21.2887	3.61304e-06	A_23_P168747	.	.	non-SMC condensin II complex, subunit G2 (NCAPG2), mRNA
CDC123	1_down	1	cell cycle regulation	YES	NM_006023	-0.38602	-2.43232	0.00151967	A_24_P303974	.	.	cell division cycle 123 homolog (S. cerevisiae) (CDC123), mRNA
FBXO5	1_down	1	cell cycle regulation	YES	NM_012177	-1.30155	-20.0242	2.47927e-05	A_23_P8241	miR30e;.	.	F-box protein 5 (FBXO5), mRNA
MKI67	1_down	1	cell cycle regulation	YES	NM_002417	-2.19602	-157.044	3.61304e-06	A_24_P346855	.	.	antigen identified by monoclonal antibody Ki-67 (MKI67), mRNA
NUF2	1_down	1	cell cycle regulation	YES	NM_145697	-2.74747	-559.073	9.08961e-06	A_23_P74349	.	.	NUF2, NDC80 kinetochore complex component, homolog (S. cerevisiae) (NUF2), transcript variant 1, mRNA
CDC20	1_down	1	cell cycle regulation	YES	NM_001255	-2.64746	-444.084	2.13774e-06	A_23_P149200	.	.	cell division cycle 20 homolog (S. cerevisiae) (CDC20), mRNA
GAS1	1_down	1	cell cycle regulation	YES	NM_002048	-1.29323	-19.6441	0.000566188	A_23_P83134	.	.	growth arrest-specific 1 (GAS1), mRNA
ATR	1_down	1	cell cycle regulation	YES	NM_001184	-0.379753	-2.39747	0.0491682	A_23_P136058	.	.	ataxia telangiectasia and Rad3 related (ATR), mRNA
RAD54L	1_down	1	cell cycle regulation	YES	NM_003579	-1.73502	-54.328	1.25804e-05	A_23_P74115	.	.	RAD54-like (S. cerevisiae) (RAD54L), mRNA
NOLC1	1_down	1	cell cycle regulation	YES	NM_004741	-0.284079	-1.92344	0.0234987	A_23_P138465	miR27b;miR502;.	.	nucleolar and coiled-body phosphoprotein 1 (NOLC1), mRNA
RAD54B	1_down	1	cell cycle regulation	YES	NM_012415	-0.95077	-8.92833	6.58296e-06	A_23_P82738	miR1;miR206;.	.	RAD54 homolog B (S. cerevisiae) (RAD54B), mRNA
CHAF1A	1_down	1	cell cycle regulation	YES	NM_005483	-1.25747	-18.0912	1.50999e-06	A_24_P53519	.	.	chromatin assembly factor 1, subunit A (p150) (CHAF1A), mRNA
MAP9	1_down	1	cell cycle regulation	YES	NM_001039580	-0.313951	-2.0604	0.0256728	A_23_P92370	.	.	microtubule-associated protein 9 (MAP9), mRNA
CHAF1B	1_down	1	cell cycle regulation	YES	NM_005441	-1.42121	-26.3762	1.2308e-06	A_23_P57306	.	.	chromatin assembly factor 1, subunit B (p60) (CHAF1B), mRNA
STEAP3	1_down	1	cell cycle regulation	YES	NM_182915	-1.00368	-10.0851	0.0110564	A_23_P90601	.	.	STEAP family member 3 (STEAP3), transcript variant 1, mRNA
GAS2L3	1_down	1	cell cycle regulation	YES	NM_174942	-0.742637	-5.52888	0.000144791	A_32_P189204	.	.	growth arrest-specific 2 like 3 (GAS2L3), mRNA
LZTS2	1_down	1	cell cycle regulation	YES	NM_032429	-0.516377	-3.2838	0.0057076	A_23_P149852	.	.	leucine zipper, putative tumor suppressor 2 (LZTS2), mRNA
LZTS1	1_down	1	cell cycle regulation	YES	NM_021020	-0.924794	-8.40996	0.000180858	A_23_P20443	.	.	leucine zipper, putative tumor suppressor 1 (LZTS1), mRNA
GTSE1	1_down	1	cell cycle regulation	YES	NM_016426	-2.22668	-168.531	1.05963e-06	A_23_P57588	.	.	G-2 and S-phase expressed 1 (GTSE1), mRNA
CDT1	1_down	1	cell cycle regulation	YES	NM_030928	-1.31142	-20.4841	2.61357e-06	A_23_P37704	.	.	chromatin licensing and DNA replication factor 1 (CDT1), mRNA
CEP250	1_down	1	cell cycle regulation	YES	NM_001035518	-0.438143	-2.74248	0.00120861	A_24_P162287	.	.	centrosomal protein 250kDa (CEP250), transcript variant 2, mRNA
SEH1L	1_down	1	cell cycle regulation	YES	NM_031216	-1.15219	-14.1968	0.000143456	A_24_P407930	.	.	SEH1-like (S. cerevisiae) (SEH1L), transcript variant 2, mRNA
MTBP	1_down	1	cell cycle regulation	YES	NM_022045	-0.803485	-6.36041	8.24063e-05	A_23_P357794	.	.	Mdm2, transformed 3T3 cell double minute 2, p53 binding protein (mouse) binding protein, 104kDa (MTBP), mRNA
FANCA	1_down	1	cell cycle regulation	YES	NM_000135	-1.2214	-16.6495	3.93489e-05	A_23_P206441	miR26a;miR139;miR206;miR501;.	.	Fanconi anemia, complementation group A (FANCA), transcript variant 1, mRNA
TUBB3	1_down	1	cell cycle regulation	YES	NM_006086	-1.43037	-26.9382	0.00236928	A_24_P258633	.	.	tubulin, beta 3 (TUBB3), mRNA
TAF1L	1_down	1	cell cycle regulation	YES	NM_153809	-0.232743	-1.709	0.0359613	A_23_P419850	.	.	TAF1-like RNA polymerase II, TATA box binding protein (TBP)-associated factor, 210kDa (TAF1L), mRNA
CDC7	1_down	1	cell cycle regulation	YES	NM_003503	-0.702499	-5.0408	0.00419403	A_23_P148807	.	.	cell division cycle 7 homolog (S. cerevisiae) (CDC7), mRNA
CDC6	1_down	1	cell cycle regulation	YES	NM_001254	-0.995606	-9.89933	4.15865e-05	A_23_P49972	miR27b;.	.	cell division cycle 6 homolog (S. cerevisiae) (CDC6), mRNA
RBBP4	1_down	1	cell cycle regulation	YES	NM_005610	-0.300138	-1.9959	0.0277691	A_23_P326691	.	.	retinoblastoma binding protein 4 (RBBP4), mRNA
DSN1	1_down	1	cell cycle regulation	YES	NM_024918	-0.869568	-7.40573	5.83813e-05	A_23_P165937	.	.	DSN1, MIND kinetochore complex component, homolog (S. cerevisiae) (DSN1), mRNA
CCNH	1_down	1	cell cycle regulation	YES	NM_001239	-0.462271	-2.89915	0.00419766	A_23_P30338	.	.	cyclin H (CCNH), mRNA
CCNF	1_down	1	cell cycle regulation	YES	NM_001761	-1.01524	-10.357	1.96089e-05	A_24_P193592	miR24;.	.	cyclin F (CCNF), mRNA
TPX2	1_down	1	cell cycle regulation	YES	NM_012112	-2.05668	-113.942	1.58966e-06	A_23_P68610	miR27b;miR139;.	.	TPX2, microtubule-associated, homolog (Xenopus laevis) (TPX2), mRNA
TP53	1_down	1	cell cycle regulation	YES	NM_000546	-0.433555	-2.71366	0.00272318	A_23_P26810	.	.	tumor protein p53 (Li-Fraumeni syndrome) (TP53), mRNA
PAPD5	1_down	1	cell cycle regulation	YES	NM_001040284	-0.432314	-2.70592	0.0130375	A_24_P940197	.	.	PAP associated domain containing 5 (PAPD5), transcript variant 1, mRNA
RBBP8	1_down	1	cell cycle regulation	YES	NM_002894	-0.646513	-4.43112	0.000141045	A_23_P252371	.	.	retinoblastoma binding protein 8 (RBBP8), transcript variant 1, mRNA
RAD51	1_down	1	cell cycle regulation	YES	NM_002875	-1.63207	-42.862	3.43823e-05	A_23_P88731	miR26a;miR383;.	.	RAD51 homolog (RecA homolog, E. coli) (S. cerevisiae) (RAD51), transcript variant 1, mRNA
CCND1	1_down	1	cell cycle regulation	YES	NM_053056	-2.07936	-120.048	0.00118546	A_23_P202837	miR1;miR101;miR107;miR152;miR181b;miR206;.	.	cyclin D1 (CCND1), mRNA
CCND3	1_down	1	cell cycle regulation	YES	NM_001760	-0.953217	-8.97878	8.08259e-05	A_23_P361773	.	.	cyclin D3 (CCND3), mRNA
FANCD2	1_down	1	cell cycle regulation	YES	NM_001018115	-2.067	-116.681	1.03985e-05	A_32_P24165	.	.	Fanconi anemia, complementation group D2 (FANCD2), transcript variant 2, mRNA
LIN9	1_down	1	cell cycle regulation	YES	NM_173083	-0.29556	-1.97497	0.016991	A_32_P233304	miR28;miR139;miR532;.	.	lin-9 homolog (C. elegans) (LIN9), mRNA
CETN3	1_down	1	cell cycle regulation	YES	NM_004365	-0.821041	-6.62279	0.0082563	A_23_P7732	.	.	centrin, EF-hand protein, 3 (CDC31 homolog, yeast) (CETN3), mRNA
POLA1	1_down	1	cell cycle regulation	YES	NM_016937	-0.371434	-2.35198	0.0149138	A_32_P1701	.	.	polymerase (DNA directed), alpha 1 (POLA1), mRNA
PML	1_down	1	cell cycle regulation	YES	NM_002675	-0.794956	-6.23672	0.00151048	A_24_P198598	miR532;.	.	promyelocytic leukemia (PML), transcript variant 6, mRNA
NCAPH	1_down	1	cell cycle regulation	YES	NM_015341	-2.01781	-104.187	2.94439e-06	A_23_P415443	.	.	non-SMC condensin I complex, subunit H (NCAPH), mRNA
NCAPG	1_down	1	cell cycle regulation	YES	NM_022346	-2.5373	-344.587	2.72518e-06	A_23_P155815	.	.	non-SMC condensin I complex, subunit G (NCAPG), mRNA
MDC1	1_down	1	cell cycle regulation	YES	NM_014641	-0.578535	-3.78909	0.00241501	A_23_P19455	miR133a;miR133b;.	.	mediator of DNA damage checkpoint 1 (MDC1), mRNA
NPAT	1_down	1	cell cycle regulation	YES	NM_002519	-0.348323	-2.2301	0.0129761	A_23_P203013	.	.	nuclear protein, ataxia-telangiectasia locus (NPAT), mRNA
PKD2	1_down	1	cell cycle regulation	YES	NM_000297	-0.727108	-5.33468	0.0474727	A_23_P167324	.	.	polycystic kidney disease 2 (autosomal dominant) (PKD2), mRNA
BUB1	1_down	1	cell cycle regulation	YES	NM_004336	-2.44068	-275.853	2.13774e-06	A_23_P124417	.	.	BUB1 budding uninhibited by benzimidazoles 1 homolog (yeast) (BUB1), mRNA
LOC440577	1_down	1	cell cycle regulation	YES	XM_496355	-0.710273	-1.63611	0.000296365	A_32_P162306	.	.	PREDICTED: similar to nucleophosmin 1 isoform 1 (LOC440577), mRNA
THBS1	1_down	1	cell cycle regulation	YES	NM_003246	-1.8646	-73.2145	0.00107061	A_24_P142118	miR21;miR139;miR206;.	.	thrombospondin 1 (THBS1), mRNA
ZWILCH	1_down	1	cell cycle regulation	YES	NM_017975	-0.753454	-5.66832	0.00121554	A_23_P112673	.	.	Zwilch, kinetochore associated, homolog (Drosophila) (ZWILCH), transcript variant 1, mRNA
BUB3	1_down	1	cell cycle regulation	YES	NM_001007793	-0.603804	-4.01609	0.000250044	A_23_P202316	.	.	BUB3 budding uninhibited by benzimidazoles 3 homolog (yeast) (BUB3), transcript variant 2, mRNA
TXNL4B	1_down	1	cell cycle regulation	YES	NM_017853	-0.388057	-2.44375	0.00967951	A_23_P100469	miR28;miR503;.	.	thioredoxin-like 4B (TXNL4B), mRNA
UPF1	1_down	1	cell cycle regulation	YES	NM_002911	-0.470897	-2.95731	0.00141424	A_24_P194154	.	.	UPF1 regulator of nonsense transcripts homolog (yeast) (UPF1), mRNA
CEP135	1_down	1	cell cycle regulation	YES	NM_025009	-0.384309	-2.42275	0.0302958	A_23_P212792	.	.	centrosomal protein 135kDa (CEP135), mRNA
GMNN	1_down	1	cell cycle regulation	YES	NM_015895	-0.555942	-3.59702	0.00272717	A_23_P19712	.	.	geminin, DNA replication inhibitor (GMNN), mRNA
NASP	1_down	1	cell cycle regulation	YES	NM_172164	-0.750169	-5.62561	0.000157037	A_32_P28365	.	.	nuclear autoantigenic sperm protein (histone-binding) (NASP), transcript variant 1, mRNA
ILF3	1_down	1	cell cycle regulation	YES	NM_004516	-0.585307	-3.84864	0.00238262	A_23_P434944	miR24;miR107;.	.	interleukin enhancer binding factor 3, 90kDa (ILF3), transcript variant 2, mRNA
RPL24	1_down	1	cell cycle regulation	YES	NM_000986	-0.630165	-4.26742	0.000313356	A_23_P256933	.	.	ribosomal protein L24 (RPL24), mRNA
BIRC5	1_down	1	cell cycle regulation	YES	NM_001012271	-3.05009	-1122.26	8.34771e-06	A_23_P118815	miR28;miR107;miR501;.	.	baculoviral IAP repeat-containing 5 (survivin) (BIRC5), transcript variant 3, mRNA
CDKN3	1_down	1	cell cycle regulation	YES	NM_005192	-2.13317	-135.884	3.27246e-06	A_23_P48669	.	.	cyclin-dependent kinase inhibitor 3 (CDK2-associated dual specificity phosphatase) (CDKN3), mRNA
CCNB1	1_down	1	cell cycle regulation	YES	NM_031966	-2.46576	-292.253	2.66731e-06	A_23_P122197	miR383;.	.	cyclin B1 (CCNB1), mRNA
FSD1	1_down	1	cell cycle regulation	YES	NM_024333	-0.720963	-5.25973	0.00431432	A_23_P153651	miR26a;miR107;.	.	fibronectin type III and SPRY domain containing 1 (FSD1), mRNA
MPHOSPH9	1_down	1	cell cycle regulation	YES	NM_022782	-0.351096	-2.24438	0.0087913	A_24_P398500	.	.	M-phase phosphoprotein 9 (MPHOSPH9), mRNA
CCNB2	1_down	1	cell cycle regulation	YES	NM_004701	-2.95984	-911.676	3.91503e-06	A_23_P65757	.	.	cyclin B2 (CCNB2), mRNA
RACGAP1P	1_down	1	cell cycle regulation	YES	AF334184	-0.911665	-1.88122	0.000882484	A_23_P65041	.	.	FKSG42 (FKSG42) mRNA, complete cds.
CHTF18	1_down	1	cell cycle regulation	YES	NM_022092	-1.42351	-26.5159	2.99184e-05	A_32_P44274	.	.	CTF18, chromosome transmission fidelity factor 18 homolog (S. cerevisiae) (CHTF18), mRNA
GAS2L1	1_down	1	cell cycle regulation	YES	NM_152236	-0.755492	-5.69498	0.0022154	A_23_P103041	miR30e;miR107;miR502;.	.	growth arrest-specific 2 like 1 (GAS2L1), transcript variant 2, mRNA
CALM3	1_down	1	cell cycle regulation	YES	NM_005184	-0.604415	-4.02175	0.0102954	A_24_P219785	miR30e;.	.	calmodulin 3 (phosphorylase kinase, delta) (CALM3), mRNA
C21ORF45	1_down	1	cell cycle regulation	YES	NM_018944	-0.765969	-5.83403	0.0020499	A_23_P252335	.	.	chromosome 21 open reading frame 45 (C21orf45), mRNA
CIT	1_down	1	cell cycle regulation	YES	NM_007174	-1.16186	-14.5164	0.00357704	A_23_P420551	miR24;miR28;miR107;miR486;miR532;miR660;.	.	citron (rho-interacting, serine/threonine kinase 21) (CIT), mRNA
APBB2	1_down	1	cell cycle regulation	YES	NM_173075	-0.742798	-5.53092	0.00129114	A_23_P10701	.	.	amyloid beta (A4) precursor protein-binding, family B, member 2 (Fe65-like) (APBB2), mRNA
CALM2	1_down	1	cell cycle regulation	YES	NM_001743	-1.06837	-11.7051	0.0018015	A_23_P326170	.	.	calmodulin 2 (phosphorylase kinase, delta) (CALM2), mRNA
BARD1	1_down	1	cell cycle regulation	YES	NM_000465	-0.510201	-3.23744	0.0195483	A_23_P67771	.	.	BRCA1 associated RING domain 1 (BARD1), mRNA
CEP72	1_down	1	cell cycle regulation	YES	NM_018140	-0.415775	-2.6048	0.0013135	A_23_P302654	.	.	centrosomal protein 72kDa (CEP72), mRNA
MAEA	1_down	1	cell cycle regulation	YES	NM_001017405	-0.417524	-2.61532	0.0060557	A_24_P334445	.	.	macrophage erythroblast attacher (MAEA), transcript variant 1, mRNA
PRC1	1_down	1	cell cycle regulation	YES	NM_003981	-2.39605	-248.915	1.3062e-06	A_23_P206059	.	.	protein regulator of cytokinesis 1 (PRC1), transcript variant 1, mRNA
DBF4	1_down	1	cell cycle regulation	YES	NM_006716	-1.00854	-10.1987	3.3799e-05	A_24_P943358	miR24;miR532;.	.	DBF4 homolog (S. cerevisiae) (DBF4), mRNA
DTYMK	1_down	1	cell cycle regulation	YES	NM_012145	-1.32359	-21.0662	1.64738e-05	A_23_P135364	miR128b;.	.	deoxythymidylate kinase (thymidylate kinase) (DTYMK), mRNA
KNTC1	1_down	1	cell cycle regulation	YES	NM_014708	-1.02409	-10.5704	7.1179e-05	A_23_P136817	.	.	kinetochore associated 1 (KNTC1), mRNA
TTK	1_down	1	cell cycle regulation	YES	NM_003318	-2.44485	-278.517	9.55759e-07	A_23_P259586	.	.	TTK protein kinase (TTK), mRNA
PKMYT1	1_down	1	cell cycle regulation	YES	NM_004203	-2.18432	-152.868	1.2308e-06	A_23_P398515	.	.	protein kinase, membrane associated tyrosine/threonine 1 (PKMYT1), transcript variant 1, mRNA
RBM7	1_down	1	cell cycle regulation	YES	NM_016090	-0.417327	-2.61413	0.0225768	A_23_P138975	.	.	RNA binding motif protein 7 (RBM7), mRNA
CDKN2C	1_down	1	cell cycle regulation	YES	NM_078626	-0.638987	-4.35499	0.0047852	A_23_P85460	.	.	cyclin-dependent kinase inhibitor 2C (p18, inhibits CDK4) (CDKN2C), transcript variant 2, mRNA
OIP5	1_down	1	cell cycle regulation	YES	NM_007280	-1.81627	-65.5047	2.18149e-06	A_23_P379614	miR107;.	.	Opa interacting protein 5 (OIP5), mRNA
TARDBP	1_down	1	cell cycle regulation	YES	NM_007375	-0.201641	-1.59089	0.0432801	A_32_P234935	miR26a;miR152;miR500;.	.	TAR DNA binding protein (TARDBP), mRNA
PARD3B	1_down	1	cell cycle regulation	YES	NM_152526	-0.520474	-3.31492	0.00704436	A_24_P34534	.	.	par-3 partitioning defective 3 homolog B (C. elegans) (PARD3B), transcript variant b, mRNA
ASPM	1_down	1	cell cycle regulation	YES	NM_018136	-2.582	-381.942	1.22901e-06	A_23_P52017	.	.	asp (abnormal spindle) homolog, microcephaly associated (Drosophila) (ASPM), mRNA
EGFR	1_down	1	cell cycle regulation	YES	NM_005228	-0.854903	-7.15983	0.000392417	A_23_P215790	miR24;miR206;.	.	epidermal growth factor receptor (erythroblastic leukemia viral (v-erb-b) oncogene homolog, avian) (EGFR), transcript variant 1, mRNA
SGOL2	1_down	1	cell cycle regulation	YES	NM_152524	-1.79326	-62.1242	1.22901e-06	A_23_P411335	.	.	shugoshin-like 2 (S. pombe) (SGOL2), mRNA
RBL1	1_down	1	cell cycle regulation	YES	NM_002895	-0.429444	-2.68809	0.00483494	A_23_P28733	.	.	retinoblastoma-like 1 (p107) (RBL1), transcript variant 1, mRNA
SGOL1	1_down	1	cell cycle regulation	YES	NM_001012409	-1.93147	-85.4016	1.22901e-06	A_24_P225970	miR362;miR362;miR502;.	.	shugoshin-like 1 (S. pombe) (SGOL1), transcript variant A1, mRNA
MND1	1_down	1	cell cycle regulation	YES	NM_032117	-1.57932	-37.9596	1.93094e-06	A_23_P133123	.	.	meiotic nuclear divisions 1 homolog (S. cerevisiae) (MND1), mRNA
TACC3	1_down	1	cell cycle regulation	YES	NM_006342	-2.10353	-126.92	1.59587e-06	A_23_P212844	miR152;.	.	transforming, acidic coiled-coil containing protein 3 (TACC3), mRNA
TACC1	1_down	1	cell cycle regulation	YES	NM_006283	-0.801768	-6.33532	0.00328624	A_24_P25354	miR27b;miR28;miR107;miR152;miR181b;miR503;miR660;.	.	transforming, acidic coiled-coil containing protein 1 (TACC1), mRNA
PA2G4	1_down	1	cell cycle regulation	YES	NM_006191	-0.558872	-3.62137	0.000590969	A_23_P116679	miR383;.	.	proliferation-associated 2G4, 38kDa (PA2G4), mRNA
EP300	1_down	1	cell cycle regulation	YES	NM_001429	-0.392105	-2.46663	0.00748599	A_23_P40693	miR1;miR206;.	.	E1A binding protein p300 (EP300), mRNA
TIMELESS	1_down	1	cell cycle regulation	YES	NM_003920	-0.98557	-9.67319	5.35177e-05	A_23_P53276	miR28;.	.	timeless homolog (Drosophila) (TIMELESS), mRNA
AKAP8	1_down	1	cell cycle regulation	YES	NM_005858	-0.319824	-2.08845	0.011397	A_23_P142380	.	.	A kinase (PRKA) anchor protein 8 (AKAP8), mRNA
PDCD6IP	1_down	1	cell cycle regulation	YES	NM_013374	-0.600926	-3.98957	0.00835926	A_23_P60816	miR383;miR502;miR503;miR532;.	.	programmed cell death 6 interacting protein (PDCD6IP), mRNA
DST	1_down	1	cell cycle regulation	YES	NM_001723	-0.48428	-3.04986	0.0111389	A_23_P59388	.	.	dystonin (DST), transcript variant 1e, mRNA
UBA52	1_down	1	cell cycle regulation	YES	NM_001033930	-0.409552	-2.56775	0.0271557	A_23_P56195	miR152;miR193a;.	.	ubiquitin A-52 residue ribosomal protein fusion product 1 (UBA52), transcript variant 1, mRNA
BLM	1_down	1	cell cycle regulation	YES	NM_000057	-1.65627	-45.318	9.59176e-06	A_23_P88630	.	.	Bloom syndrome (BLM), mRNA
LRRCC1	1_down	1	cell cycle regulation	YES	NM_033402	-0.780802	-6.03674	0.00028406	A_24_P307695	miR206;.	.	leucine rich repeat and coiled-coil domain containing 1 (LRRCC1), transcript variant 1, mRNA
NEDD9	1_down	1	cell cycle regulation	YES	NM_006403	-0.862477	-7.2858	0.0432313	A_23_P344555	miR1;miR24;miR30d;miR30e;miR133b;miR206;miR362;miR362;miR501;miR502;.	.	neural precursor cell expressed, developmentally down-regulated 9 (NEDD9), transcript variant 1, mRNA
ANLN	1_down	1	cell cycle regulation	YES	NM_018685	-2.08788	-122.428	9.03896e-07	A_23_P356684	miR532;.	.	anillin, actin binding protein (ANLN), mRNA
CCNG2	1_down	1	cell cycle regulation	YES	NM_004354	-0.883479	-7.64678	0.000399769	A_23_P110122	miR152;miR502;miR660;.	.	cyclin G2 (CCNG2), mRNA
TUBB	1_down	1	cell cycle regulation	YES	NM_178014	-0.97853	-9.51765	0.00170521	A_32_P78528	miR206;miR501;.	.	tubulin, beta (TUBB), mRNA
NPM1	1_down	1	cell cycle regulation	YES	NM_001037738	-0.713925	-5.17517	0.000439516	A_24_P832113	.	.	nucleophosmin (nucleolar phosphoprotein B23, numatrin) (NPM1), transcript variant 3, mRNA
PSMB2	1_down	1	cell cycle regulation	YES	NM_002794	-0.242097	-1.74621	0.049736	A_24_P284893	.	.	proteasome (prosome, macropain) subunit, beta type, 2 (PSMB2), mRNA
HELLS	1_down	1	cell cycle regulation	YES	NM_018063	-1.43113	-26.9857	3.72746e-05	A_23_P12816	.	.	helicase, lymphoid-specific (HELLS), mRNA
TFDP1	1_down	1	cell cycle regulation	YES	NM_007111	-0.337488	-2.17514	0.00448746	A_24_P483083	.	.	transcription factor Dp-1 (TFDP1), mRNA
CREBL2	1_down	1	cell cycle regulation	YES	NM_001310	-0.942069	-8.75122	0.00478962	A_23_P14026	miR21;miR24;miR107;miR383;miR501;.	.	cAMP responsive element binding protein-like 2 (CREBL2), mRNA
TAF2	1_down	1	cell cycle regulation	YES	NM_003184	-0.273081	-1.87534	0.010538	A_24_P385119	.	.	TAF2 RNA polymerase II, TATA box binding protein (TBP)-associated factor, 150kDa (TAF2), mRNA
CKAP2	1_down	1	cell cycle regulation	YES	NM_018204	-1.5399	-34.6657	7.71151e-05	A_24_P99090	.	.	cytoskeleton associated protein 2 (CKAP2), mRNA
TAF1	1_down	1	cell cycle regulation	YES	NM_004606	-0.355141	-2.26538	0.00501704	A_23_P11237	.	.	TAF1 RNA polymerase II, TATA box binding protein (TBP)-associated factor, 250kDa (TAF1), transcript variant 1, mRNA
SUV39H1	1_down	1	cell cycle regulation	YES	NM_003173	-0.475039	-2.98565	0.0046073	A_23_P422193	.	.	suppressor of variegation 3-9 homolog 1 (Drosophila) (SUV39H1), mRNA
BRCA1	1_down	1	cell cycle regulation	YES	NM_007295	-0.663002	-4.60258	0.000268957	A_23_P207400	.	.	breast cancer 1, early onset (BRCA1), transcript variant BRCA1b, mRNA
SUV39H2	1_down	1	cell cycle regulation	YES	NM_024670	-0.61107	-4.08386	0.000680466	A_23_P202390	miR28;miR152;.	.	suppressor of variegation 3-9 homolog 2 (Drosophila) (SUV39H2), mRNA
PLK1	1_down	1	cell cycle regulation	YES	NM_005030	-1.79405	-62.2367	1.17593e-06	A_23_P118174	.	.	polo-like kinase 1 (Drosophila) (PLK1), mRNA
POLD1	1_down	1	cell cycle regulation	YES	NM_002691	-0.442888	-2.7726	0.00214769	A_23_P50456	.	.	polymerase (DNA directed), delta 1, catalytic subunit 125kDa (POLD1), mRNA
SMC1A	1_down	1	cell cycle regulation	YES	NM_006306	-0.5821	-3.82032	0.00300768	A_23_P217411	miR24;miR28;miR193a;miR486;miR500;miR532;.	.	structural maintenance of chromosomes 1A (SMC1A), mRNA
MYH10	1_down	1	cell cycle regulation	YES	NM_005964	-0.470234	-2.9528	0.00486371	A_24_P34168	miR27b;miR503;.	.	myosin, heavy chain 10, non-muscle (MYH10), mRNA
E2F1	1_down	1	cell cycle regulation	YES	NM_005225	-1.83053	-67.6908	1.1565e-06	A_23_P80032	.	.	E2F transcription factor 1 (E2F1), mRNA
KIF23	1_down	1	cell cycle regulation	YES	NM_138555	-1.4718	-29.6346	2.38432e-05	A_23_P48835	miR107;.	.	kinesin family member 23 (KIF23), transcript variant 1, mRNA
KIF22	1_down	1	cell cycle regulation	YES	NM_007317	-1.82541	-66.8977	4.43742e-06	A_23_P54622	.	.	kinesin family member 22 (KIF22), mRNA
E2F2	1_down	1	cell cycle regulation	YES	NM_004091	-1.81386	-65.1423	6.37346e-06	A_23_P408955	miR502;.	.	E2F transcription factor 2 (E2F2), mRNA
NBN	1_down	1	cell cycle regulation	YES	NM_001024688	-0.60204	-3.99981	0.00264034	A_23_P251480	miR24;miR152;miR206;miR362;miR362;.	.	nibrin (NBN), transcript variant 2, mRNA
E2F4	1_down	1	cell cycle regulation	YES	NM_001950	-0.46393	-2.91025	0.00143654	A_23_P152218	.	.	E2F transcription factor 4, p107/p130-binding (E2F4), mRNA
MEN1	1_down	1	cell cycle regulation	YES	NM_130803	-0.567699	-3.69572	0.00194516	A_23_P75453	.	.	multiple endocrine neoplasia I (MEN1), transcript variant e1E, mRNA
FAM83D	1_down	1	cell cycle regulation	YES	NM_030919	-2.46256	-290.109	4.36054e-07	A_23_P323751	miR383;miR486;.	.	family with sequence similarity 83, member D (FAM83D), mRNA
KIF2C	1_down	1	cell cycle regulation	YES	NM_006845	-2.6839	-482.944	1.79975e-06	A_23_P34788	.	.	kinesin family member 2C (KIF2C), mRNA
NDE1	1_down	1	cell cycle regulation	YES	NM_017668	-0.492733	-3.1098	0.0088761	A_24_P210675	miR107;miR181b;miR206;miR383;.	.	nudE nuclear distribution gene E homolog 1 (A. nidulans) (NDE1), mRNA
MCM7	1_down	1	cell cycle regulation	YES	NM_182776	-1.27653	-18.903	3.09976e-05	A_23_P93690	.	.	MCM7 minichromosome maintenance deficient 7 (S. cerevisiae) (MCM7), transcript variant 2, mRNA
PCBP4	1_down	1	cell cycle regulation	YES	NM_033010	-0.502254	-3.17873	0.0121669	A_23_P166807	.	.	poly(rC) binding protein 4 (PCBP4), transcript variant 4, mRNA
PSMC3IP	1_down	1	cell cycle regulation	YES	NM_013290	-0.837847	-6.8841	0.0033055	A_24_P287941	.	.	PSMC3 interacting protein (PSMC3IP), transcript variant 1, mRNA
RANBP1	1_down	1	cell cycle regulation	YES	NM_002882	-0.389573	-2.4523	0.0174306	A_23_P91590	.	.	RAN binding protein 1 (RANBP1), mRNA
PSMD5	1_down	1	cell cycle regulation	YES	NM_005047	-0.449465	-2.81491	0.00604044	A_23_P43434	miR21;miR383;miR501;miR532;.	.	proteasome (prosome, macropain) 26S subunit, non-ATPase, 5 (PSMD5), mRNA
SNHG3-RCC1	1_down	1	cell cycle regulation	YES	NM_001048197	-0.6704	-4.68166	0.00113491	A_23_P46309	.	.	regulator of chromosome condensation 1 (SNHG3-RCC1), transcript variant 1, mRNA
ZW10	1_down	1	cell cycle regulation	YES	NM_004724	-0.264039	-1.8367	0.0323623	A_23_P64204	.	.	ZW10, kinetochore associated, homolog (Drosophila) (ZW10), mRNA
KHDRBS1	1_down	1	cell cycle regulation	YES	NM_006559	-0.639963	-4.36478	0.00203871	A_23_P200386	.	.	KH domain containing, RNA binding, signal transduction associated 1 (KHDRBS1), mRNA
KIF11	1_down	1	cell cycle regulation	YES	NM_004523	-2.11902	-131.527	1.2308e-06	A_23_P52278	miR660;.	.	kinesin family member 11 (KIF11), mRNA
KIF15	1_down	1	cell cycle regulation	YES	NM_020242	-2.24238	-174.737	4.29806e-06	A_23_P80902	.	.	kinesin family member 15 (KIF15), mRNA
NUSAP1	1_down	1	cell cycle regulation	YES	NM_016359	-2.46841	-294.042	1.32806e-06	A_24_P416079	.	.	nucleolar and spindle associated protein 1 (NUSAP1), transcript variant 1, mRNA
UBE2I	1_down	1	cell cycle regulation	YES	NM_194259	-0.347775	-2.22728	0.0203626	A_23_P152107	.	.	ubiquitin-conjugating enzyme E2I (UBC9 homolog, yeast) (UBE2I), transcript variant 2, mRNA
MCM2	1_down	1	cell cycle regulation	YES	NM_004526	-1.18065	-15.1583	6.84743e-05	A_32_P103633	miR30a;miR30d;.	.	MCM2 minichromosome maintenance deficient 2, mitotin (S. cerevisiae) (MCM2), mRNA
PBK	1_down	1	cell cycle regulation	YES	NM_018492	-2.82115	-662.448	3.5358e-06	A_32_P62997	miR28;.	.	PDZ binding kinase (PBK), mRNA
UBE2C	1_down	1	cell cycle regulation	YES	NM_181803	-2.57804	-378.48	5.63188e-06	A_24_P297539	.	.	ubiquitin-conjugating enzyme E2C (UBE2C), transcript variant 6, mRNA
MCM3	1_down	1	cell cycle regulation	YES	NM_002388	-0.954181	-8.99872	0.000144791	A_23_P7873	.	.	MCM3 minichromosome maintenance deficient 3 (S. cerevisiae) (MCM3), mRNA
HMGA2	1_down	1	cell cycle regulation	YES	NM_003483	-1.53653	-34.3976	5.31124e-05	A_23_P95930	.	.	high mobility group AT-hook 2 (HMGA2), transcript variant 1, mRNA
CDK4	1_down	1	cell cycle regulation	YES	NM_000075	-0.341654	-2.19611	0.0118994	A_23_P24997	.	.	cyclin-dependent kinase 4 (CDK4), mRNA
CDK2	1_down	1	cell cycle regulation	YES	NM_001798	-0.65881	-4.55837	8.86509e-05	A_23_P98898	.	.	cyclin-dependent kinase 2 (CDK2), transcript variant 1, mRNA
NEK11	1_down	1	cell cycle regulation	YES	NM_024800	-0.545542	-3.5119	0.00109862	A_23_P211973	miR24;.	.	NIMA (never in mitosis gene a)- related kinase 11 (NEK11), transcript variant 1, mRNA
MCM6	1_down	1	cell cycle regulation	YES	NM_005915	-0.877886	-7.54894	5.09577e-05	A_23_P90612	miR500;.	.	minichromosome maintenance deficient 6 homolog (S. cerevisiae) (MCM6), mRNA
EML4	1_down	1	cell cycle regulation	YES	NM_019063	-0.936019	-8.63016	8.295e-05	A_23_P143127	miR128b;miR502;miR660;.	.	echinoderm microtubule associated protein like 4 (EML4), mRNA
ARL3	1_down	1	cell cycle regulation	YES	NM_004311	-0.708996	-5.11677	0.0140645	A_23_P63711	miR28;miR30e;.	.	ADP-ribosylation factor-like 3 (ARL3), mRNA
GAK	1_down	1	cell cycle regulation	YES	NM_005255	-0.327877	-2.12754	0.0251496	A_24_P397150	.	.	cyclin G associated kinase (GAK), mRNA
PPM1G	1_down	1	cell cycle regulation	YES	NM_177983	-0.220807	-1.66267	0.03152	A_23_P209477	.	.	protein phosphatase 1G (formerly 2C), magnesium-dependent, gamma isoform (PPM1G), transcript variant 1, mRNA
SASS6	1_down	1	cell cycle regulation	YES	NM_194292	-0.267477	-1.8513	0.0310279	A_24_P349151	.	.	spindle assembly 6 homolog (C. elegans) (SASS6), mRNA
PSME1	1_down	1	cell cycle regulation	YES	NM_006263	-0.491719	-3.10255	0.0340551	A_23_P151610	.	.	proteasome (prosome, macropain) activator subunit 1 (PA28 alpha) (PSME1), transcript variant 1, mRNA
PSME2	1_down	1	cell cycle regulation	YES	NM_002818	-0.671985	-4.69878	0.00458861	A_23_P65427	.	.	proteasome (prosome, macropain) activator subunit 2 (PA28 beta) (PSME2), mRNA
NSL1	1_down	1	cell cycle regulation	YES	NM_015471	-0.261036	-1.82405	0.0134789	A_24_P370970	.	.	NSL1, MIND kinetochore complex component, homolog (S. cerevisiae) (NSL1), transcript variant 1, mRNA
CDK2AP1	1_down	1	cell cycle regulation	YES	NM_004642	-0.448953	-2.8116	0.0457629	A_23_P139486	.	.	CDK2-associated protein 1 (CDK2AP1), mRNA
BUB1B	1_down	1	cell cycle regulation	YES	NM_001211	-2.6935	-493.741	2.06292e-06	A_23_P163481	miR27b;miR128b;miR486;.	.	BUB1 budding uninhibited by benzimidazoles 1 homolog beta (yeast) (BUB1B), mRNA
PSME3	1_down	1	cell cycle regulation	YES	NM_005789	-0.291062	-1.95462	0.0136467	A_24_P352864	miR28;miR107;.	.	proteasome (prosome, macropain) activator subunit 3 (PA28 gamma; Ki) (PSME3), transcript variant 1, mRNA
MDM4	1_down	1	cell cycle regulation	YES	NM_002393	-0.628419	-4.25029	0.00264665	A_24_P362432	.	.	Mdm4, transformed 3T3 cell double minute 4, p53 binding protein (mouse) (MDM4), mRNA
KPNA2	1_down	1	cell cycle regulation	YES	NM_002266	-0.882209	-7.62446	0.00035801	A_23_P125265	.	.	karyopherin alpha 2 (RAG cohort 1, importin alpha 1) (KPNA2), mRNA
PSMB10	1_down	1	cell cycle regulation	YES	NM_002801	-0.429028	-2.68552	0.0120421	A_23_P140807	.	.	proteasome (prosome, macropain) subunit, beta type, 10 (PSMB10), mRNA
CKS1B	1_down	1	cell cycle regulation	YES	NM_001826	-1.39722	-24.9583	1.31835e-06	A_32_P192430	miR27b;miR139;miR181b;.	.	CDC28 protein kinase regulatory subunit 1B (CKS1B), mRNA
FOXM1	1_down	1	cell cycle regulation	YES	NM_202002	-2.51917	-330.5	2.76814e-06	A_23_P151150	miR28;miR152;.	.	forkhead box M1 (FOXM1), transcript variant 1, mRNA
CDC73	1_down	1	cell cycle regulation	YES	NM_024529	-0.379548	-2.39634	0.00416974	A_23_P137731	.	.	cell division cycle 73, Paf1/RNA polymerase II complex component, homolog (S. cerevisiae) (CDC73), mRNA
CEP55	1_down	1	cell cycle regulation	YES	NM_018131	-2.34932	-223.523	2.72518e-06	A_23_P115872	miR107;.	.	centrosomal protein 55kDa (CEP55), mRNA
TCF7L2	1_down	1	cell cycle regulation	YES	NM_030756	-0.564234	-3.66635	0.0345508	A_23_P389588	.	.	transcription factor 7-like 2 (T-cell specific, HMG-box) (TCF7L2), mRNA
RPA1	1_down	1	cell cycle regulation	YES	NM_002945	-0.721972	-5.27196	0.000228797	A_23_P107073	miR133a;miR133b;miR532;.	.	replication protein A1, 70kDa (RPA1), mRNA
TSPYL2	1_down	1	cell cycle regulation	YES	NM_022117	-0.324131	-2.10927	0.0186173	A_23_P170608	.	.	TSPY-like 2 (TSPYL2), mRNA
HSPA2	1_down	1	cell cycle regulation	YES	NM_021979	-0.727729	-5.34231	0.0151983	A_23_P88303	.	.	heat shock 70kDa protein 2 (HSPA2), mRNA
CENPA	1_down	1	cell cycle regulation	YES	NM_001809	-2.27926	-190.221	2.73051e-06	A_24_P413884	miR21;miR28;miR107;.	.	centromere protein A (CENPA), transcript variant 1, mRNA
PINX1	1_down	1	cell cycle regulation	YES	NM_017884	-0.301987	-2.00441	0.011636	A_24_P235360	.	.	PIN2-interacting protein 1 (PINX1), mRNA
EXO1	1_down	1	cell cycle regulation	YES	NM_003686	-1.55518	-35.9067	1.45e-05	A_23_P23303	.	.	exonuclease 1 (EXO1), transcript variant 3, mRNA
ERH	1_down	1	cell cycle regulation	YES	NM_004450	-0.483724	-3.04596	0.00689607	A_23_P128734	.	.	enhancer of rudimentary homolog (Drosophila) (ERH), mRNA
MSH2	1_down	1	cell cycle regulation	YES	NM_000251	-0.347112	-2.22389	0.0380269	A_23_P102471	miR24;.	.	mutS homolog 2, colon cancer, nonpolyposis type 1 (E. coli) (MSH2), mRNA
PSRC1	1_down	1	cell cycle regulation	YES	NM_032636	-2.26389	-183.607	4.63815e-06	A_23_P46539	.	.	proline/serine-rich coiled-coil 1 (PSRC1), transcript variant 1, mRNA
KIF18A	1_down	1	cell cycle regulation	YES	NM_031217	-1.59717	-39.5525	1.29681e-05	A_23_P150667	.	.	kinesin family member 18A (KIF18A), mRNA
ANXA1	1_down	1	cell cycle regulation	YES	NM_000700	-0.512725	-3.25631	0.00103024	A_23_P94501	.	.	annexin A1 (ANXA1), mRNA
CENPF	1_down	1	cell cycle regulation	YES	NM_016343	-2.29856	-198.865	5.42401e-07	A_24_P96780	.	.	centromere protein F, 350/400ka (mitosin) (CENPF), mRNA
CENPE	1_down	1	cell cycle regulation	YES	NM_001813	-2.43217	-270.501	1.1282e-06	A_23_P253524	.	.	centromere protein E, 312kDa (CENPE), mRNA
CDC25C	1_down	1	cell cycle regulation	YES	NM_001790	-2.19381	-156.247	9.03896e-07	A_23_P70249	.	.	cell division cycle 25 homolog C (S. cerevisiae) (CDC25C), transcript variant 1, mRNA
RACGAP1	1_down	1	cell cycle regulation	YES	NM_013277	-1.6991	-50.0153	7.07573e-06	A_23_P65110	miR28;miR152;miR362;miR362;miR501;.	.	Rac GTPase activating protein 1 (RACGAP1), mRNA
CENPJ	1_down	1	cell cycle regulation	YES	NM_018451	-0.459439	-2.88031	0.00486371	A_24_P298996	.	.	centromere protein J (CENPJ), mRNA
SMC2	1_down	1	cell cycle regulation	YES	NM_001042550	-1.10671	-12.7852	6.96262e-06	A_23_P60271	.	.	structural maintenance of chromosomes 2 (SMC2), transcript variant 1, mRNA
SMC3	1_down	1	cell cycle regulation	YES	NM_005445	-0.363145	-2.30752	0.00272416	A_23_P138631	.	.	structural maintenance of chromosomes 3 (SMC3), mRNA
GSG2	1_down	1	cell cycle regulation	YES	NM_031965	-0.723047	-5.28502	0.00664085	A_23_P66732	.	.	germ cell associated 2 (haspin) (GSG2), mRNA
CDC25A	1_down	1	cell cycle regulation	YES	NM_001789	-0.870721	-7.42543	6.87819e-05	A_24_P397107	miR24;miR107;miR181b;.	.	cell division cycle 25 homolog A (S. cerevisiae) (CDC25A), transcript variant 1, mRNA
SMC4	1_down	1	cell cycle regulation	YES	NM_005496	-1.40329	-25.3096	2.58609e-05	A_23_P91900	miR1;miR181b;miR206;miR532;.	.	structural maintenance of chromosomes 4 (SMC4), transcript variant 1, mRNA
CDC25B	1_down	1	cell cycle regulation	YES	NM_021873	-1.06904	-11.7231	3.65594e-05	A_23_P210726	.	.	cell division cycle 25 homolog B (S. cerevisiae) (CDC25B), transcript variant 1, mRNA
CKS2	1_down	1	cell cycle regulation	YES	NM_001827	-1.60907	-40.6506	4.99312e-06	A_23_P71727	.	.	CDC28 protein kinase regulatory subunit 2 (CKS2), mRNA
CUL4B	1_down	1	cell cycle regulation	YES	NM_003588	-0.983561	-9.62856	0.00140386	A_23_P422178	miR26a;.	.	cullin 4B (CUL4B), mRNA
C13ORF34	1_down	1	cell cycle regulation	YES	NM_024808	-1.48333	-30.4321	2.55384e-06	A_23_P25626	.	.	chromosome 13 open reading frame 34 (C13orf34), mRNA
PEX11B	1_down	1	cell cycle regulation	YES	NM_003846	-0.483183	-3.04217	0.00491451	A_23_P126899	.	.	peroxisomal biogenesis factor 11B (PEX11B), mRNA
CDCA7L	1_down	1	cell cycle regulation	YES	NM_018719	-0.708703	-5.11332	0.000649025	A_24_P274795	.	.	cell division cycle associated 7-like (CDCA7L), mRNA
DIAPH2	1_down	1	cell cycle regulation	YES	NM_006729	-0.284847	-1.92685	0.0281451	A_32_P50834	.	.	diaphanous homolog 2 (Drosophila) (DIAPH2), transcript variant 156, mRNA
AHCTF1	1_down	1	cell cycle regulation	YES	NM_015446	-0.681501	-4.80288	0.0204764	A_24_P28657	miR362;miR362;miR501;.	.	AT hook containing transcription factor 1 (AHCTF1), mRNA
CDC40	1_down	1	cell cycle regulation	YES	NM_015891	-0.576434	-3.7708	0.0124257	A_23_P33455	miR28;miR501;.	.	cell division cycle 40 homolog (S. cerevisiae) (CDC40), mRNA
NOTCH1	1_down	1	cell cycle regulation	YES	NM_017617	-1.30634	-20.246	0.000780683	A_23_P60387	miR139;.	.	Notch homolog 1, translocation-associated (Drosophila) (NOTCH1), mRNA
CDC14B	1_down	1	cell cycle regulation	YES	NM_033331	-0.479941	-3.01954	0.0136047	A_23_P216679	.	.	CDC14 cell division cycle 14 homolog B (S. cerevisiae) (CDC14B), transcript variant 2, mRNA
MCM5	1_down	1	cell cycle regulation	YES	NM_006739	-1.56088	-36.3814	2.51746e-06	A_23_P132277	.	.	MCM5 minichromosome maintenance deficient 5, cell division cycle 46 (S. cerevisiae) (MCM5), mRNA
CFL1	1_down	1	cell cycle regulation	YES	NM_005507	-0.531246	-3.39817	0.000853088	A_32_P148710	.	.	cofilin 1 (non-muscle) (CFL1), mRNA
ZBTB16	1_down	1	cell cycle regulation	YES	NM_006006	-1.06898	-11.7213	0.000771108	A_23_P104804	.	.	zinc finger and BTB domain containing 16 (ZBTB16), transcript variant 1, mRNA
ERCC2	1_down	1	cell cycle regulation	YES	NM_000400	-0.545138	-3.50863	0.00579002	A_23_P130488	.	.	excision repair cross-complementing rodent repair deficiency, complementation group 2 (xeroderma pigmentosum D) (ERCC2), mRNA
CENPO	1_down	1	cell cycle regulation	YES	NM_024322	-0.798911	-6.29377	0.000145387	A_23_P50990	.	.	centromere protein O (CENPO), mRNA
CENPH	1_down	1	cell cycle regulation	YES	NM_022909	-1.77441	-59.485	3.77184e-05	A_23_P110802	miR21;.	.	centromere protein H (CENPH), mRNA
XPO1	1_down	1	cell cycle regulation	YES	NM_003400	-0.479583	-3.01705	0.00119433	A_23_P40078	.	.	exportin 1 (CRM1 homolog, yeast) (XPO1), mRNA
ILKAP	1_down	1	cell cycle regulation	YES	NM_176799	-0.345241	-2.21432	0.0175061	A_23_P142590	.	.	integrin-linked kinase-associated serine/threonine phosphatase 2C (ILKAP), transcript variant 2, mRNA
CEP76	1_down	1	cell cycle regulation	YES	NM_024899	-0.42651	-2.66999	0.0240381	A_23_P107513	miR128b;.	.	centrosomal protein 76kDa (CEP76), mRNA
CSNK2A2	1_down	1	cell cycle regulation	YES	NM_001896	-0.342032	-2.19802	0.0159752	A_23_P14915	.	.	casein kinase 2, alpha prime polypeptide (CSNK2A2), mRNA
ALOX15B	1_down	1	cell cycle regulation	YES	NM_001141	-2.7507	-563.249	1.51292e-05	A_23_P60627	.	.	arachidonate 15-lipoxygenase, type B (ALOX15B), transcript variant d, mRNA
CAV2	1_down	1	cell cycle regulation	YES	NM_001233	-0.734035	-5.42045	0.00881472	A_23_P123071	miR30e;miR107;.	.	caveolin 2 (CAV2), transcript variant 1, mRNA
CDK5R1	1_down	1	cell cycle regulation	YES	NM_003885	-0.257235	-1.80815	0.0358517	A_23_P141467	miR107;miR383;miR501;.	.	cyclin-dependent kinase 5, regulatory subunit 1 (p35) (CDK5R1), mRNA
CDK5R2	1_down	1	cell cycle regulation	YES	NM_003936	-0.330513	-2.14049	0.022475	A_23_P79323	.	.	cyclin-dependent kinase 5, regulatory subunit 2 (p39) (CDK5R2), mRNA
TRRAP	1_down	1	cell cycle regulation	YES	NM_003496	-0.324429	-2.11071	0.0206093	A_23_P94053	miR30e;.	.	transformation/transcription domain-associated protein (TRRAP), mRNA
OBFC2A	1_down	1	cell cycle regulation	YES	NM_001031716	-0.998682	-9.96971	0.000645302	A_24_P229531	miR107;miR181b;.	.	oligonucleotide/oligosaccharide-binding fold containing 2A (OBFC2A), mRNA
HECTD3	1_down	1	cell cycle regulation	YES	NM_024602	-0.305895	-2.02253	0.0210478	A_23_P149221	.	.	HECT domain containing 3 (HECTD3), mRNA
BMP4	1_down	1	cell cycle regulation	YES	NM_001202	-1.01114	-10.2598	0.0140658	A_23_P54144	.	.	bone morphogenetic protein 4 (BMP4), transcript variant 1, mRNA
PLK4	1_down	1	cell cycle regulation	YES	NM_014264	-1.81144	-64.7797	9.19772e-07	A_23_P155969	.	.	polo-like kinase 4 (Drosophila) (PLK4), mRNA
HDAC1	1_down	1	cell cycle regulation	YES	NM_004964	-0.992027	-9.81809	7.58215e-05	A_23_P114656	.	.	histone deacetylase 1 (HDAC1), mRNA
ETS1	1_down	1	cell cycle regulation	YES	NM_005238	-0.917151	-8.26325	0.00083918	A_24_P751074	miR1;miR27b;miR28;miR139;miR152;miR206;miR362;miR362;miR383;miR500;miR501;miR502;.	.	v-ets erythroblastosis virus E26 oncogene homolog 1 (avian) (ETS1), mRNA
PDCD4	1_down	1	cell cycle regulation	YES	NM_145341	-0.884653	-7.66749	0.011762	A_23_P258862	miR206;miR532;.	.	programmed cell death 4 (neoplastic transformation inhibitor) (PDCD4), transcript variant 2, mRNA
FANCG	1_down	1	cell cycle regulation	YES	NM_004629	-1.3981	-25.0092	2.18196e-05	A_23_P71644	.	.	Fanconi anemia, complementation group G (FANCG), mRNA
XPC	1_down	1	cell cycle regulation	YES	NM_004628	-0.508557	-3.2252	0.0480043	A_24_P88921	miR486;.	.	xeroderma pigmentosum, complementation group C (XPC), mRNA
GADD45G	1_down	1	cell cycle regulation	YES	NM_006705	-1.14377	-13.9243	0.00171611	A_24_P120934	miR107;.	.	growth arrest and DNA-damage-inducible, gamma (GADD45G), mRNA
NGFR	1_down	1	cell cycle regulation	YES	NM_002507	-2.5127	-325.612	0.000108708	A_23_P389897	miR24;miR27b;miR128b;.	.	nerve growth factor receptor (TNFR superfamily, member 16) (NGFR), mRNA
GADD45B	1_down	1	cell cycle regulation	YES	NM_015675	-1.02868	-10.6826	0.00431092	A_24_P239606	miR21;miR30e;.	.	growth arrest and DNA-damage-inducible, beta (GADD45B), mRNA
RPS15A	1_down	1	cell cycle regulation	YES	NM_001019	-0.389033	-2.44925	0.0244883	A_32_P14744	.	.	ribosomal protein S15a (RPS15A), transcript variant 2, mRNA
ID2	1_down	1	cell cycle regulation	YES	NM_002166	-1.81206	-64.8727	0.000252622	A_23_P143143	.	.	inhibitor of DNA binding 2, dominant negative helix-loop-helix protein (ID2), mRNA
ID3	1_down	1	cell cycle regulation	YES	NM_002167	-2.31002	-204.184	7.95665e-06	A_23_P137381	.	.	inhibitor of DNA binding 3, dominant negative helix-loop-helix protein (ID3), mRNA
0	0	0	#N/A	#N/A	#N/A	#N/A	#N/A	#N/A	#N/A	0;0;0;0;0;0;0;0;0;0;0;0;0;0;0;0;0;0;0;0;0;0;0;0;0;0;0;0;0;0;.	0;0;0;0;0;0;0;0;.	#N/A
0	0	0	#N/A	#N/A	#N/A	#N/A	#N/A	#N/A	#N/A	0;0;0;0;0;0;0;0;0;0;0;0;0;0;0;0;0;0;0;0;0;0;0;0;0;0;0;0;0;0;.	0;0;0;0;0;0;0;0;.	#N/A
0	0	0	#N/A	#N/A	#N/A	#N/A	#N/A	#N/A	#N/A	0;0;0;0;0;0;0;0;0;0;0;0;0;0;0;0;0;0;0;0;0;0;0;0;0;0;0;0;0;0;.	0;0;0;0;0;0;0;0;.	#N/A
0	0	0	#N/A	#N/A	#N/A	#N/A	#N/A	#N/A	#N/A	0;0;0;0;0;0;0;0;0;0;0;0;0;0;0;0;0;0;0;0;0;0;0;0;0;0;0;0;0;0;.	0;0;0;0;0;0;0;0;.	#N/A
0	0	0	#N/A	#N/A	#N/A	#N/A	#N/A	#N/A	#N/A	0;0;0;0;0;0;0;0;0;0;0;0;0;0;0;0;0;0;0;0;0;0;0;0;0;0;0;0;0;0;.	0;0;0;0;0;0;0;0;.	#N/A
KIFC1	2_down	2	chromosome segregation	YES	NM_002263	-2.45571	-285.569	6.30419e-06	A_23_P133956	.	.	kinesin family member C1 (KIFC1), mRNA
CCDC99	2_down	2	chromosome segregation	YES	NM_017785	-1.02257	-10.5334	6.2062e-06	A_23_P41948	miR28;.	.	coiled-coil domain containing 99 (CCDC99), mRNA
NEK2	2_down	2	chromosome segregation	YES	NM_002497	-2.14346	-139.144	2.00344e-06	A_24_P319613	.	.	NIMA (never in mitosis gene a)-related kinase 2 (NEK2), mRNA
PTTG2	2_down	2	chromosome segregation	YES	NM_006607	-2.24707	-176.634	1.08341e-06	A_23_P18579	.	.	pituitary tumor-transforming 2 (PTTG2), mRNA
PTTG1	2_down	2	chromosome segregation	YES	NM_004219	-2.40199	-252.34	9.55759e-07	A_23_P7636	.	.	pituitary tumor-transforming 1 (PTTG1), mRNA
NCAPH	2_down	2	chromosome segregation	YES	NM_015341	-2.01781	-104.187	2.94439e-06	A_23_P415443	.	.	non-SMC condensin I complex, subunit H (NCAPH), mRNA
DDX11	2_down	2	chromosome segregation	YES	NM_030653	-0.276652	-1.89083	0.036524	A_23_P203947	.	.	DEAD/H (Asp-Glu-Ala-Asp/His) box polypeptide 11 (CHL1-like helicase homolog, S. cerevisiae) (DDX11), transcript variant 1, mRNA
SEH1L	2_down	2	chromosome segregation	YES	NM_031216	-1.15219	-14.1968	0.000143456	A_24_P407930	.	.	SEH1-like (S. cerevisiae) (SEH1L), transcript variant 2, mRNA
NCAPG	2_down	2	chromosome segregation	YES	NM_022346	-2.5373	-344.587	2.72518e-06	A_23_P155815	.	.	non-SMC condensin I complex, subunit G (NCAPG), mRNA
INCENP	2_down	2	chromosome segregation	YES	NM_001040694	-1.10046	-12.6027	4.20808e-05	A_23_P116387	.	.	inner centromere protein antigens 135/155kDa (INCENP), transcript variant 1, mRNA
NUP37	2_down	2	chromosome segregation	YES	NM_024057	-0.972808	-9.39308	0.0020972	A_23_P48099	.	.	nucleoporin 37kDa (NUP37), mRNA
CDCA5	2_down	2	chromosome segregation	YES	NM_080668	-1.87764	-75.4472	1.54327e-05	A_23_P104651	miR30e;miR107;miR128b;miR139;miR501;.	.	cell division cycle associated 5 (CDCA5), mRNA
TOP2A	2_down	2	chromosome segregation	YES	NM_001067	-2.66622	-463.678	2.84449e-06	A_23_P118834	miR24;.	.	topoisomerase (DNA) II alpha 170kDa (TOP2A), mRNA
BUB3	2_down	2	chromosome segregation	YES	NM_001007793	-0.603804	-4.01609	0.000250044	A_23_P202316	.	.	BUB3 budding uninhibited by benzimidazoles 3 homolog (yeast) (BUB3), transcript variant 2, mRNA
ZW10	2_down	2	chromosome segregation	YES	NM_004724	-0.264039	-1.8367	0.0323623	A_23_P64204	.	.	ZW10, kinetochore associated, homolog (Drosophila) (ZW10), mRNA
PINX1	2_down	2	chromosome segregation	YES	NM_017884	-0.301987	-2.00441	0.011636	A_24_P235360	.	.	PIN2-interacting protein 1 (PINX1), mRNA
CENPO	2_down	2	chromosome segregation	YES	NM_024322	-0.798911	-6.29377	0.000145387	A_23_P50990	.	.	centromere protein O (CENPO), mRNA
DSN1	2_down	2	chromosome segregation	YES	NM_024918	-0.869568	-7.40573	5.83813e-05	A_23_P165937	.	.	DSN1, MIND kinetochore complex component, homolog (S. cerevisiae) (DSN1), mRNA
SGOL2	2_down	2	chromosome segregation	YES	NM_152524	-1.79326	-62.1242	1.22901e-06	A_23_P411335	.	.	shugoshin-like 2 (S. pombe) (SGOL2), mRNA
SGOL1	2_down	2	chromosome segregation	YES	NM_001012409	-1.93147	-85.4016	1.22901e-06	A_24_P225970	miR362;miR362;miR502;.	.	shugoshin-like 1 (S. pombe) (SGOL1), transcript variant A1, mRNA
KIF18A	2_down	2	chromosome segregation	YES	NM_031217	-1.59717	-39.5525	1.29681e-05	A_23_P150667	.	.	kinesin family member 18A (KIF18A), mRNA
NUF2	2_down	2	chromosome segregation	YES	NM_145697	-2.74747	-559.073	9.08961e-06	A_23_P74349	.	.	NUF2, NDC80 kinetochore complex component, homolog (S. cerevisiae) (NUF2), transcript variant 1, mRNA
CENPF	2_down	2	chromosome segregation	YES	NM_016343	-2.29856	-198.865	5.42401e-07	A_24_P96780	.	.	centromere protein F, 350/400ka (mitosin) (CENPF), mRNA
NUSAP1	2_down	2	chromosome segregation	YES	NM_016359	-2.46841	-294.042	1.32806e-06	A_24_P416079	.	.	nucleolar and spindle associated protein 1 (NUSAP1), transcript variant 1, mRNA
ESPL1	2_down	2	chromosome segregation	YES	NM_012291	-1.97485	-94.374	1.05963e-06	A_32_P119007	.	.	extra spindle pole bodies homolog 1 (S. cerevisiae) (ESPL1), mRNA
UBE2I	2_down	2	chromosome segregation	YES	NM_194259	-0.347775	-2.22728	0.0203626	A_23_P152107	.	.	ubiquitin-conjugating enzyme E2I (UBC9 homolog, yeast) (UBE2I), transcript variant 2, mRNA
BIRC5	2_down	2	chromosome segregation	YES	NM_001012271	-3.05009	-1122.26	8.34771e-06	A_23_P118815	miR28;miR107;miR501;.	.	baculoviral IAP repeat-containing 5 (survivin) (BIRC5), transcript variant 3, mRNA
CENPE	2_down	2	chromosome segregation	YES	NM_001813	-2.43217	-270.501	1.1282e-06	A_23_P253524	.	.	centromere protein E, 312kDa (CENPE), mRNA
SMC2	2_down	2	chromosome segregation	YES	NM_001042550	-1.10671	-12.7852	6.96262e-06	A_23_P60271	.	.	structural maintenance of chromosomes 2 (SMC2), transcript variant 1, mRNA
BRCA1	2_down	2	chromosome segregation	YES	NM_007295	-0.663002	-4.60258	0.000268957	A_23_P207400	.	.	breast cancer 1, early onset (BRCA1), transcript variant BRCA1b, mRNA
SMC3	2_down	2	chromosome segregation	YES	NM_005445	-0.363145	-2.30752	0.00272416	A_23_P138631	.	.	structural maintenance of chromosomes 3 (SMC3), mRNA
NCAPD3	2_down	2	chromosome segregation	YES	NM_015261	-0.859793	-7.24091	7.75289e-05	A_32_P71447	miR383;.	.	non-SMC condensin II complex, subunit D3 (NCAPD3), mRNA
SMC4	2_down	2	chromosome segregation	YES	NM_005496	-1.40329	-25.3096	2.58609e-05	A_23_P91900	miR1;miR181b;miR206;miR532;.	.	structural maintenance of chromosomes 4 (SMC4), transcript variant 1, mRNA
CENPH	2_down	2	chromosome segregation	YES	NM_022909	-1.77441	-59.485	3.77184e-05	A_23_P110802	miR21;.	.	centromere protein H (CENPH), mRNA
NCAPD2	2_down	2	chromosome segregation	YES	NM_014865	-1.38103	-24.045	4.56749e-05	A_23_P25293	miR128b;miR139;.	.	non-SMC condensin I complex, subunit D2 (NCAPD2), mRNA
MAD2L1	2_down	2	chromosome segregation	YES	NM_002358	-1.77914	-60.1361	1.00912e-06	A_23_P92441	miR139;.	.	MAD2 mitotic arrest deficient-like 1 (yeast) (MAD2L1), mRNA
ZWINT	2_down	2	chromosome segregation	YES	NM_001005414	-1.9979	-99.518	1.1412e-05	A_23_P63789	.	.	ZW10 interactor (ZWINT), transcript variant 4, mRNA
NSL1	2_down	2	chromosome segregation	YES	NM_015471	-0.261036	-1.82405	0.0134789	A_24_P370970	.	.	NSL1, MIND kinetochore complex component, homolog (S. cerevisiae) (NSL1), transcript variant 1, mRNA
AKAP8	2_down	2	chromosome segregation	YES	NM_005858	-0.319824	-2.08845	0.011397	A_23_P142380	.	.	A kinase (PRKA) anchor protein 8 (AKAP8), mRNA
SMC1A	2_down	2	chromosome segregation	YES	NM_006306	-0.5821	-3.82032	0.00300768	A_23_P217411	miR24;miR28;miR193a;miR486;miR500;miR532;.	.	structural maintenance of chromosomes 1A (SMC1A), mRNA
NCAPG2	2_down	2	chromosome segregation	YES	NM_017760	-1.32815	-21.2887	3.61304e-06	A_23_P168747	.	.	non-SMC condensin II complex, subunit G2 (NCAPG2), mRNA
DFFB	2_down	2	chromosome segregation	YES	NM_001004285	-0.925398	-8.42166	0.00207253	A_24_P370626	.	.	DNA fragmentation factor, 40kDa, beta polypeptide (caspase-activated DNase) (DFFB), transcript variant 3, mRNA
0	0	0	#N/A	#N/A	#N/A	#N/A	#N/A	#N/A	#N/A	0;0;0;0;0;0;0;0;0;0;0;0;0;0;0;0;0;0;0;0;0;0;0;0;0;0;0;0;0;0;.	0;0;0;0;0;0;0;0;.	#N/A
0	0	0	#N/A	#N/A	#N/A	#N/A	#N/A	#N/A	#N/A	0;0;0;0;0;0;0;0;0;0;0;0;0;0;0;0;0;0;0;0;0;0;0;0;0;0;0;0;0;0;.	0;0;0;0;0;0;0;0;.	#N/A
0	0	0	#N/A	#N/A	#N/A	#N/A	#N/A	#N/A	#N/A	0;0;0;0;0;0;0;0;0;0;0;0;0;0;0;0;0;0;0;0;0;0;0;0;0;0;0;0;0;0;.	0;0;0;0;0;0;0;0;.	#N/A
0	0	0	#N/A	#N/A	#N/A	#N/A	#N/A	#N/A	#N/A	0;0;0;0;0;0;0;0;0;0;0;0;0;0;0;0;0;0;0;0;0;0;0;0;0;0;0;0;0;0;.	0;0;0;0;0;0;0;0;.	#N/A
0	0	0	#N/A	#N/A	#N/A	#N/A	#N/A	#N/A	#N/A	0;0;0;0;0;0;0;0;0;0;0;0;0;0;0;0;0;0;0;0;0;0;0;0;0;0;0;0;0;0;.	0;0;0;0;0;0;0;0;.	#N/A
0	0	0	#N/A	#N/A	#N/A	#N/A	#N/A	#N/A	#N/A	0;0;0;0;0;0;0;0;0;0;0;0;0;0;0;0;0;0;0;0;0;0;0;0;0;0;0;0;0;0;.	0;0;0;0;0;0;0;0;.	#N/A
0	0	0	#N/A	#N/A	#N/A	#N/A	#N/A	#N/A	#N/A	0;0;0;0;0;0;0;0;0;0;0;0;0;0;0;0;0;0;0;0;0;0;0;0;0;0;0;0;0;0;.	0;0;0;0;0;0;0;0;.	#N/A
0	0	0	#N/A	#N/A	#N/A	#N/A	#N/A	#N/A	#N/A	0;0;0;0;0;0;0;0;0;0;0;0;0;0;0;0;0;0;0;0;0;0;0;0;0;0;0;0;0;0;.	0;0;0;0;0;0;0;0;.	#N/A
ADCY3	3_down	3	M-phase	YES	NM_004036	-1.03313	-10.7927	0.00131262	A_23_P67864	.	.	adenylate cyclase 3 (ADCY3), mRNA
NBN	3_down	3	M-phase	YES	NM_001024688	-0.60204	-3.99981	0.00264034	A_23_P251480	miR24;miR152;miR206;miR362;miR362;.	.	nibrin (NBN), transcript variant 2, mRNA
NEK2	3_down	3	M-phase	YES	NM_002497	-2.14346	-139.144	2.00344e-06	A_24_P319613	.	.	NIMA (never in mitosis gene a)-related kinase 2 (NEK2), mRNA
CHEK1	3_down	3	M-phase	YES	NM_001274	-1.31123	-20.4751	1.9374e-05	A_23_P116123	.	.	CHK1 checkpoint homolog (S. pombe) (CHEK1), mRNA
RBM7	3_down	3	M-phase	YES	NM_016090	-0.417327	-2.61413	0.0225768	A_23_P138975	.	.	RNA binding motif protein 7 (RBM7), mRNA
RPA1	3_down	3	M-phase	YES	NM_002945	-0.721972	-5.27196	0.000228797	A_23_P107073	miR133a;miR133b;miR532;.	.	replication protein A1, 70kDa (RPA1), mRNA
HSPA2	3_down	3	M-phase	YES	NM_021979	-0.727729	-5.34231	0.0151983	A_23_P88303	.	.	heat shock 70kDa protein 2 (HSPA2), mRNA
PSMC3IP	3_down	3	M-phase	YES	NM_013290	-0.837847	-6.8841	0.0033055	A_24_P287941	.	.	PSMC3 interacting protein (PSMC3IP), transcript variant 1, mRNA
FBXO5	3_down	3	M-phase	YES	NM_012177	-1.30155	-20.0242	2.47927e-05	A_23_P8241	miR30e;.	.	F-box protein 5 (FBXO5), mRNA
H2AFX	3_down	3	M-phase	YES	NM_002105	-1.66718	-46.4712	1.22901e-06	A_24_P38895	.	.	H2A histone family, member X (H2AFX), mRNA
CCNA1	3_down	3	M-phase	YES	NM_003914	-0.928672	-8.4854	0.0129225	A_23_P48414	.	.	cyclin A1 (CCNA1), mRNA
FANCA	3_down	3	M-phase	YES	NM_000135	-1.2214	-16.6495	3.93489e-05	A_23_P206441	miR26a;miR139;miR206;miR501;.	.	Fanconi anemia, complementation group A (FANCA), transcript variant 1, mRNA
ZW10	3_down	3	M-phase	YES	NM_004724	-0.264039	-1.8367	0.0323623	A_23_P64204	.	.	ZW10, kinetochore associated, homolog (Drosophila) (ZW10), mRNA
TAF1L	3_down	3	M-phase	YES	NM_153809	-0.232743	-1.709	0.0359613	A_23_P419850	.	.	TAF1-like RNA polymerase II, TATA box binding protein (TBP)-associated factor, 210kDa (TAF1L), mRNA
EXO1	3_down	3	M-phase	YES	NM_003686	-1.55518	-35.9067	1.45e-05	A_23_P23303	.	.	exonuclease 1 (EXO1), transcript variant 3, mRNA
MKI67	3_down	3	M-phase	YES	NM_002417	-2.19602	-157.044	3.61304e-06	A_24_P346855	.	.	antigen identified by monoclonal antibody Ki-67 (MKI67), mRNA
SGOL2	3_down	3	M-phase	YES	NM_152524	-1.79326	-62.1242	1.22901e-06	A_23_P411335	.	.	shugoshin-like 2 (S. pombe) (SGOL2), mRNA
SGOL1	3_down	3	M-phase	YES	NM_001012409	-1.93147	-85.4016	1.22901e-06	A_24_P225970	miR362;miR362;miR502;.	.	shugoshin-like 1 (S. pombe) (SGOL1), transcript variant A1, mRNA
MND1	3_down	3	M-phase	YES	NM_032117	-1.57932	-37.9596	1.93094e-06	A_23_P133123	.	.	meiotic nuclear divisions 1 homolog (S. cerevisiae) (MND1), mRNA
ESPL1	3_down	3	M-phase	YES	NM_012291	-1.97485	-94.374	1.05963e-06	A_32_P119007	.	.	extra spindle pole bodies homolog 1 (S. cerevisiae) (ESPL1), mRNA
MYH9	3_down	3	M-phase	YES	NM_002473	-0.742616	-5.52861	0.0290387	A_23_P57497	miR532;.	.	myosin, heavy chain 9, non-muscle (MYH9), mRNA
RAD54L	3_down	3	M-phase	YES	NM_003579	-1.73502	-54.328	1.25804e-05	A_23_P74115	.	.	RAD54-like (S. cerevisiae) (RAD54L), mRNA
SMC3	3_down	3	M-phase	YES	NM_005445	-0.363145	-2.30752	0.00272416	A_23_P138631	.	.	structural maintenance of chromosomes 3 (SMC3), mRNA
CDC25B	3_down	3	M-phase	YES	NM_021873	-1.06904	-11.7231	3.65594e-05	A_23_P210726	.	.	cell division cycle 25 homolog B (S. cerevisiae) (CDC25B), transcript variant 1, mRNA
RAD51	3_down	3	M-phase	YES	NM_002875	-1.63207	-42.862	3.43823e-05	A_23_P88731	miR26a;miR383;.	.	RAD51 homolog (RecA homolog, E. coli) (S. cerevisiae) (RAD51), transcript variant 1, mRNA
SUV39H2	3_down	3	M-phase	YES	NM_024670	-0.61107	-4.08386	0.000680466	A_23_P202390	miR28;miR152;.	.	suppressor of variegation 3-9 homolog 2 (Drosophila) (SUV39H2), mRNA
PLK1	3_down	3	M-phase	YES	NM_005030	-1.79405	-62.2367	1.17593e-06	A_23_P118174	.	.	polo-like kinase 1 (Drosophila) (PLK1), mRNA
FANCD2	3_down	3	M-phase	YES	NM_001018115	-2.067	-116.681	1.03985e-05	A_32_P24165	.	.	Fanconi anemia, complementation group D2 (FANCD2), transcript variant 2, mRNA
CKS2	3_down	3	M-phase	YES	NM_001827	-1.60907	-40.6506	4.99312e-06	A_23_P71727	.	.	CDC28 protein kinase regulatory subunit 2 (CKS2), mRNA
RAD54B	3_down	3	M-phase	YES	NM_012415	-0.95077	-8.92833	6.58296e-06	A_23_P82738	miR1;miR206;.	.	RAD54 homolog B (S. cerevisiae) (RAD54B), mRNA
SMC1A	3_down	3	M-phase	YES	NM_006306	-0.5821	-3.82032	0.00300768	A_23_P217411	miR24;miR28;miR193a;miR486;miR500;miR532;.	.	structural maintenance of chromosomes 1A (SMC1A), mRNA
0	0	0	#N/A	#N/A	#N/A	#N/A	#N/A	#N/A	#N/A	0;0;0;0;0;0;0;0;0;0;0;0;0;0;0;0;0;0;0;0;0;0;0;0;0;0;0;0;0;0;.	0;0;0;0;0;0;0;0;.	#N/A
0	0	0	#N/A	#N/A	#N/A	#N/A	#N/A	#N/A	#N/A	0;0;0;0;0;0;0;0;0;0;0;0;0;0;0;0;0;0;0;0;0;0;0;0;0;0;0;0;0;0;.	0;0;0;0;0;0;0;0;.	#N/A
0	0	0	#N/A	#N/A	#N/A	#N/A	#N/A	#N/A	#N/A	0;0;0;0;0;0;0;0;0;0;0;0;0;0;0;0;0;0;0;0;0;0;0;0;0;0;0;0;0;0;.	0;0;0;0;0;0;0;0;.	#N/A
0	0	0	#N/A	#N/A	#N/A	#N/A	#N/A	#N/A	#N/A	0;0;0;0;0;0;0;0;0;0;0;0;0;0;0;0;0;0;0;0;0;0;0;0;0;0;0;0;0;0;.	0;0;0;0;0;0;0;0;.	#N/A
0	0	0	#N/A	#N/A	#N/A	#N/A	#N/A	#N/A	#N/A	0;0;0;0;0;0;0;0;0;0;0;0;0;0;0;0;0;0;0;0;0;0;0;0;0;0;0;0;0;0;.	0;0;0;0;0;0;0;0;.	#N/A
0	0	0	#N/A	#N/A	#N/A	#N/A	#N/A	#N/A	#N/A	0;0;0;0;0;0;0;0;0;0;0;0;0;0;0;0;0;0;0;0;0;0;0;0;0;0;0;0;0;0;.	0;0;0;0;0;0;0;0;.	#N/A
E2F1	4_down	4	interphase	YES	NM_005225	-1.83053	-67.6908	1.1565e-06	A_23_P80032	.	.	E2F transcription factor 1 (E2F1), mRNA
E2F4	4_down	4	interphase	YES	NM_001950	-0.46393	-2.91025	0.00143654	A_23_P152218	.	.	E2F transcription factor 4, p107/p130-binding (E2F4), mRNA
BLM	4_down	4	interphase	YES	NM_000057	-1.65627	-45.318	9.59176e-06	A_23_P88630	.	.	Bloom syndrome (BLM), mRNA
DBF4	4_down	4	interphase	YES	NM_006716	-1.00854	-10.1987	3.3799e-05	A_24_P943358	miR24;miR532;.	.	DBF4 homolog (S. cerevisiae) (DBF4), mRNA
POLA1	4_down	4	interphase	YES	NM_016937	-0.371434	-2.35198	0.0149138	A_32_P1701	.	.	polymerase (DNA directed), alpha 1 (POLA1), mRNA
CHEK1	4_down	4	interphase	YES	NM_001274	-1.31123	-20.4751	1.9374e-05	A_23_P116123	.	.	CHK1 checkpoint homolog (S. pombe) (CHEK1), mRNA
GTSE1	4_down	4	interphase	YES	NM_016426	-2.22668	-168.531	1.05963e-06	A_23_P57588	.	.	G-2 and S-phase expressed 1 (GTSE1), mRNA
DDX11	4_down	4	interphase	YES	NM_030653	-0.276652	-1.89083	0.036524	A_23_P203947	.	.	DEAD/H (Asp-Glu-Ala-Asp/His) box polypeptide 11 (CHL1-like helicase homolog, S. cerevisiae) (DDX11), transcript variant 1, mRNA
CDKN2C	4_down	4	interphase	YES	NM_078626	-0.638987	-4.35499	0.0047852	A_23_P85460	.	.	cyclin-dependent kinase inhibitor 2C (p18, inhibits CDK4) (CDKN2C), transcript variant 2, mRNA
CDC123	4_down	4	interphase	YES	NM_006023	-0.38602	-2.43232	0.00151967	A_24_P303974	.	.	cell division cycle 123 homolog (S. cerevisiae) (CDC123), mRNA
NPAT	4_down	4	interphase	YES	NM_002519	-0.348323	-2.2301	0.0129761	A_23_P203013	.	.	nuclear protein, ataxia-telangiectasia locus (NPAT), mRNA
MTBP	4_down	4	interphase	YES	NM_022045	-0.803485	-6.36041	8.24063e-05	A_23_P357794	.	.	Mdm2, transformed 3T3 cell double minute 2, p53 binding protein (mouse) binding protein, 104kDa (MTBP), mRNA
SNHG3-RCC1	4_down	4	interphase	YES	NM_001048197	-0.6704	-4.68166	0.00113491	A_23_P46309	.	.	regulator of chromosome condensation 1 (SNHG3-RCC1), transcript variant 1, mRNA
CDCA5	4_down	4	interphase	YES	NM_080668	-1.87764	-75.4472	1.54327e-05	A_23_P104651	miR30e;miR107;miR128b;miR139;miR501;.	.	cell division cycle associated 5 (CDCA5), mRNA
KHDRBS1	4_down	4	interphase	YES	NM_006559	-0.639963	-4.36478	0.00203871	A_23_P200386	.	.	KH domain containing, RNA binding, signal transduction associated 1 (KHDRBS1), mRNA
CDC7	4_down	4	interphase	YES	NM_003503	-0.702499	-5.0408	0.00419403	A_23_P148807	.	.	cell division cycle 7 homolog (S. cerevisiae) (CDC7), mRNA
TAF2	4_down	4	interphase	YES	NM_003184	-0.273081	-1.87534	0.010538	A_24_P385119	.	.	TAF2 RNA polymerase II, TATA box binding protein (TBP)-associated factor, 150kDa (TAF2), mRNA
EGFR	4_down	4	interphase	YES	NM_005228	-0.854903	-7.15983	0.000392417	A_23_P215790	miR24;miR206;.	.	epidermal growth factor receptor (erythroblastic leukemia viral (v-erb-b) oncogene homolog, avian) (EGFR), transcript variant 1, mRNA
CDC6	4_down	4	interphase	YES	NM_001254	-0.995606	-9.89933	4.15865e-05	A_23_P49972	miR27b;.	.	cell division cycle 6 homolog (S. cerevisiae) (CDC6), mRNA
TAF1	4_down	4	interphase	YES	NM_004606	-0.355141	-2.26538	0.00501704	A_23_P11237	.	.	TAF1 RNA polymerase II, TATA box binding protein (TBP)-associated factor, 250kDa (TAF1), transcript variant 1, mRNA
SKP2	4_down	4	interphase	YES	NM_032637	-2.01596	-103.743	1.19745e-05	A_23_P156310	.	.	S-phase kinase-associated protein 2 (p45) (SKP2), transcript variant 2, mRNA
CENPF	4_down	4	interphase	YES	NM_016343	-2.29856	-198.865	5.42401e-07	A_24_P96780	.	.	centromere protein F, 350/400ka (mitosin) (CENPF), mRNA
BIRC5	4_down	4	interphase	YES	NM_001012271	-3.05009	-1122.26	8.34771e-06	A_23_P118815	miR28;miR107;miR501;.	.	baculoviral IAP repeat-containing 5 (survivin) (BIRC5), transcript variant 3, mRNA
CDK4	4_down	4	interphase	YES	NM_000075	-0.341654	-2.19611	0.0118994	A_23_P24997	.	.	cyclin-dependent kinase 4 (CDK4), mRNA
CDC25C	4_down	4	interphase	YES	NM_001790	-2.19381	-156.247	9.03896e-07	A_23_P70249	.	.	cell division cycle 25 homolog C (S. cerevisiae) (CDC25C), transcript variant 1, mRNA
CDKN3	4_down	4	interphase	YES	NM_005192	-2.13317	-135.884	3.27246e-06	A_23_P48669	.	.	cyclin-dependent kinase inhibitor 3 (CDK2-associated dual specificity phosphatase) (CDKN3), mRNA
CDC25A	4_down	4	interphase	YES	NM_001789	-0.870721	-7.42543	6.87819e-05	A_24_P397107	miR24;miR107;miR181b;.	.	cell division cycle 25 homolog A (S. cerevisiae) (CDC25A), transcript variant 1, mRNA
CDK2	4_down	4	interphase	YES	NM_001798	-0.65881	-4.55837	8.86509e-05	A_23_P98898	.	.	cyclin-dependent kinase 2 (CDK2), transcript variant 1, mRNA
RBBP8	4_down	4	interphase	YES	NM_002894	-0.646513	-4.43112	0.000141045	A_23_P252371	.	.	retinoblastoma binding protein 8 (RBBP8), transcript variant 1, mRNA
CCNB1	4_down	4	interphase	YES	NM_031966	-2.46576	-292.253	2.66731e-06	A_23_P122197	miR383;.	.	cyclin B1 (CCNB1), mRNA
CCND1	4_down	4	interphase	YES	NM_053056	-2.07936	-120.048	0.00118546	A_23_P202837	miR1;miR101;miR107;miR152;miR181b;miR206;.	.	cyclin D1 (CCND1), mRNA
POLD1	4_down	4	interphase	YES	NM_002691	-0.442888	-2.7726	0.00214769	A_23_P50456	.	.	polymerase (DNA directed), delta 1, catalytic subunit 125kDa (POLD1), mRNA
CDK2AP1	4_down	4	interphase	YES	NM_004642	-0.448953	-2.8116	0.0457629	A_23_P139486	.	.	CDK2-associated protein 1 (CDK2AP1), mRNA
KPNA2	4_down	4	interphase	YES	NM_002266	-0.882209	-7.62446	0.00035801	A_23_P125265	.	.	karyopherin alpha 2 (RAG cohort 1, importin alpha 1) (KPNA2), mRNA
0	0	0	#N/A	#N/A	#N/A	#N/A	#N/A	#N/A	#N/A	0;0;0;0;0;0;0;0;0;0;0;0;0;0;0;0;0;0;0;0;0;0;0;0;0;0;0;0;0;0;.	0;0;0;0;0;0;0;0;.	#N/A
0	0	0	#N/A	#N/A	#N/A	#N/A	#N/A	#N/A	#N/A	0;0;0;0;0;0;0;0;0;0;0;0;0;0;0;0;0;0;0;0;0;0;0;0;0;0;0;0;0;0;.	0;0;0;0;0;0;0;0;.	#N/A
0	0	0	#N/A	#N/A	#N/A	#N/A	#N/A	#N/A	#N/A	0;0;0;0;0;0;0;0;0;0;0;0;0;0;0;0;0;0;0;0;0;0;0;0;0;0;0;0;0;0;.	0;0;0;0;0;0;0;0;.	#N/A
0	0	0	#N/A	#N/A	#N/A	#N/A	#N/A	#N/A	#N/A	0;0;0;0;0;0;0;0;0;0;0;0;0;0;0;0;0;0;0;0;0;0;0;0;0;0;0;0;0;0;.	0;0;0;0;0;0;0;0;.	#N/A
RECQL4	5_down	5	DNA replication	YES	NM_004260	-1.33507	-21.6307	2.13774e-06	A_23_P71558	.	.	RecQ protein-like 4 (RECQL4), mRNA
HMGB1	5_down	5	DNA replication	YES	NM_002128	-0.442225	-2.76838	0.00143283	A_32_P134580	miR107;.	.	high-mobility group box 1 (HMGB1), mRNA
HMGB2	5_down	5	DNA replication	YES	NM_002129	-1.59944	-39.7596	3.86534e-05	A_23_P155765	miR181b;.	.	high-mobility group box 2 (HMGB2), mRNA
MCM7	5_down	5	DNA replication	YES	NM_182776	-1.27653	-18.903	3.09976e-05	A_23_P93690	.	.	MCM7 minichromosome maintenance deficient 7 (S. cerevisiae) (MCM7), transcript variant 2, mRNA
TOP1MT	5_down	5	DNA replication	YES	NM_052963	-0.693946	-4.94249	0.00998921	A_24_P248053	.	.	topoisomerase (DNA) I, mitochondrial (TOP1MT), nuclear gene encoding mitochondrial protein, mRNA
MCM2	5_down	5	DNA replication	YES	NM_004526	-1.18065	-15.1583	6.84743e-05	A_32_P103633	miR30a;miR30d;.	.	MCM2 minichromosome maintenance deficient 2, mitotin (S. cerevisiae) (MCM2), mRNA
MCM4	5_down	5	DNA replication	YES	NM_005914	-0.985944	-9.68153	0.000143196	A_23_P370989	.	.	MCM4 minichromosome maintenance deficient 4 (S. cerevisiae) (MCM4), transcript variant 1, mRNA
HMGA1	5_down	5	DNA replication	YES	NM_002131	-0.651725	-4.48462	0.0272191	A_24_P222043	.	.	high mobility group AT-hook 1 (HMGA1), transcript variant 2, mRNA
POT1	5_down	5	DNA replication	YES	NM_015450	-0.569901	-3.7145	0.00017078	A_24_P309105	.	.	POT1 protection of telomeres 1 homolog (S. pombe) (POT1), transcript variant 1, mRNA
MCM6	5_down	5	DNA replication	YES	NM_005915	-0.877886	-7.54894	5.09577e-05	A_23_P90612	miR500;.	.	minichromosome maintenance deficient 6 homolog (S. cerevisiae) (MCM6), mRNA
RAD51	5_down	5	DNA replication	YES	NM_002875	-1.63207	-42.862	3.43823e-05	A_23_P88731	miR26a;miR383;.	.	RAD51 homolog (RecA homolog, E. coli) (S. cerevisiae) (RAD51), transcript variant 1, mRNA
TNFRSF6B	5_down	5	DNA replication	YES	NM_032945	-2.06296	-115.601	0.000101604	A_23_P218646	.	.	tumor necrosis factor receptor superfamily, member 6b, decoy (TNFRSF6B), transcript variant M68C, mRNA
NBN	5_down	5	DNA replication	YES	NM_001024688	-0.60204	-3.99981	0.00264034	A_23_P251480	miR24;miR152;miR206;miR362;miR362;.	.	nibrin (NBN), transcript variant 2, mRNA
BLM	5_down	5	DNA replication	YES	NM_000057	-1.65627	-45.318	9.59176e-06	A_23_P88630	.	.	Bloom syndrome (BLM), mRNA
PDGFA	5_down	5	DNA replication	YES	NM_002607	-0.953102	-8.97639	0.0379809	A_23_P113701	.	.	platelet-derived growth factor alpha polypeptide (PDGFA), transcript variant 1, mRNA
TNFSF12	5_down	5	DNA replication	YES	NM_003809	-0.738313	-5.4741	0.00364531	A_24_P245298	miR27b;miR501;.	.	tumor necrosis factor (ligand) superfamily, member 12 (TNFSF12), mRNA
IL7R	5_down	5	DNA replication	YES	NM_002185	-2.20911	-161.85	3.20592e-06	A_23_P404494	miR502;.	.	interleukin 7 receptor (IL7R), mRNA
CALR	5_down	5	DNA replication	YES	NM_004343	-0.695142	-4.95612	0.00220475	A_23_P67288	miR27b;.	.	calreticulin (CALR), mRNA
CDT1	5_down	5	DNA replication	YES	NM_030928	-1.31142	-20.4841	2.61357e-06	A_23_P37704	.	.	chromatin licensing and DNA replication factor 1 (CDT1), mRNA
TSPYL2	5_down	5	DNA replication	YES	NM_022117	-0.324131	-2.10927	0.0186173	A_23_P170608	.	.	TSPY-like 2 (TSPYL2), mRNA
PDGFC	5_down	5	DNA replication	YES	NM_016205	-0.877224	-7.53745	0.00300098	A_23_P58396	miR28;.	.	platelet derived growth factor C (PDGFC), mRNA
SHC1	5_down	5	DNA replication	YES	NM_003029	-0.509454	-3.23187	0.00150659	A_23_P200443	.	.	SHC (Src homology 2 domain containing) transforming protein 1 (SHC1), transcript variant 2, mRNA
H2AFX	5_down	5	DNA replication	YES	NM_002105	-1.66718	-46.4712	1.22901e-06	A_24_P38895	.	.	H2A histone family, member X (H2AFX), mRNA
CDC6	5_down	5	DNA replication	YES	NM_001254	-0.995606	-9.89933	4.15865e-05	A_23_P49972	miR27b;.	.	cell division cycle 6 homolog (S. cerevisiae) (CDC6), mRNA
NF2	5_down	5	DNA replication	YES	NM_181831	-0.591724	-3.90593	0.000428505	A_23_P29199	miR21;miR152;miR500;.	.	neurofibromin 2 (bilateral acoustic neuroma) (NF2), transcript variant 13, mRNA
MSH2	5_down	5	DNA replication	YES	NM_000251	-0.347112	-2.22389	0.0380269	A_23_P102471	miR24;.	.	mutS homolog 2, colon cancer, nonpolyposis type 1 (E. coli) (MSH2), mRNA
GMNN	5_down	5	DNA replication	YES	NM_015895	-0.555942	-3.59702	0.00272717	A_23_P19712	.	.	geminin, DNA replication inhibitor (GMNN), mRNA
PIF1	5_down	5	DNA replication	YES	NM_025049	-0.810215	-6.45974	0.00046197	A_23_P323749	miR181b;.	.	PIF1 5'-to-3' DNA helicase homolog (S. cerevisiae) (PIF1), mRNA
S100A11	5_down	5	DNA replication	YES	NM_005620	-0.352627	-2.2523	0.0357433	A_23_P145863	.	.	S100 calcium binding protein A11 (S100A11), mRNA
TP53	5_down	5	DNA replication	YES	NM_000546	-0.433555	-2.71366	0.00272318	A_23_P26810	.	.	tumor protein p53 (Li-Fraumeni syndrome) (TP53), mRNA
ATR	5_down	5	DNA replication	YES	NM_001184	-0.379753	-2.39747	0.0491682	A_23_P136058	.	.	ataxia telangiectasia and Rad3 related (ATR), mRNA
CDK2	5_down	5	DNA replication	YES	NM_001798	-0.65881	-4.55837	8.86509e-05	A_23_P98898	.	.	cyclin-dependent kinase 2 (CDK2), transcript variant 1, mRNA
BRCA1	5_down	5	DNA replication	YES	NM_007295	-0.663002	-4.60258	0.000268957	A_23_P207400	.	.	breast cancer 1, early onset (BRCA1), transcript variant BRCA1b, mRNA
UBE2N	5_down	5	DNA replication	YES	NM_003348	-0.234356	-1.71536	0.0320674	A_23_P341471	miR28;miR193a;miR486;.	.	ubiquitin-conjugating enzyme E2N (UBC13 homolog, yeast) (UBE2N), mRNA
PCNA	5_down	5	DNA replication	YES	NM_002592	-0.964751	-9.22042	0.000331752	A_23_P28886	.	.	proliferating cell nuclear antigen (PCNA), transcript variant 1, mRNA
ID3	5_down	5	DNA replication	YES	NM_002167	-2.31002	-204.184	7.95665e-06	A_23_P137381	.	.	inhibitor of DNA binding 3, dominant negative helix-loop-helix protein (ID3), mRNA
AREG	5_down	5	DNA replication	YES	NM_001657	-2.96666	-926.101	0.00214386	A_23_P259071	.	.	amphiregulin (schwannoma-derived growth factor) (AREG), mRNA
KPNA2	5_down	5	DNA replication	YES	NM_002266	-0.882209	-7.62446	0.00035801	A_23_P125265	.	.	karyopherin alpha 2 (RAG cohort 1, importin alpha 1) (KPNA2), mRNA
0	0	0	#N/A	#N/A	#N/A	#N/A	#N/A	#N/A	#N/A	0;0;0;0;0;0;0;0;0;0;0;0;0;0;0;0;0;0;0;0;0;0;0;0;0;0;0;0;0;0;.	0;0;0;0;0;0;0;0;.	#N/A
0	0	0	#N/A	#N/A	#N/A	#N/A	#N/A	#N/A	#N/A	0;0;0;0;0;0;0;0;0;0;0;0;0;0;0;0;0;0;0;0;0;0;0;0;0;0;0;0;0;0;.	0;0;0;0;0;0;0;0;.	#N/A
0	0	0	#N/A	#N/A	#N/A	#N/A	#N/A	#N/A	#N/A	0;0;0;0;0;0;0;0;0;0;0;0;0;0;0;0;0;0;0;0;0;0;0;0;0;0;0;0;0;0;.	0;0;0;0;0;0;0;0;.	#N/A
0	0	0	#N/A	#N/A	#N/A	#N/A	#N/A	#N/A	#N/A	0;0;0;0;0;0;0;0;0;0;0;0;0;0;0;0;0;0;0;0;0;0;0;0;0;0;0;0;0;0;.	0;0;0;0;0;0;0;0;.	#N/A
0	0	0	#N/A	#N/A	#N/A	#N/A	#N/A	#N/A	#N/A	0;0;0;0;0;0;0;0;0;0;0;0;0;0;0;0;0;0;0;0;0;0;0;0;0;0;0;0;0;0;.	0;0;0;0;0;0;0;0;.	#N/A
0	0	0	#N/A	#N/A	#N/A	#N/A	#N/A	#N/A	#N/A	0;0;0;0;0;0;0;0;0;0;0;0;0;0;0;0;0;0;0;0;0;0;0;0;0;0;0;0;0;0;.	0;0;0;0;0;0;0;0;.	#N/A
0	0	0	#N/A	#N/A	#N/A	#N/A	#N/A	#N/A	#N/A	0;0;0;0;0;0;0;0;0;0;0;0;0;0;0;0;0;0;0;0;0;0;0;0;0;0;0;0;0;0;.	0;0;0;0;0;0;0;0;.	#N/A
0	0	0	#N/A	#N/A	#N/A	#N/A	#N/A	#N/A	#N/A	0;0;0;0;0;0;0;0;0;0;0;0;0;0;0;0;0;0;0;0;0;0;0;0;0;0;0;0;0;0;.	0;0;0;0;0;0;0;0;.	#N/A
0	0	0	#N/A	#N/A	#N/A	#N/A	#N/A	#N/A	#N/A	0;0;0;0;0;0;0;0;0;0;0;0;0;0;0;0;0;0;0;0;0;0;0;0;0;0;0;0;0;0;.	0;0;0;0;0;0;0;0;.	#N/A
[truncated: 2,908 more rows]
