# Supplementary material for: Simultaneous miRNA and mRNA transcriptome profiling of human myoblasts reveals a novel set of myogenic differentiation-associated miRNAs and their target genes
Source: BMC Genomics. 2013 Apr 18;14:265. doi: 10.1186/1471-2164-14-265 (PMC3639941; doi:10.1186/1471-2164-14-265)
Supplement: Additional file 7: Table S6 — Target genes of microRNAs differentially expressed during myogenic differentiation, supported by transcriptome analysis of mRNA expression. [file 1471-2164-14-265-S7.xlsx]

## Sheet: Table S6
miR Target	code	miRNA	Pearson	Ocurrence	Differentially expressed?	Fold change	Classes Up	Classes Down	Gene description
APPBP2	1	miR1	-0.799565	1	NO	N/A	.	.	amyloid beta precursor protein (cytoplasmic tail) binding protein 2 (APPBP2), mRNA	X
ATP10D	1	miR1	-0.701092	1	NO	N/A	.	.	ATPase, Class V, type 10D (ATP10D), mRNA	X
ACTR3	1	miR1	-0.812275	1	YES	-2.04158	.	cell motility;kinase activity;cytoskeleton;.	ARP3 actin-related protein 3 homolog (yeast) (ACTR3), mRNA	X
ARHGEF3	1	miR1	-0.813125	1	YES	-18.4935	.	apoptosis;.	Rho guanine nucleotide exchange factor (GEF) 3 (ARHGEF3), mRNA	X
BAG4	1	miR1	-0.816882	1	YES	-2.49922	.	apoptosis;.	BCL2-associated athanogene 4 (BAG4), mRNA	X
BHLHB5	1	miR1	-0.73559	1	NO	N/A	.	.	basic helix-loop-helix domain containing, class B, 5 (BHLHB5), mRNA	X
BSCL2	1	miR1	-0.52181	1	NO	N/A	.	.	Bernardinelli-Seip congenital lipodystrophy 2 (seipin) (BSCL2), mRNA	X
C11orf61	1	miR1	-0.862132	1	YES	-3.66584	.	.	chromosome 11 open reading frame 61 (C11orf61), mRNA	X
C14orf1	1	miR1	-0.737854	1	NO	N/A	.	.	chromosome 14 open reading frame 1 (C14orf1), mRNA	X
C21orf63	1	miR1	-0.595274	1	NO	N/A	.	.	chromosome 21 open reading frame 63 (C21orf63), mRNA	X
C2orf32	1	miR1	-0.861457	1	YES	-15.6256	.	.	chromosome 2 open reading frame 32 (C2orf32), mRNA	X
CAND1	1	miR1	-0.888467	1	YES	-3.35642	.	ubiquitination;transcritpion (-);cytoskeleton;.	cullin-associated and neddylation-dissociated 1 (CAND1), mRNA	X
CCDC53	1	miR1	-0.814224	1	YES	-1.85133	.	.	coiled-coil domain containing 53 (CCDC53), mRNA	X
CCNC	1	miR1	-0.836419	1	YES	-2.91346	.	.	cyclin C (CCNC), transcript variant 1, mRNA	X
CCND1	1	miR1	-0.812185	1	YES	-120.048	.	cell cycle;interphase;DNA damage;protein mod.;resp. to Ca2+;phosphorylation;kinase activity;.	cyclin D1 (CCND1), mRNA	X
CDC2L5	1	miR1	-0.88122	1	NO	N/A	.	.	cell division cycle 2-like 5 (cholinesterase-related cell division controller) (CDC2L5), transcript variant 1, mRNA	X
CDKN2AIP	1	miR1	-0.776592	1	NO	N/A	.	.	CDKN2A interacting protein (CDKN2AIP), mRNA	X
COPA	1	miR1	-0.863862	1	YES	-2.46626	.	wound healing;transport;.	coatomer protein complex, subunit alpha (COPA), mRNA	X
CRYZ	1	miR1	-0.574036	1	NO	N/A	.	.	crystallin, zeta (quinone reductase) (CRYZ), mRNA	X
DCTN4	1	miR1	-0.614235	1	NO	N/A	.	.	dynactin 4 (p62) (DCTN4), mRNA	X
DDX5	1	miR1	-0.692577	1	NO	N/A	.	.	DEAD (Asp-Glu-Ala-Asp) box polypeptide 5 (DDX5), mRNA	X
DDX6	1	miR1	-0.84236	1	NO	N/A	.	.	DEAD (Asp-Glu-Ala-Asp) box polypeptide 6 (DDX6), mRNA	X
DNAJC18	1	miR1	-0.850852	1	NO	N/A	.	.	DnaJ (Hsp40) homolog, subfamily C, member 18 (DNAJC18), mRNA	X
DNMT1	1	miR1	-0.841803	1	YES	-1.84154	.	DNA damage;protein mod.;transcritpion (-);chromatin;cytoskeleton;.	DNA (cytosine-5-)-methyltransferase 1 (DNMT1), mRNA	X
EBF3	1	miR1	-0.88131	1	YES	-3.67826	.	.	early B-cell factor 3 (EBF3), mRNA	X
EFHA2	1	miR1	-0.633688	1	NO	N/A	.	.	EF-hand domain family, member A2 (EFHA2), mRNA	X
EP300	1	miR1	-0.827158	1	YES	-2.46663	.	cell cycle;protein mod.;resp. to Ca2+;transcription;transcritpion (-);chromatin;apoptosis;kinase activity;.	E1A binding protein p300 (EP300), mRNA	X
EPC2	1	miR1	-0.783065	1	NO	N/A	.	.	enhancer of polycomb homolog 2 (Drosophila) (EPC2), mRNA	X
ETS1	1	miR1	-0.882118	1	YES	-8.26325	.	cell cycle;cell motility;transcritpion (-);apoptosis;.	v-ets erythroblastosis virus E26 oncogene homolog 1 (avian) (ETS1), mRNA	X
FAM107B	1	miR1	-0.708104	1	NO	N/A	.	.	family with sequence similarity 107, member B (FAM107B), mRNA	X
FAM116A	1	miR1	-0.794336	1	NO	N/A	.	.	family with sequence similarity 116, member A (FAM116A), mRNA	X
FKBP5	1	miR1	-0.796185	1	YES	-100.953	.	.	FK506 binding protein 5 (FKBP5), mRNA	X
FLJ25416	1	miR1	-0.822197	1	YES	-13.0961	.	.	hypothetical protein FLJ25416 (FLJ25416), mRNA	X
GALNAC4S-6ST	1	miR1	-0.779857	1	YES	-14.1336	.	.	B cell RAG associated protein (GALNAC4S-6ST), mRNA	X
GFRA3	1	miR1	-0.538072	1	NO	N/A	.	.	GDNF family receptor alpha 3 (GFRA3), mRNA	X
GIT2	1	miR1	-0.791399	1	YES	-3.58888	.	.	G protein-coupled receptor kinase interactor 2 (GIT2), transcript variant 1, mRNA	X
GLT8D3	1	miR1	-0.888739	1	NO	N/A	.	.	glycosyltransferase 8 domain containing 3, mRNA (cDNA clone MGC:33359 IMAGE:5266607), complete cds.	X
GNPTAB	1	miR1	-0.533642	1	NO	N/A	.	.	N-acetylglucosamine-1-phosphate transferase, alpha and beta subunits (GNPTAB), mRNA	X
HIBADH	1	miR1	-0.559718	1	NO	N/A	.	.	3-hydroxyisobutyrate dehydrogenase (HIBADH), mRNA	X
HLTF	1	miR1	-0.831174	1	YES	-4.50647	.	ubiquitination;transcritpion (-);chromatin;.	helicase-like transcription factor (HLTF), transcript variant 1, mRNA	X
HMG2L1	1	miR1	-0.866887	1	YES	-4.17434	.	.	high-mobility group protein 2-like 1 (HMG2L1), transcript variant 1, mRNA	X
HNRPL	1	miR1	-0.509278	1	NO	N/A	.	.	heterogeneous nuclear ribonucleoprotein L (HNRPL), transcript variant 1, mRNA	X
HNRPU	1	miR1	-0.865706	1	YES	-2.98653	.	.	heterogeneous nuclear ribonucleoprotein U (scaffold attachment factor A) (HNRPU), transcript variant 2, mRNA	X
HOXB7	1	miR1	-0.772965	1	NO	N/A	.	.	homeobox B7 (HOXB7), mRNA	X
HPS1	1	miR1	-0.727047	1	YES	-5.03803	.	.	Hermansky-Pudlak syndrome 1 (HPS1), transcript variant 1, mRNA	X
HS3ST3B1	1	miR1	-0.793763	1	NO	N/A	.	.	heparan sulfate (glucosamine) 3-O-sulfotransferase 3B1 (HS3ST3B1), mRNA	X
HSD17B11	1	miR1	-0.919457	1	YES	-2.43912	.	.	hydroxysteroid (17-beta) dehydrogenase 11 (HSD17B11), mRNA	X
HSPE1	1	miR1	-0.546232	1	NO	N/A	.	.	heat shock 10kDa protein 1 (chaperonin 10) (HSPE1), mRNA	X
INE1	1	miR1	-0.936757	1	NO	N/A	.	.	cDNA clone MGC:97335 IMAGE:7262587, complete cds.	X
JAM3	1	miR1	-0.795257	1	NO	N/A	.	.	junctional adhesion molecule 3 (JAM3), mRNA	X
JARID2	1	miR1	-0.677347	1	NO	N/A	.	.	jumonji, AT rich interactive domain 2 (JARID2), mRNA	X
JUB	1	miR1	-0.898201	1	YES	-7.1909	.	cell cycle;wound healing;cell motility;.	jub, ajuba homolog (Xenopus laevis) (JUB), transcript variant 1, mRNA	X
KCNIP3	1	miR1	-0.637321	1	YES	-8.61403	.	transcritpion (-);apoptosis;.	Kv channel interacting protein 3, calsenilin (KCNIP3), transcript variant 1, mRNA	X
KCTD9	1	miR1	-0.562608	1	NO	N/A	.	.	potassium channel tetramerisation domain containing 9 (KCTD9), mRNA	X
KIAA1333	1	miR1	-0.871937	1	YES	-6.3673	.	.	KIAA1333 (KIAA1333), mRNA	X
LENG4	1	miR1	-0.866401	1	YES	-2.79964	.	.	leukocyte receptor cluster (LRC) member 4 (LENG4), mRNA	X
LOC339745	1	miR1	-0.707605	2	NO	N/A	.	.	hypothetical protein LOC339745 (LOC339745), mRNA	X
LRIG3	1	miR1	-0.635009	1	NO	N/A	.	.	leucine-rich repeats and immunoglobulin-like domains 3 (LRIG3), mRNA	X
MAT2A	1	miR1	-0.79894	1	NO	N/A	.	.	methionine adenosyltransferase II, alpha (MAT2A), mRNA	X
NDRG3	1	miR1	-0.779377	1	YES	-2.0174	.	.	NDRG family member 3 (NDRG3), transcript variant 1, mRNA	X
NEDD9	1	miR1	-0.742506	1	YES	-7.2858	.	cell cycle;cytoskeleton;.	neural precursor cell expressed, developmentally down-regulated 9 (NEDD9), transcript variant 1, mRNA	X
NETO2	1	miR1	-0.877803	1	YES	-17.2668	.	.	neuropilin (NRP) and tolloid (TLL)-like 2 (NETO2), mRNA	X
NOTCH2	1	miR1	-0.545063	1	NO	N/A	.	.	Notch homolog 2 (Drosophila) (NOTCH2), mRNA	X
NOV	1	miR1	-0.723103	1	NO	N/A	.	.	nephroblastoma overexpressed gene (NOV), mRNA	X
NXT2	1	miR1	-0.825492	1	YES	-5.6918	.	transport;.	nuclear transport factor 2-like export factor 2 (NXT2), mRNA	X
OBSL1	1	miR1	-0.603462	1	NO	N/A	.	.	cDNA FLJ13792 fis, clone THYRO1000072, weakly similar to MYOSIN LIGHT CHAIN KINASE, SMOOTH MUSCLE AND NON-MUSCLE ISOZYMES (EC 2.7.1.117).	X
ORC6L	1	miR1	-0.836803	1	YES	-11.4844	.	DNA damage;.	origin recognition complex, subunit 6 like (yeast) (ORC6L), mRNA	X
OSBPL8	1	miR1	-0.7096	1	YES	-2.79873	.	.	oxysterol binding protein-like 8 (OSBPL8), transcript variant 1, mRNA	X
OSTF1	1	miR1	-0.676555	1	NO	N/A	.	.	osteoclast stimulating factor 1 (OSTF1), mRNA	X
PGAP1	1	miR1	-0.701642	1	NO	N/A	.	.	GPI deacylase (PGAP1), mRNA	X
PIK3C2A	1	miR1	-0.890416	1	YES	-2.50987	.	phosphorylation;.	phosphoinositide-3-kinase, class 2, alpha polypeptide (PIK3C2A), mRNA	X
PSCD3	1	miR1	-0.69241	1	NO	N/A	.	.	pleckstrin homology, Sec7 and coiled-coil domains 3 (PSCD3), mRNA	X
RAB43	1	miR1	-0.771371	1	NO	N/A	.	.	RAB43, member RAS oncogene family (RAB43), mRNA	X
RAD18	1	miR1	-0.858285	1	YES	-5.18216	.	DNA damage;ubiquitination;.	RAD18 homolog (S. cerevisiae) (RAD18), mRNA	X
RAD54B	1	miR1	-0.902408	1	YES	-8.92833	.	cell cycle;M-phase;DNA damage;.	RAD54 homolog B (S. cerevisiae) (RAD54B), mRNA	X
RAPGEF6	1	miR1	-0.776761	1	YES	-3.32755	.	.	Rap guanine nucleotide exchange factor (GEF) 6 (RAPGEF6), mRNA	X
RASA1	1	miR1	-0.854368	1	NO	N/A	.	.	RAS p21 protein activator (GTPase activating protein) 1 (RASA1), transcript variant 1, mRNA	X
RBL2	1	miR1	-0.600761	1	NO	N/A	.	.	retinoblastoma-like 2 (p130) (RBL2), mRNA	X
RSU1	1	miR1	-0.885232	1	YES	-3.37794	.	.	Ras suppressor protein 1 (RSU1), transcript variant 1, mRNA	X
RYBP	1	miR1	-0.887354	1	YES	-5.09054	.	transcritpion (-);apoptosis;.	RING1 and YY1 binding protein (RYBP), mRNA	X
SAP30BP	1	miR1	-0.886932	1	NO	N/A	.	.	SAP30 binding protein (SAP30BP), mRNA	X
SH3PXD2B	1	miR1	-0.547536	1	NO	N/A	.	.	SH3 and PX domains 2B (SH3PXD2B), mRNA	X
SHANK2	1	miR1	-0.8705	1	NO	N/A	.	.	SH3 and multiple ankyrin repeat domains 2 (SHANK2), transcript variant 1, mRNA	X
SHFM1	1	miR1	-0.765868	1	NO	N/A	.	.	split hand/foot malformation (ectrodactyly) type 1 (SHFM1), mRNA	X
SLC16A9	1	miR1	-0.636038	1	NO	N/A	.	.	solute carrier family 16, member 9 (monocarboxylic acid transporter 9) (SLC16A9), mRNA	X
SLC25A22	1	miR1	-0.600901	1	YES	-13.2407	.	.	solute carrier family 25 (mitochondrial carrier: glutamate), member 22 (SLC25A22), mRNA	X
SLC39A10	1	miR1	-0.730774	1	NO	N/A	.	.	solute carrier family 39 (zinc transporter), member 10 (SLC39A10), mRNA	X
SMC4	1	miR1	-0.847642	1	YES	-25.3096	.	cell cycle;chr. segregation;chromatin;.	structural maintenance of chromosomes 4 (SMC4), transcript variant 1, mRNA	X
SNIP1	1	miR1	-0.775494	1	NO	N/A	.	.	Smad nuclear interacting protein 1 (SNIP1), mRNA	X
SPRED1	1	miR1	-0.736745	2	NO	N/A	.	.	sprouty-related, EVH1 domain containing 1 (SPRED1), mRNA	X
TEAD1	1	miR1	-0.804296	1	NO	N/A	.	.	TEA domain family member 1 (SV40 transcriptional enhancer factor) (TEAD1), mRNA	X
TFE3	1	miR1	-0.896285	1	YES	-3.34676	.	transcritpion (-);.	transcription factor binding to IGHM enhancer 3 (TFE3), mRNA	X
TGFB1I1	1	miR1	-0.864012	1	YES	-2.31505	.	NF-kB;ubiquitination;.	transforming growth factor beta 1 induced transcript 1 (TGFB1I1), transcript variant 1, mRNA	X
TOX	1	miR1	-0.690422	1	NO	N/A	.	.	thymus high mobility group box protein TOX (TOX), mRNA	X
TRPC1	1	miR1	-0.714365	1	NO	N/A	.	.	transient receptor potential cation channel, subfamily C, member 1 (TRPC1), mRNA	X
UGT2B17	1	miR1	-0.509248	1	NO	N/A	.	.	UDP glucuronosyltransferase 2 family, polypeptide B17 (UGT2B17), mRNA	X
UGT2B7	1	miR1	-0.668609	1	YES	-111.036	.	.	UDP glucuronosyltransferase 2 family, polypeptide B7 (UGT2B7), mRNA	X
XPNPEP3	1	miR1	-0.890554	2	NO	N/A	.	.	X-prolyl aminopeptidase (aminopeptidase P) 3, putative (XPNPEP3), mRNA	X
ZNF96	1	miR1	-0.914108	1	NO	N/A	.	.	zinc finger protein 96 (ZNF96), mRNA	X
ATG10	21	miR21	-0.694208	1	NO	N/A	.	.	ATG10 autophagy related 10 homolog (S. cerevisiae) (ATG10), mRNA	X
BAZ1B	21	miR21	-0.638136	1	NO	N/A	.	.	bromodomain adjacent to zinc finger domain, 1B (BAZ1B), mRNA	X
BRD1	21	miR21	-0.750756	1	NO	N/A	.	.	bromodomain containing 1 (BRD1), mRNA	X
BSPRY	21	miR21	-0.715326	1	NO	N/A	.	.	B-box and SPRY domain containing (BSPRY), mRNA	X
BTBD14B	21	miR21	-0.732472	1	NO	N/A	.	.	BTB (POZ) domain containing 14B (BTBD14B), mRNA	X
C1orf158	21	miR21	-0.665772	1	NO	N/A	.	.	chromosome 1 open reading frame 158 (C1orf158), mRNA	X
C1orf80	21	miR21	-0.701991	1	NO	N/A	.	.	chromosome 1 open reading frame 80 (C1orf80), mRNA	X
C9orf100	21	miR21	-0.824649	2	NO	N/A	.	.	chromosome 9 open reading frame 100 (C9orf100), mRNA	X
CLIC6	21	miR21	-0.58931	1	NO	N/A	.	.	chloride intracellular channel 6 (CLIC6), mRNA	X
CNOT8	21	miR21	-0.624611	1	NO	N/A	.	.	CCR4-NOT transcription complex, subunit 8 (CNOT8), mRNA	X
DLX2	21	miR21	-0.663998	1	NO	N/A	.	.	distal-less homeobox 2 (DLX2), mRNA	X
DNAJC18	21	miR21	-0.77312	1	NO	N/A	.	.	DnaJ (Hsp40) homolog, subfamily C, member 18 (DNAJC18), mRNA	X
DPYSL3	21	miR21	-0.692492	1	NO	N/A	.	.	dihydropyrimidinase-like 3 (DPYSL3), mRNA	X
EDC3	21	miR21	-0.667669	1	NO	N/A	.	.	enhancer of mRNA decapping 3 homolog (S. cerevisiae) (EDC3), mRNA	X
FLJ12529	21	miR21	-0.699146	1	NO	N/A	.	.	pre-mRNA cleavage factor I, 59 kDa subunit (FLJ12529), mRNA	X
HARS	21	miR21	-0.645841	1	NO	N/A	.	.	histidyl-tRNA synthetase (HARS), mRNA	X
KIAA0251	21	miR21	-0.748465	1	NO	N/A	.	.	KIAA0251 protein (KIAA0251), mRNA	X
LCOR	21	miR21	-0.658509	1	NO	N/A	.	.	ligand dependent nuclear receptor corepressor (LCOR), mRNA	X
LOC197322	21	miR21	-0.632269	1	NO	N/A	.	.	hypothetical protein LOC197322 (LOC197322), mRNA	X
MGC16824	21	miR21	-0.760498	1	NO	N/A	.	.	esophageal cancer associated protein (MGC16824), mRNA	X
MPP5	21	miR21	-0.660729	1	NO	N/A	.	.	membrane protein, palmitoylated 5 (MAGUK p55 subfamily member 5) (MPP5), mRNA	X
MTMR4	21	miR21	-0.688993	1	NO	N/A	.	.	myotubularin related protein 4 (MTMR4), mRNA	X
PEAR1	21	miR21	-0.747616	2	NO	N/A	.	.	Novel protein similar to mouse Jedi soluble isoform 736 protein.	X
RASA1	21	miR21	-0.663728	1	NO	N/A	.	.	RAS p21 protein activator (GTPase activating protein) 1 (RASA1), transcript variant 1, mRNA	X
RP11-138L21,1	21	miR21	-0.880255	1	NO	N/A	.	.	N/A	X
SART1	21	miR21	-0.692563	1	NO	N/A	.	.	squamous cell carcinoma antigen recognized by T cells (SART1), mRNA	X
SEC24C	21	miR21	-0.717441	1	NO	N/A	.	.	SEC24 related gene family, member C (S. cerevisiae) (SEC24C), transcript variant 1, mRNA	X
SNRK	21	miR21	-0.766537	1	NO	N/A	.	.	SNF related kinase (SNRK), mRNA	X
SR140	21	miR21	-0.67219	1	NO	N/A	.	.	Human mRNA for KIAA0332 gene, partial cds.	X
STAT5A	21	miR21	-0.694222	1	NO	N/A	.	.	signal transducer and activator of transcription 5A (STAT5A), mRNA	X
STIL	21	miR21	-0.755936	1	NO	N/A	.	.	SCL/TAL1 interrupting locus (STIL), transcript variant 1, mRNA	X
UBE2D2	21	miR21	-0.644143	1	NO	N/A	.	.	ubiquitin-conjugating enzyme E2D 2 (UBC4/5 homolog, yeast) (UBE2D2), transcript variant 2, mRNA	X
UGCGL1	21	miR21	-0.802574	1	NO	N/A	.	.	UDP-glucose ceramide glucosyltransferase-like 1 (UGCGL1), transcript variant 2, mRNA	X
ZNF236	21	miR21	-0.69188	1	NO	N/A	.	.	zinc finger protein 236 (ZNF236), mRNA	X
CREBL2	21	miR21	-0.652582	1	YES	-8.75122	.	cell cycle;.	cAMP responsive element binding protein-like 2 (CREBL2), mRNA	X
THBS1	21	miR21	-0.714153	1	YES	-73.2145	.	cell cycle;DNA damage;angiogenesis;cell motility;protein mod.;resp. to Ca2+;NF-kB;phosphorylation;transport;transcritpion (-);apoptosis;kinase activity;cytoskeleton;.	thrombospondin 1 (THBS1), mRNA	X
B4GALT4	21	miR21	-0.760231	1	YES	-7.92996	.	.	UDP-Gal:betaGlcNAc beta 1,4- galactosyltransferase, polypeptide 4 (B4GALT4), transcript variant 1, mRNA	X
FLJ45248	21	miR21	-0.653745	1	NO	N/A	.	.	CDNA FLJ45248 fis, clone BRHIP2006819.	X
LAPTM5	21	miR21	-0.680522	1	YES	-63.5362	.	.	lysosomal associated multispanning membrane protein 5 (LAPTM5), mRNA	X
IL21R	21	miR21	-0.70774	1	YES	-61.7087	.	.	interleukin 21 receptor (IL21R), transcript variant 2, mRNA	X
SYTL4	21	miR21	-0.685364	1	YES	-6.78644	.	transport;.	synaptotagmin-like 4 (granuphilin-a) (SYTL4), mRNA	X
HISPPD1	21	miR21	-0.695549	1	YES	-6.70234	.	.	histidine acid phosphatase domain containing 1 (HISPPD1), mRNA	X
MXD4	21	miR21	-0.756733	2	YES	-6.67641	.	transcritpion (-);.	MAX dimerization protein 4 (MXD4), mRNA	X
TMEM29	21	miR21	-0.650691	1	YES	-6.11586	.	.	transmembrane protein 29 (TMEM29), mRNA	X
CENPH	21	miR21	-0.735683	1	YES	-59.485	.	cell cycle;chr. segregation;prot. complex;chromatin;.	centromere protein H (CENPH), mRNA	X
PROCR	21	miR21	-0.661804	1	YES	-57.2515	.	wound healing;.	protein C receptor, endothelial (EPCR) (PROCR), mRNA	X
RABGAP1L	21	miR21	-0.656034	1	YES	-5.95273	.	.	RAB GTPase activating protein 1-like (RABGAP1L), transcript variant 1, mRNA	X
PHF6	21	miR21	-0.738077	1	YES	-5.53579	.	.	PHD finger protein 6 (PHF6), transcript variant 3, mRNA	X
MCFD2	21	miR21	-0.740718	1	YES	-5.30911	.	transport;.	multiple coagulation factor deficiency 2 (MCFD2), mRNA	X
GJA1	21	miR21	-0.753799	1	YES	-5.09329	.	DNA damage;protein mod.;NF-kB;prot. complex;transport;apoptosis;.	gap junction protein, alpha 1, 43kDa (connexin 43) (GJA1), mRNA	X
MLF1IP	21	miR21	-0.702862	1	YES	-41.9134	.	.	MLF1 interacting protein (MLF1IP), mRNA	X
RAB31	21	miR21	-0.752434	1	YES	-4.72236	.	transport;.	RAB31, member RAS oncogene family (RAB31), mRNA	X
EHBP1	21	miR21	-0.74571	1	YES	-4.58389	.	.	EH domain binding protein 1 (EHBP1), mRNA	X
CENTB2	21	miR21	-0.711625	1	YES	-4.34847	.	.	centaurin, beta 2 (CENTB2), mRNA	X
PRKDC	21	miR21	-0.821295	1	YES	-4.32747	.	DNA damage;telomere maint;cell motility;phosphorylation;transcritpion (-);chromatin;apoptosis;kinase activity;.	protein kinase, DNA-activated, catalytic polypeptide (PRKDC), mRNA	X
ZNF596	21	miR21	-0.798472	1	YES	-4.30824	.	.	zinc finger protein 596 (ZNF596), transcript variant 1, mRNA	X
CANX	21	miR21	-0.785559	1	YES	-4.04483	.	transport;.	calnexin (CANX), transcript variant 1, mRNA	X
NF2	21	miR21	-0.742474	1	YES	-3.90593	.	DNA rep.;protein mod.;NF-kB;transcritpion (-);kinase activity;cytoskeleton;.	neurofibromin 2 (bilateral acoustic neuroma) (NF2), transcript variant 13, mRNA	X
C10orf119	21	miR21	-0.732578	1	YES	-3.84473	.	.	chromosome 10 open reading frame 119 (C10orf119), mRNA	X
TMEM44	21	miR21	-0.677612	1	YES	-3.82746	.	.	transmembrane protein 44 (TMEM44), transcript variant 2, mRNA	X
SEC22C	21	miR21	-0.606599	1	YES	-3.73468	.	transport;.	SEC22 vesicle trafficking protein homolog C (S. cerevisiae) (SEC22C), transcript variant 2, mRNA	X
ARHGEF10	21	miR21	-0.806463	1	YES	-3.671	.	.	Rho guanine nucleotide exchange factor (GEF) 10 (ARHGEF10), mRNA	X
HP1BP3	21	miR21	-0.754747	1	YES	-3.5835	.	prot. complex;chromatin;.	heterochromatin protein 1, binding protein 3 (HP1BP3), mRNA	X
LOC57228	21	miR21	-0.653174	1	YES	-3.55284	.	.	small trans-membrane and glycosylated protein (LOC57228), transcript variant 1, mRNA	X
EXT2	21	miR21	-0.752163	2	YES	-3.51052	.	prot. glycosyl.;.	exostoses (multiple) 2 (EXT2), transcript variant 1, mRNA	X
WDR67	21	miR21	-0.645236	1	YES	-3.4531	.	.	WD repeat domain 67 (WDR67), mRNA	X
SLBP	21	miR21	-0.710734	1	YES	-3.44143	.	RNA splicing;.	stem-loop (histone) binding protein (SLBP), mRNA	X
ARMCX5	21	miR21	-0.66993	1	YES	-3.38234	.	.	armadillo repeat containing, X-linked 5 (ARMCX5), mRNA	X
CRSP2	21	miR21	-0.682937	2	YES	-3.33391	.	.	cofactor required for Sp1 transcriptional activation, subunit 2, 150kDa (CRSP2), mRNA	X
SUZ12	21	miR21	-0.714045	1	YES	-3.30955	.	transcritpion (-);chromatin;.	suppressor of zeste 12 homolog (Drosophila) (SUZ12), mRNA	X
SH3RF1	21	miR21	-0.727202	2	YES	-3.12202	.	NF-kB;apoptosis;.	SH3 domain containing ring finger 1 (SH3RF1), mRNA	X
TBC1D5	21	miR21	-0.722081	1	YES	-3.05672	.	.	TBC1 domain family, member 5 (TBC1D5), mRNA	X
NEDD4	21	miR21	-0.732317	1	YES	-26.5856	.	DNA damage;protein mod.;resp. to Ca2+;NF-kB;ubiquitination;transport;transcritpion (-);.	neural precursor cell expressed, developmentally down-regulated 4 (NEDD4), transcript variant 2, mRNA	X
SHCBP1	21	miR21	-0.794107	1	YES	-244.887	.	.	SHC SH2-domain binding protein 1 (SHCBP1), mRNA	X
ACAA1	21	miR21	-0.69179	1	YES	-2.95589	.	.	acetyl-Coenzyme A acyltransferase 1 (peroxisomal 3-oxoacyl-Coenzyme A thiolase) (ACAA1), nuclear gene encoding mitochondrial protein, mRNA	X
C17orf62	21	miR21	-0.709033	1	YES	-2.88633	.	.	chromosome 17 open reading frame 62 (C17orf62), mRNA	X
PDXK	21	miR21	-0.756329	1	YES	-2.82428	.	.	pyridoxal (pyridoxine, vitamin B6) kinase (PDXK), mRNA	X
40422	21	miR21	-0.759276	1	YES	-2.82294	.	.	septin 10 (SEPT10), transcript variant 1, mRNA	X
PSMD5	21	miR21	-0.700442	1	YES	-2.81491	.	cell cycle;protein mod.;ubiquitination;transcritpion (-);kinase activity;.	proteasome (prosome, macropain) 26S subunit, non-ATPase, 5 (PSMD5), mRNA	X
PIK3R3	21	miR21	-0.645833	1	YES	-2.70127	.	kinase activity;.	phosphoinositide-3-kinase, regulatory subunit 3 (p55, gamma) (PIK3R3), mRNA	X
CPNE3	21	miR21	-0.714153	1	YES	-2.64217	.	transport;.	copine III (CPNE3), mRNA	X
LPIN2	21	miR21	-0.644761	1	YES	-2.62392	.	.	lipin 2 (LPIN2), mRNA	X
SMARCA5	21	miR21	-0.69096	1	YES	-2.39537	.	prot. complex;transcritpion (-);chromatin;.	SWI/SNF related, matrix associated, actin dependent regulator of chromatin, subfamily a, member 5 (SMARCA5), mRNA	X
SHKBP1	21	miR21	-0.748949	1	YES	-2.24535	.	.	SH3KBP1 binding protein 1 (SHKBP1), mRNA	X
SCC-112	21	miR21	-0.71167	1	YES	-2.20093	.	.	SCC-112 protein (SCC-112), mRNA	X
TMEM16K	21	miR21	-0.660569	1	YES	-2.14181	.	.	transmembrane protein 16K (TMEM16K), mRNA	X
TMEM68	21	miR21	-0.759542	1	YES	-2.09945	.	.	transmembrane protein 68 (TMEM68), mRNA	X
LUC7L2	21	miR21	-0.701998	1	YES	-2.09126	.	.	LUC7-like 2 (S. cerevisiae) (LUC7L2), mRNA	X
LMBR1	21	miR21	-0.790521	1	YES	-2.08358	.	.	limb region 1 homolog (mouse) (LMBR1), mRNA	X
PLDN	21	miR21	-0.690841	1	YES	-2.0351	.	wound healing;transport;.	pallidin homolog (mouse) (PLDN), mRNA	X
ACP2	21	miR21	-0.837224	1	YES	-2.02238	.	kinase activity;.	acid phosphatase 2, lysosomal (ACP2), mRNA	X
GNS	21	miR21	-0.703356	1	YES	-2.0081	.	ubiquitination;.	glucosamine (N-acetyl)-6-sulfatase (Sanfilippo disease IIID) (GNS), mRNA	X
CENPA	21	miR21	-0.795726	1	YES	-190.221	.	cell cycle;prot. complex;transport;chromatin;cytoskeleton;.	centromere protein A (CENPA), transcript variant 1, mRNA	X
AKAP7	21	miR21	-0.684523	1	YES	-18.7456	.	transport;.	A kinase (PRKA) anchor protein 7 (AKAP7), transcript variant gamma, mRNA	X
ARHGEF3	21	miR21	-0.74499	1	YES	-18.4935	.	apoptosis;.	Rho guanine nucleotide exchange factor (GEF) 3 (ARHGEF3), mRNA	X
ELL2	21	miR21	-0.729857	1	YES	-17.8433	.	.	elongation factor, RNA polymerase II, 2 (ELL2), mRNA	X
KLHDC5	21	miR21	-0.769591	1	YES	-17.0287	.	.	kelch domain containing 5 (KLHDC5), mRNA	X
GPR176	21	miR21	-0.748286	1	NO	N/A	.	.	G protein-coupled receptor 176 (GPR176), mRNA	X
ANKRD13A	21	miR21	-0.755563	1	YES	-12.6618	.	.	ankyrin repeat domain 13A (ANKRD13A), mRNA	X
CXCL5	21	miR21	-0.62796	1	YES	-11.5368	.	.	chemokine (C-X-C motif) ligand 5 (CXCL5), mRNA	X
GADD45B	21	miR21	-0.796346	1	YES	-10.6826	.	cell cycle;phosphorylation;apoptosis;kinase activity;.	growth arrest and DNA-damage-inducible, beta (GADD45B), mRNA	X
TXNDC10	21	miR21	-0.679114	1	YES	-1.99898	.	.	thioredoxin domain containing 10 (TXNDC10), mRNA	X
AARSL	24	miR24	-0.709749	1	NO	N/A	.	.	alanyl-tRNA synthetase like (AARSL), mRNA	X
ACAD9	24	miR24	-0.877979	1	NO	N/A	.	.	acyl-Coenzyme A dehydrogenase family, member 9 (ACAD9), mRNA	X
AMOTL2	24	miR24	-0.590438	2	NO	N/A	.	.	angiomotin like 2 (AMOTL2), mRNA	X
ARFGEF1	24	miR24	-0.709711	1	NO	N/A	.	.	ADP-ribosylation factor guanine nucleotide-exchange factor 1(brefeldin A-inhibited) (ARFGEF1), mRNA	X
ARHGEF15	24	miR24	-0.723	1	NO	N/A	.	.	Rho guanine nucleotide exchange factor (GEF) 15 (ARHGEF15), mRNA	X
ASAM	24	miR24	-0.6372	1	NO	N/A	.	.	adipocyte-specific adhesion molecule (ASAM), mRNA	X
ATP11B	24	miR24	-0.696887	1	NO	N/A	.	.	ATPase, Class VI, type 11B (ATP11B), mRNA	X
BHLHB5	24	miR24	-0.707048	1	NO	N/A	.	.	basic helix-loop-helix domain containing, class B, 5 (BHLHB5), mRNA	X
BTBD14B	24	miR24	-0.72562	1	NO	N/A	.	.	BTB (POZ) domain containing 14B (BTBD14B), mRNA	X
C11orf45	24	miR24	-0.710241	2	NO	N/A	.	.	chromosome 11 open reading frame 45 (C11orf45), mRNA	X
C11orf58	24	miR24	-0.7536	1	NO	N/A	.	.	chromosome 11 open reading frame 58 (C11orf58), mRNA	X
C11orf9	24	miR24	-0.667069	1	NO	N/A	.	.	chromosome 11 open reading frame 9 (C11orf9), mRNA	X
C13orf23	24	miR24	-0.781532	1	NO	N/A	.	.	chromosome 13 open reading frame 23 (C13orf23), transcript variant 1, mRNA	X
C9orf100	24	miR24	-0.893275	2	NO	N/A	.	.	chromosome 9 open reading frame 100 (C9orf100), mRNA	X
CBX1	24	miR24	-0.772573	1	NO	N/A	.	.	chromobox homolog 1 (HP1 beta homolog Drosophila ) (CBX1), mRNA	X
CCDC58	24	miR24	-0.660859	1	NO	N/A	.	.	coiled-coil domain containing 58 (CCDC58), mRNA	X
CCDC98	24	miR24	-0.627679	2	NO	N/A	.	.	coiled-coil domain containing 98 (CCDC98), mRNA	X
CD3EAP	24	miR24	-0.600809	1	NO	N/A	.	.	CD3e molecule, epsilon associated protein (CD3EAP), mRNA	X
CD72	24	miR24	-0.683288	1	NO	N/A	.	.	CD72 molecule (CD72), mRNA	X
CDC14A	24	miR24	-0.654193	1	NO	N/A	.	.	CDC14 cell division cycle 14 homolog A (S. cerevisiae) (CDC14A), transcript variant 1, mRNA	X
CDC27	24	miR24	-0.663247	1	NO	N/A	.	.	cell division cycle 27 homolog (S. cerevisiae) (CDC27), mRNA	X
CDC42SE2	24	miR24	-0.72348	1	NO	N/A	.	.	CDC42 small effector 2 (CDC42SE2), transcript variant 1, mRNA	X
CDCP1	24	miR24	-0.729001	1	NO	N/A	.	.	CUB domain containing protein 1 (CDCP1), transcript variant 1, mRNA	X
CDK6	24	miR24	-0.658542	2	NO	N/A	.	.	cyclin-dependent kinase 6 (CDK6), mRNA	X
CLDN6	24	miR24	-0.64852	1	NO	N/A	.	.	claudin 6 (CLDN6), mRNA	X
COG6	24	miR24	-0.620868	1	NO	N/A	.	.	component of oligomeric golgi complex 6 (COG6), mRNA	X
DND1	24	miR24	-0.689173	1	NO	N/A	.	.	dead end homolog 1 (zebrafish) (DND1), mRNA	X
DPF2	24	miR24	-0.879938	1	NO	N/A	.	.	D4, zinc and double PHD fingers family 2 (DPF2), mRNA	X
EDC3	24	miR24	-0.641805	1	NO	N/A	.	.	enhancer of mRNA decapping 3 homolog (S. cerevisiae) (EDC3), mRNA	X
EDEM1	24	miR24	-0.749517	1	NO	N/A	.	.	ER degradation enhancer, mannosidase alpha-like 1 (EDEM1), mRNA	X
FAM55C	24	miR24	-0.688066	1	NO	N/A	.	.	family with sequence similarity 55, member C (FAM55C), mRNA	X
FGF1	24	miR24	-0.670038	1	NO	N/A	.	.	fibroblast growth factor 1 (acidic) (FGF1), transcript variant 1, mRNA	X
FLJ11171	24	miR24	-0.76215	1	NO	N/A	.	.	hypothetical protein FLJ11171 (FLJ11171), mRNA	X
GABRG2	24	miR24	-0.628014	1	NO	N/A	.	.	gamma-aminobutyric acid (GABA) A receptor, gamma 2 (GABRG2), transcript variant 2, mRNA	X
GFER	24	miR24	-0.595928	1	NO	N/A	.	.	growth factor, augmenter of liver regeneration (ERV1 homolog, S. cerevisiae) (GFER), mRNA	X
GNAI1	24	miR24	-0.690597	1	NO	N/A	.	.	guanine nucleotide binding protein (G protein), alpha inhibiting activity polypeptide 1 (GNAI1), mRNA	X
GPR137C	24	miR24	-0.692382	1	NO	N/A	.	.	cDNA FLJ41959 fis, clone PUAEN2002489, moderately similar to putative seven pass transmembrane protein (TM7SF1) mRNA.	X
HARS	24	miR24	-0.842386	1	NO	N/A	.	.	histidyl-tRNA synthetase (HARS), mRNA	X
HERC6	24	miR24	-0.653808	1	NO	N/A	.	.	hect domain and RLD 6 (HERC6), mRNA	X
HSPA4	24	miR24	-0.634437	1	NO	N/A	.	.	heat shock 70kDa protein 4 (HSPA4), transcript variant 1, mRNA	X
IFNAR1	24	miR24	-0.621726	1	NO	N/A	.	.	interferon (alpha, beta and omega) receptor 1 (IFNAR1), mRNA	X
IL4R	24	miR24	-0.670388	1	NO	N/A	.	.	interleukin 4 receptor (IL4R), transcript variant 1, mRNA	X
ITPKC	24	miR24	-0.845076	1	NO	N/A	.	.	inositol 1,4,5-trisphosphate 3-kinase C (ITPKC), mRNA	X
JARID1A	24	miR24	-0.79287	1	NO	N/A	.	.	jumonji, AT rich interactive domain 1A (JARID1A), transcript variant 2, mRNA	X
KATNAL2	24	miR24	-0.72332	1	NO	N/A	.	.	katanin p60 subunit A-like 2 (KATNAL2), mRNA	X
KIAA0574	24	miR24	-0.680116	1	NO	N/A	.	.	mRNA for KIAA0574 protein, partial cds.	X
KIAA1160	24	miR24	-0.792093	1	NO	N/A	.	.	KIAA1160 protein (KIAA1160), mRNA	X
KLHL15	24	miR24	-0.741903	1	NO	N/A	.	.	kelch-like 15 (Drosophila) (KLHL15), mRNA	X
KSR1	24	miR24	-0.756566	1	NO	N/A	.	.	kinase suppressor of ras 1 (KSR1), mRNA	X
LIMD1	24	miR24	-0.6675	1	NO	N/A	.	.	LIM domains containing 1 (LIMD1), mRNA	X
LOC653483	24	miR24	-0.593417	1	NO	N/A	.	.	HGC6.4 mRNA, complete cds.	X
LRRC59	24	miR24	-0.885961	1	NO	N/A	.	.	leucine rich repeat containing 59 (LRRC59), mRNA	X
MAG	24	miR24	-0.587664	1	NO	N/A	.	.	myelin associated glycoprotein (MAG), transcript variant 2, mRNA	X
MAPKAPK2	24	miR24	-0.636133	2	NO	N/A	.	.	mitogen-activated protein kinase-activated protein kinase 2 (MAPKAPK2), transcript variant 1, mRNA	X
METT10D	24	miR24	-0.692296	1	NO	N/A	.	.	methyltransferase 10 domain containing (METT10D), mRNA	X
MIDN	24	miR24	-0.859637	1	NO	N/A	.	.	midnolin (MIDN), mRNA	X
M-RIP	24	miR24	-0.785418	1	NO	N/A	.	.	myosin phosphatase-Rho interacting protein (M-RIP), transcript variant 1, mRNA	X
MRPL43	24	miR24	-0.722271	1	NO	N/A	.	.	mitochondrial ribosomal protein L43 (MRPL43), nuclear gene encoding mitochondrial protein, transcript variant 1, mRNA	X
MRPL45	24	miR24	-0.632827	1	NO	N/A	.	.	mitochondrial ribosomal protein L45 (MRPL45), nuclear gene encoding mitochondrial protein, mRNA	X
MYSM1	24	miR24	-0.631283	1	NO	N/A	.	.	mRNA for KIAA1915 protein, partial cds.	X
NEK9	24	miR24	-0.809864	1	NO	N/A	.	.	NIMA (never in mitosis gene a)- related kinase 9 (NEK9), mRNA	X
NPTX1	24	miR24	-0.814443	1	NO	N/A	.	.	neuronal pentraxin I (NPTX1), mRNA	X
NRP2	24	miR24	-0.642368	1	NO	N/A	.	.	neuropilin 2 (NRP2), transcript variant 4, mRNA	X
NUP43	24	miR24	-0.738785	1	NO	N/A	.	.	nucleoporin 43kDa (NUP43), transcript variant 1, mRNA	X
OPRD1	24	miR24	-0.724109	1	NO	N/A	.	.	opioid receptor, delta 1 (OPRD1), mRNA	X
P2RX4	24	miR24	-0.615922	1	NO	N/A	.	.	purinergic receptor P2X, ligand-gated ion channel, 4 (P2RX4), mRNA	X
PDK1	24	miR24	-0.613258	1	NO	N/A	.	.	pyruvate dehydrogenase kinase, isozyme 1 (PDK1), nuclear gene encoding mitochondrial protein, mRNA	X
PHCA	24	miR24	-0.691008	1	NO	N/A	.	.	phytoceramidase, alkaline (PHCA), mRNA	X
PIP5K2B	24	miR24	-0.918176	1	NO	N/A	.	.	phosphatidylinositol-4-phosphate 5-kinase, type II, beta (PIP5K2B), mRNA	X
POLR2C	24	miR24	-0.582952	2	NO	N/A	.	.	polymerase (RNA) II (DNA directed) polypeptide C, 33kDa (POLR2C), mRNA	X
PRKAB1	24	miR24	-0.666386	1	NO	N/A	.	.	protein kinase, AMP-activated, beta 1 non-catalytic subunit (PRKAB1), mRNA	X
PTPMT1	24	miR24	-0.804665	1	NO	N/A	.	.	protein tyrosine phosphatase, mitochondrial 1, mRNA (cDNA clone IMAGE:3348134), partial cds.	X
PTPN23	24	miR24	-0.795558	1	NO	N/A	.	.	protein tyrosine phosphatase, non-receptor type 23 (PTPN23), mRNA	X
RAB24	24	miR24	-0.73531	1	NO	N/A	.	.	RAB24, member RAS oncogene family (RAB24), transcript variant 1, mRNA	X
RAB36	24	miR24	-0.658493	1	NO	N/A	.	.	RAB36, member RAS oncogene family (RAB36), mRNA	X
RASA1	24	miR24	-0.7326	1	NO	N/A	.	.	RAS p21 protein activator (GTPase activating protein) 1 (RASA1), transcript variant 1, mRNA	X
RGS5	24	miR24	-0.607669	1	NO	N/A	.	.	regulator of G-protein signalling 5 (RGS5), mRNA	X
RNF149	24	miR24	-0.620738	1	NO	N/A	.	.	ring finger protein 149 (RNF149), mRNA	X
RPL13	24	miR24	-0.708432	1	NO	N/A	.	.	ribosomal protein L13 (RPL13), transcript variant 2, mRNA	X
RRAS	24	miR24	-0.674059	1	NO	N/A	.	.	related RAS viral (r-ras) oncogene homolog (RRAS), mRNA	X
SALL2	24	miR24	-0.618471	1	NO	N/A	.	.	sal-like 2 (Drosophila) (SALL2), mRNA	X
SEMA4F	24	miR24	-0.663799	2	NO	N/A	.	.	sema domain, immunoglobulin domain (Ig), transmembrane domain (TM) and short cytoplasmic domain, (semaphorin) 4F (SEMA4F), mRNA	X
SHANK2	24	miR24	-0.902118	1	NO	N/A	.	.	SH3 and multiple ankyrin repeat domains 2 (SHANK2), transcript variant 1, mRNA	X
SLC7A8	24	miR24	-0.611646	2	NO	N/A	.	.	solute carrier family 7 (cationic amino acid transporter, y+ system), member 8 (SLC7A8), transcript variant 2, mRNA	X
SLC9A8	24	miR24	-0.674703	1	NO	N/A	.	.	solute carrier family 9 (sodium/hydrogen exchanger), member 8 (SLC9A8), mRNA	X
SPINK7	24	miR24	-0.667749	1	NO	N/A	.	.	serine peptidase inhibitor, Kazal type 7 (putative) (SPINK7), mRNA	X
SPTLC2	24	miR24	-0.761934	2	NO	N/A	.	.	serine palmitoyltransferase, long chain base subunit 2 (SPTLC2), mRNA	X
SQRDL	24	miR24	-0.671544	1	NO	N/A	.	.	sulfide quinone reductase-like (yeast) (SQRDL), mRNA	X
SRF	24	miR24	-0.669835	1	NO	N/A	.	.	serum response factor (c-fos serum response element-binding transcription factor) (SRF), mRNA	X
TATDN2	24	miR24	-0.766545	1	NO	N/A	.	.	TatD DNase domain containing 2 (TATDN2), mRNA	X
TEX261	24	miR24	-0.739008	1	NO	N/A	.	.	testis expressed sequence 261 (TEX261), mRNA	X
TFCP2L1	24	miR24	-0.706184	1	NO	N/A	.	.	transcription factor CP2-like 1 (TFCP2L1), mRNA	X
TMCC3	24	miR24	-0.640422	2	NO	N/A	.	.	transmembrane and coiled-coil domain family 3 (TMCC3), mRNA	X
TMEM98	24	miR24	-0.668226	1	NO	N/A	.	.	transmembrane protein 98 (TMEM98), transcript variant 1, mRNA	X
TNFRSF10D	24	miR24	-0.707452	1	NO	N/A	.	.	tumor necrosis factor receptor superfamily, member 10d, decoy with truncated death domain (TNFRSF10D), mRNA	X
TNIP1	24	miR24	-0.77467	1	NO	N/A	.	.	TNFAIP3 interacting protein 1 (TNIP1), mRNA	X
TRFP	24	miR24	-0.745448	2	NO	N/A	.	.	Trf (TATA binding protein-related factor)-proximal homolog (Drosophila) (TRFP), mRNA	X
TRIM26	24	miR24	-0.834928	1	NO	N/A	.	.	tripartite motif-containing 26 (TRIM26), mRNA	X
TRIM65	24	miR24	-0.714741	1	NO	N/A	.	.	tripartite motif-containing 65 (TRIM65), mRNA	X
TRIM8	24	miR24	-0.639906	1	NO	N/A	.	.	tripartite motif-containing 8 (TRIM8), mRNA	X
TTC15	24	miR24	-0.607713	1	NO	N/A	.	.	tetratricopeptide repeat domain 15 (TTC15), mRNA	X
TTC19	24	miR24	-0.633262	1	NO	N/A	.	.	tetratricopeptide repeat domain 19 (TTC19), mRNA	X
TTRAP	24	miR24	-0.647628	1	NO	N/A	.	.	TRAF and TNF receptor associated protein (TTRAP), mRNA	X
UBN1	24	miR24	-0.859237	1	NO	N/A	.	.	ubinuclein 1 (UBN1), transcript variant 1, mRNA	X
VAT1	24	miR24	-0.752134	1	NO	N/A	.	.	vesicle amine transport protein 1 homolog (T. californica) (VAT1), mRNA	X
WIZ	24	miR24	-0.805076	1	NO	N/A	.	.	cDNA FLJ16504 fis, clone FEBRA2014122, highly similar to WizL.	X
ZNF160	24	miR24	-0.688347	1	NO	N/A	.	.	zinc finger protein 160 (ZNF160), transcript variant 2, mRNA	X
CPA4	24	miR24	-0.818334	1	YES	-9.66859	.	ubiquitination;chromatin;.	carboxypeptidase A4 (CPA4), mRNA	X
C17orf60	24	miR24	-0.687424	1	NO	N/A	.	.	C17orf60 protein (Fragment).	X
DDEF1	24	miR24	-0.934582	1	YES	-9.29111	.	.	development and differentiation enhancing factor 1 (DDEF1), mRNA	X
FBXL2	24	miR24	-0.869957	1	YES	-9.22234	.	ubiquitination;.	F-box and leucine-rich repeat protein 2 (FBXL2), mRNA	X
HEG1	24	miR24	-0.917521	1	NO	N/A	.	.	mRNA for KIAA1237 protein, partial cds.	X
MOXD1	24	miR24	-0.778362	1	YES	-86.3309	.	.	monooxygenase, DBH-like 1 (MOXD1), transcript variant 2, mRNA	X
DCBLD2	24	miR24	-0.802806	1	YES	-8.97829	.	wound healing;.	discoidin, CUB and LCCL domain containing 2 (DCBLD2), mRNA	X
CREBL2	24	miR24	-0.827052	2	YES	-8.75122	.	cell cycle;.	cAMP responsive element binding protein-like 2 (CREBL2), mRNA	X
KCNIP3	24	miR24	-0.774676	2	YES	-8.61403	.	transcritpion (-);apoptosis;.	Kv channel interacting protein 3, calsenilin (KCNIP3), transcript variant 1, mRNA	X
FBLN2	24	miR24	-0.938621	1	YES	-8.55973	.	.	fibulin 2 (FBLN2), transcript variant 1, mRNA	X
STC2	24	miR24	-0.879755	1	YES	-77.0304	.	.	stanniocalcin 2 (STC2), mRNA	X
C15orf42	24	miR24	-0.944943	2	YES	-76.6726	.	.	chromosome 15 open reading frame 42 (C15orf42), mRNA	X
ARMC8	24	miR24	-0.939012	1	YES	-71.9561	.	.	armadillo repeat containing 8 (ARMC8), transcript variant 2, mRNA	X
ZNF587	24	miR24	-0.952089	1	YES	-71.8479	.	.	zinc finger protein 587 (ZNF587), mRNA	X
IRAK4	24	miR24	-0.877614	1	YES	-7.64217	.	phosphorylation;.	interleukin-1 receptor-associated kinase 4 (IRAK4), mRNA	X
CDC25A	24	miR24	-0.871989	1	YES	-7.42543	.	cell cycle;interphase;DNA damage;phosphorylation;kinase activity;.	cell division cycle 25 homolog A (S. cerevisiae) (CDC25A), transcript variant 1, mRNA	X
RFX5	24	miR24	-0.910083	1	YES	-7.36451	.	transcritpion (-);.	regulatory factor X, 5 (influences HLA class II expression) (RFX5), transcript variant 1, mRNA	X
NEDD9	24	miR24	-0.657874	2	YES	-7.2858	.	cell cycle;cytoskeleton;.	neural precursor cell expressed, developmentally down-regulated 9 (NEDD9), transcript variant 1, mRNA	X
EGFR	24	miR24	-0.837091	1	YES	-7.15983	.	cell cycle;interphase;DNA damage;protein mod.;resp. to Ca2+;NF-kB;phosphorylation;transport;apoptosis;kinase activity;.	epidermal growth factor receptor (erythroblastic leukemia viral (v-erb-b) oncogene homolog, avian) (EGFR), transcript variant 1, mRNA	X
PTPLAD1	24	miR24	-0.816378	1	YES	-7.08353	.	DNA damage;protein mod.;NF-kB;phosphorylation;kinase activity;.	protein tyrosine phosphatase-like A domain containing 1 (PTPLAD1), mRNA	X
RPL28	24	miR24	-0.92557	1	YES	-7.07059	.	.	ribosomal protein L28 (RPL28), mRNA	X
SFRS7	24	miR24	-0.920428	1	YES	-6.90377	.	RNA splicing;.	splicing factor, arginine/serine-rich 7, 35kDa (SFRS7), mRNA	X
MXD4	24	miR24	-0.940619	2	YES	-6.67641	.	transcritpion (-);.	MAX dimerization protein 4 (MXD4), mRNA	X
MGAT1	24	miR24	-0.908113	1	YES	-6.65788	.	prot. glycosyl.;.	mannosyl (alpha-1,3-)-glycoprotein beta-1,2-N-acetylglucosaminyltransferase (MGAT1), mRNA	X
TLX2	24	miR24	-0.855389	1	YES	-6.43412	.	cytoskeleton;.	T-cell leukemia homeobox 2 (TLX2), mRNA	X
OAS3	24	miR24	-0.799339	1	YES	-56.442	.	.	2'-5'-oligoadenylate synthetase 3, 100kDa (OAS3), mRNA	X
B3GNT5	24	miR24	-0.899427	1	YES	-52.1803	.	prot. glycosyl.;.	UDP-GlcNAc:betaGal beta-1,3-N-acetylglucosaminyltransferase 5 (B3GNT5), mRNA	X
RABGAP1L	24	miR24	-0.697027	2	YES	-5.95273	.	.	RAB GTPase activating protein 1-like (RABGAP1L), transcript variant 1, mRNA	X
DNMBP	24	miR24	-0.767158	1	NO	N/A	.	.	mRNA; cDNA DKFZp451J178 (from clone DKFZp451J178).	X
SEPN1	24	miR24	-0.855138	1	YES	-5.47283	.	.	selenoprotein N, 1 (SEPN1), transcript variant 1, mRNA	X
ADCY7	24	miR24	-0.768186	2	YES	-5.46665	.	nucleotide biosynth.;kinase activity;.	adenylate cyclase 7 (ADCY7), mRNA	X
PX19	24	miR24	-0.889553	1	YES	-5.45451	.	.	px19-like protein (PX19), mRNA	X
SLC39A11	24	miR24	-0.890915	1	YES	-5.31724	.	.	solute carrier family 39 (metal ion transporter), member 11 (SLC39A11), mRNA	X
RNPEP	24	miR24	-0.911342	1	YES	-5.25667	.	.	arginyl aminopeptidase (aminopeptidase B) (RNPEP), mRNA	X
SLC19A1	24	miR24	-0.868593	1	YES	-5.20931	.	.	solute carrier family 19 (folate transporter), member 1 (SLC19A1), mRNA	X
FLCN	24	miR24	-0.772494	1	YES	-5.20167	.	.	folliculin (FLCN), transcript variant 2, mRNA	X
TRIM14	24	miR24	-0.820741	1	YES	-47.0707	.	.	tripartite motif-containing 14 (TRIM14), transcript variant 1, mRNA	X
TOP2A	24	miR24	-0.938915	1	YES	-463.678	.	chr. segregation;DNA damage;chromatin;apoptosis;.	topoisomerase (DNA) II alpha 170kDa (TOP2A), mRNA	X
GALNTL2	24	miR24	-0.744618	1	YES	-43.3626	.	.	UDP-N-acetyl-alpha-D-galactosamine:polypeptide N-acetylgalactosaminyltransferase-like 2 (GALNTL2), mRNA	X
MPDU1	24	miR24	-0.924793	1	YES	-4.85651	.	prot. glycosyl.;.	mannose-P-dolichol utilization defect 1 (MPDU1), mRNA	X
C18orf54	24	miR24	-0.892175	1	YES	-4.72409	.	.	chromosome 18 open reading frame 54 (C18orf54), mRNA	X
H3F3B	24	miR24	-0.867703	1	YES	-4.6936	.	prot. complex;chromatin;.	H3 histone, family 3B (H3.3B) (H3F3B), mRNA	X
MOBK1B	24	miR24	-0.850835	1	YES	-4.67431	.	.	MOB1, Mps One Binder kinase activator-like 1B (yeast) (MOBK1B), mRNA	X
CAPZA1	24	miR24	-0.962929	1	YES	-4.63242	.	cell motility;prot. complex;cytoskeleton;.	capping protein (actin filament) muscle Z-line, alpha 1 (CAPZA1), mRNA	X
CDGAP	24	miR24	-0.763857	1	YES	-4.60186	.	.	Cdc42 GTPase-activating protein (CDGAP), mRNA	X
HEY1	24	miR24	-0.627326	1	YES	-4.5987	.	angiogenesis;transcritpion (-);.	hairy/enhancer-of-split related with YRPW motif 1 (HEY1), transcript variant 2, mRNA	X
CLDN11	24	miR24	-0.771892	1	YES	-4.54008	.	.	claudin 11 (oligodendrocyte transmembrane protein) (CLDN11), mRNA	X
FN3KRP	24	miR24	-0.7741	2	YES	-4.45691	.	.	fructosamine-3-kinase-related protein (FN3KRP), mRNA	X
NFKBIZ	24	miR24	-0.842412	1	YES	-4.42974	.	.	nuclear factor of kappa light polypeptide gene enhancer in B-cells inhibitor, zeta (NFKBIZ), transcript variant 1, mRNA	X
HPS4	24	miR24	-0.859894	2	YES	-4.36753	.	wound healing;transport;.	Hermansky-Pudlak syndrome 4 (HPS4), transcript variant 1, mRNA	X
CENTB2	24	miR24	-0.897516	1	YES	-4.34847	.	.	centaurin, beta 2 (CENTB2), mRNA	X
DZIP1L	24	miR24	-0.819281	1	YES	-4.32945	.	.	DAZ interacting protein 1-like (DZIP1L), mRNA	X
ARHGAP19	24	miR24	-0.938537	1	YES	-4.29212	.	.	Rho GTPase activating protein 19 (ARHGAP19), mRNA	X
SERTAD2	24	miR24	-0.937964	1	YES	-4.22309	.	.	SERTA domain containing 2 (SERTAD2), mRNA	X
ECHDC2	24	miR24	-0.852922	1	YES	-4.15349	.	.	enoyl Coenzyme A hydratase domain containing 2 (ECHDC2), mRNA	X
FANCC	24	miR24	-0.842774	1	YES	-4.09483	.	DNA damage;resp. to Ca2+;prot. complex;.	Fanconi anemia, complementation group C (FANCC), mRNA	X
PCDH7	24	miR24	-0.615354	1	YES	-4.09211	.	.	BH-protocadherin (brain-heart) (PCDH7), transcript variant a, mRNA	X
CANX	24	miR24	-0.878967	2	YES	-4.04483	.	transport;.	calnexin (CANX), transcript variant 1, mRNA	X
PLEKHQ1	24	miR24	-0.789204	1	YES	-4.00893	.	.	pleckstrin homology domain containing, family Q member 1 (PLEKHQ1), mRNA	X
DBF4B	24	miR24	-0.690605	1	YES	-4.00541	.	cell cycle;.	DBF4 homolog B (S. cerevisiae) (DBF4B), transcript variant 2, mRNA	X
DTL	24	miR24	-0.872368	1	YES	-36.2046	.	DNA damage;ubiquitination;.	denticleless homolog (Drosophila) (DTL), mRNA	X
ATP2B1	24	miR24	-0.948362	1	YES	-35.0151	.	nucleotide biosynth.;.	ATPase, Ca++ transporting, plasma membrane 1 (ATP2B1), transcript variant 2, mRNA	X
NGFR	24	miR24	-0.941726	2	YES	-325.612	.	cell cycle;DNA damage;cell motility;ubiquitination;apoptosis;cytoskeleton;.	nerve growth factor receptor (TNFR superfamily, member 16) (NGFR), mRNA	X
C8orf46	24	miR24	-0.864578	1	YES	-32.0365	.	.	chromosome 8 open reading frame 46 (C8orf46), mRNA	X
NBN	24	miR24	-0.865579	1	YES	-3.99981	.	cell cycle;M-phase;DNA rep.;DNA damage;telomere maint;chromatin;.	nibrin (NBN), transcript variant 2, mRNA	X
DOCK1	24	miR24	-0.836722	2	YES	-3.85069	.	transport;apoptosis;.	dedicator of cytokinesis 1 (DOCK1), mRNA	X
ILF3	24	miR24	-0.922509	1	YES	-3.84864	.	cell cycle;transcritpion (-);.	interleukin enhancer binding factor 3, 90kDa (ILF3), transcript variant 2, mRNA	X
C10orf119	24	miR24	-0.845275	1	YES	-3.84473	.	.	chromosome 10 open reading frame 119 (C10orf119), mRNA	X
TMEM44	24	miR24	-0.654406	1	YES	-3.82746	.	.	transmembrane protein 44 (TMEM44), transcript variant 2, mRNA	X
SMC1A	24	miR24	-0.870562	1	YES	-3.82032	.	cell cycle;chr. segregation;M-phase;DNA damage;RNA splicing;chromatin;cytoskeleton;.	structural maintenance of chromosomes 1A (SMC1A), mRNA	X
FUCA2	24	miR24	-0.872935	1	YES	-3.80834	.	.	fucosidase, alpha-L- 2, plasma (FUCA2), mRNA	X
C11orf61	24	miR24	-0.881682	1	YES	-3.66584	.	.	chromosome 11 open reading frame 61 (C11orf61), mRNA	X
NT5DC3	24	miR24	-0.718189	2	YES	-3.64289	.	.	5'-nucleotidase domain containing 3 (NT5DC3), transcript variant 2, mRNA	X
AYTL2	24	miR24	-0.742613	1	YES	-3.6397	.	.	acyltransferase like 2 (AYTL2), mRNA	X
MGC16703	24	miR24	-0.887808	1	YES	-3.63545	.	.	alpha tubulin-like (MGC16703), mRNA	X
HIF1A	24	miR24	-0.696063	1	YES	-3.60978	.	DNA damage;telomere maint;wound healing;angiogenesis;cell motility;prot. glycosyl.;NF-kB;transcritpion (-);kinase activity;.	hypoxia-inducible factor 1, alpha subunit (basic helix-loop-helix transcription factor) (HIF1A), transcript variant 2, mRNA	X
NADK	24	miR24	-0.961887	1	YES	-3.60722	.	nucleotide biosynth.;phosphorylation;.	NAD kinase (NADK), mRNA	X
KRAS	24	miR24	-0.921651	1	YES	-3.57941	.	DNA damage;NF-kB;transport;transcription;apoptosis;kinase activity;cytoskeleton;.	v-Ki-ras2 Kirsten rat sarcoma viral oncogene homolog (KRAS), transcript variant a, mRNA	X
MECP2	24	miR24	-0.901784	1	YES	-3.52428	.	transcritpion (-);.	methyl CpG binding protein 2 (Rett syndrome) (MECP2), mRNA	X
NEK11	24	miR24	-0.713627	1	YES	-3.5119	.	cell cycle;DNA damage;phosphorylation;.	NIMA (never in mitosis gene a)- related kinase 11 (NEK11), transcript variant 1, mRNA	X
TWSG1	24	miR24	-0.694182	1	YES	-3.49443	.	NF-kB;.	twisted gastrulation homolog 1 (Drosophila) (TWSG1), mRNA	X
WDFY1	24	miR24	-0.862199	1	YES	-3.49351	.	.	WD repeat and FYVE domain containing 1 (WDFY1), mRNA	X
SLBP	24	miR24	-0.885299	1	YES	-3.44143	.	RNA splicing;.	stem-loop (histone) binding protein (SLBP), mRNA	X
GRAMD1C	24	miR24	-0.749229	1	YES	-3.41484	.	.	GRAM domain containing 1C (GRAMD1C), mRNA	X
KIAA0323	24	miR24	-0.810087	1	YES	-3.37887	.	.	KIAA0323 (KIAA0323), mRNA	X
RCN3	24	miR24	-0.85818	1	YES	-3.36755	.	.	reticulocalbin 3, EF-hand calcium binding domain (RCN3), mRNA	X
CRSP2	24	miR24	-0.922905	1	YES	-3.33391	.	.	cofactor required for Sp1 transcriptional activation, subunit 2, 150kDa (CRSP2), mRNA	X
SPRY4	24	miR24	-0.712608	1	YES	-3.31512	.	kinase activity;.	sprouty homolog 4 (Drosophila) (SPRY4), mRNA	X
USP6NL	24	miR24	-0.68686	1	NO	N/A	.	.	USP6 N-terminal like, mRNA (cDNA clone IMAGE:4047207), partial cds.	X
AP2B1	24	miR24	-0.859207	1	YES	-3.30855	.	transport;.	adaptor-related protein complex 2, beta 1 subunit (AP2B1), transcript variant 1, mRNA	X
BCL10	24	miR24	-0.843414	1	YES	-3.26018	.	protein mod.;NF-kB;prot. complex;transcription;apoptosis;kinase activity;.	B-cell CLL/lymphoma 10 (BCL10), mRNA	X
SSR1	24	miR24	-0.871769	1	YES	-3.1442	.	transport;.	signal sequence receptor, alpha (translocon-associated protein alpha) (SSR1), mRNA	X
RBM15B	24	miR24	-0.899435	1	YES	-3.07171	.	RNA splicing;transport;transcritpion (-);.	RNA binding motif protein 15B (RBM15B), mRNA	X
ABT1	24	miR24	-0.655573	2	YES	-3.01876	.	.	activator of basal transcription 1 (ABT1), mRNA	X
TMEM25	24	miR24	-0.904765	1	YES	-29.5646	.	.	transmembrane protein 25 (TMEM25), mRNA	X
ATOH8	24	miR24	-0.919117	1	YES	-212.384	.	.	atonal homolog 8 (Drosophila) (ATOH8), mRNA	X
LY6K	24	miR24	-0.684189	1	YES	-20.705	.	.	lymphocyte antigen 6 complex, locus K (LY6K), mRNA	X
CASC3	24	miR24	-0.898789	1	YES	-2.95442	.	protein mod.;RNA splicing;ubiquitination;transport;.	cancer susceptibility candidate 3 (CASC3), mRNA	X
C1orf188	24	miR24	-0.786661	1	YES	-2.94691	.	.	chromosome 1 open reading frame 188 (C1orf188), mRNA	X
C16orf53	24	miR24	-0.90286	1	YES	-2.90567	.	.	chromosome 16 open reading frame 53 (C16orf53), mRNA	X
VAV2	24	miR24	-0.849219	1	YES	-2.83533	.	cell motility;apoptosis;kinase activity;.	vav 2 oncogene (VAV2), mRNA	X
SPECC1L	24	miR24	-0.871038	1	YES	-2.83288	.	.	SPECC1-like (SPECC1L), mRNA	X
PDXK	24	miR24	-0.850832	2	YES	-2.82428	.	.	pyridoxal (pyridoxine, vitamin B6) kinase (PDXK), mRNA	X
DAZAP2	24	miR24	-0.874964	1	YES	-2.82313	.	.	DAZ associated protein 2 (DAZAP2), mRNA	X
HEMK1	24	miR24	-0.756378	1	YES	-2.82237	.	DNA damage;.	HemK methyltransferase family member 1 (HEMK1), mRNA	X
KIAA0528	24	miR24	-0.836258	1	YES	-2.81449	.	.	KIAA0528 (KIAA0528), mRNA	X
ZNF395	24	miR24	-0.821972	1	YES	-2.81133	.	.	zinc finger protein 395 (ZNF395), mRNA	X
HN1L	24	miR24	-0.92167	1	YES	-2.77683	.	.	hematological and neurological expressed 1-like (HN1L), mRNA	X
ANKFY1	24	miR24	-0.776972	1	YES	-2.64924	.	.	ankyrin repeat and FYVE domain containing 1 (ANKFY1), transcript variant 1, mRNA	X
NCLN	24	miR24	-0.926001	1	YES	-2.63527	.	.	nicalin homolog (zebrafish) (NCLN), mRNA	X
SFRS9	24	miR24	-0.886982	1	YES	-2.61737	.	RNA splicing;prot. complex;.	splicing factor, arginine/serine-rich 9 (SFRS9), mRNA	X
TRAF7	24	miR24	-0.912009	1	YES	-2.6016	.	NF-kB;ubiquitination;apoptosis;kinase activity;.	TNF receptor-associated factor 7 (TRAF7), transcript variant 1, mRNA	X
SNAP23	24	miR24	-0.937446	1	YES	-2.55622	.	transport;.	synaptosomal-associated protein, 23kDa (SNAP23), transcript variant 1, mRNA	X
RHOBTB3	24	miR24	-0.790221	2	YES	-2.54481	.	transport;.	Rho-related BTB domain containing 3 (RHOBTB3), mRNA	X
EIF4H	24	miR24	-0.935278	1	YES	-2.43747	.	protein mod.;.	eukaryotic translation initiation factor 4H (EIF4H), transcript variant 1, mRNA	X
RAB5C	24	miR24	-0.931686	1	YES	-2.42678	.	transport;.	RAB5C, member RAS oncogene family (RAB5C), transcript variant 1, mRNA	X
MTERFD2	24	miR24	-0.838174	1	YES	-2.4082	.	.	MTERF domain containing 2 (MTERFD2), mRNA	X
SMARCA5	24	miR24	-0.927036	1	YES	-2.39537	.	prot. complex;transcritpion (-);chromatin;.	SWI/SNF related, matrix associated, actin dependent regulator of chromatin, subfamily a, member 5 (SMARCA5), mRNA	X
ALG2	24	miR24	-0.715022	1	YES	-2.36252	.	prot. glycosyl.;resp. to Ca2+;transport;.	asparagine-linked glycosylation 2 homolog (S. cerevisiae, alpha-1,3-mannosyltransferase) (ALG2), mRNA	X
LGR6	24	miR24	-0.893808	1	YES	-2.35651	.	.	leucine-rich repeat-containing G protein-coupled receptor 6 (LGR6), transcript variant 1, mRNA	X
C11orf60	24	miR24	-0.875149	1	YES	-2.3455	.	.	chromosome 11 open reading frame 60 (C11orf60), mRNA	X
SYDE1	24	miR24	-0.856879	1	YES	-2.30234	.	.	synapse defective 1, Rho GTPase, homolog 1 (C. elegans) (SYDE1), mRNA	X
MSH2	24	miR24	-0.717415	1	YES	-2.22389	.	cell cycle;DNA rep.;DNA damage;cell motility;nucleotide biosynth.;phosphorylation;transcritpion (-);chromatin;apoptosis;kinase activity;.	mutS homolog 2, colon cancer, nonpolyposis type 1 (E. coli) (MSH2), mRNA	X
C6orf120	24	miR24	-0.923684	1	YES	-2.21965	.	.	chromosome 6 open reading frame 120 (C6orf120), mRNA	X
RGNEF	24	miR24	-0.605414	1	NO	N/A	.	.	mRNA for KIAA1998 protein.	X
AQR	24	miR24	-0.906294	1	YES	-2.16798	.	RNA splicing;.	aquarius homolog (mouse) (AQR), mRNA	X
WAPAL	24	miR24	-0.886006	1	YES	-2.15419	.	.	wings apart-like homolog (Drosophila) (WAPAL), mRNA	X
CCDC25	24	miR24	-0.874484	1	YES	-2.12108	.	.	coiled-coil domain containing 25 (CCDC25), mRNA	X
SON	24	miR24	-0.673834	2	YES	-2.1161	.	apoptosis;.	SON DNA binding protein (SON), transcript variant b, mRNA	X
HDGF	24	miR24	-0.809295	1	YES	-2.10883	.	.	hepatoma-derived growth factor (high-mobility group protein 1-like) (HDGF), mRNA	X
DTX3	24	miR24	-0.838121	1	YES	-2.02469	.	.	deltex 3 homolog (Drosophila) (DTX3), mRNA	X
SLC12A7	24	miR24	-0.853699	1	YES	-19.4964	.	.	solute carrier family 12 (potassium/chloride transporters), member 7 (SLC12A7), mRNA	X
LRRC17	24	miR24	-0.924407	1	YES	-18.8589	.	.	leucine rich repeat containing 17 (LRRC17), transcript variant 2, mRNA	X
THY1	24	miR24	-0.87953	1	YES	-18.3879	.	angiogenesis;kinase activity;cytoskeleton;.	Thy-1 cell surface antigen (THY1), mRNA	X
KLHDC5	24	miR24	-0.88496	1	YES	-17.0287	.	.	kelch domain containing 5 (KLHDC5), mRNA	X
ANPEP	24	miR24	-0.929502	1	YES	-168.975	.	angiogenesis;ubiquitination;.	alanyl (membrane) aminopeptidase (aminopeptidase N, aminopeptidase M, microsomal aminopeptidase, CD13, p150) (ANPEP), mRNA	X
MARVELD1	24	miR24	-0.868445	1	YES	-16.7031	.	.	MARVEL domain containing 1 (MARVELD1), mRNA	X
TMEM169	24	miR24	-0.914833	1	YES	-15.4637	.	.	transmembrane protein 169 (TMEM169), mRNA	X
AXL	24	miR24	-0.951742	1	YES	-145.375	.	phosphorylation;.	AXL receptor tyrosine kinase (AXL), transcript variant 1, mRNA	X
CIT	24	miR24	-0.821346	1	YES	-14.5164	.	cell cycle;phosphorylation;.	citron (rho-interacting, serine/threonine kinase 21) (CIT), mRNA	X
GALNAC4S-6ST	24	miR24	-0.929561	1	YES	-14.1336	.	.	B cell RAG associated protein (GALNAC4S-6ST), mRNA	X
MAP3K14	24	miR24	-0.86569	1	YES	-13.9166	.	phosphorylation;.	mitogen-activated protein kinase kinase kinase 14 (MAP3K14), mRNA	X
NID1	24	miR24	-0.847295	1	YES	-13.6216	.	.	nidogen 1 (NID1), mRNA	X
CHIT1	24	miR24	-0.91094	1	YES	-13.4684	.	ubiquitination;.	chitinase 1 (chitotriosidase) (CHIT1), mRNA	X
DUSP5P	24	miR24	-0.896075	1	YES	-13.2911	.	.	dual specificity phosphatase 5 pseudogene (DUSP5P) on chromosome 1	X
SUMF1	24	miR24	-0.876319	2	YES	-12.8892	.	.	sulfatase modifying factor 1 (SUMF1), mRNA	X
C22orf29	24	miR24	-0.893822	2	YES	-12.4549	.	.	chromosome 22 open reading frame 29 (C22orf29), mRNA	X
EDG1	24	miR24	-0.877207	1	YES	-12.1371	.	.	endothelial differentiation, sphingolipid G-protein-coupled receptor, 1 (EDG1), mRNA	X
DDEF2	24	miR24	-0.936072	1	YES	-11.838	.	.	development and differentiation enhancing factor 2 (DDEF2), mRNA	X
LIMD2	24	miR24	-0.787705	1	YES	-11.472	.	.	LIM domain containing 2 (LIMD2), mRNA	X
ITGB5	24	miR24	-0.80729	1	YES	-11.4545	.	.	integrin, beta 5 (ITGB5), mRNA	X
IGFBP4	24	miR24	-0.850283	1	YES	-10.4242	.	DNA damage;.	insulin-like growth factor binding protein 4 (IGFBP4), mRNA	X
CCNF	24	miR24	-0.91993	1	YES	-10.357	.	cell cycle;.	cyclin F (CCNF), mRNA	X
DBF4	24	miR24	-0.871273	1	YES	-10.1987	.	cell cycle;interphase;DNA damage;.	DBF4 homolog (S. cerevisiae) (DBF4), mRNA	X
ZNF746	24	miR24	-0.894649	1	YES	-1.98906	.	.	zinc finger protein 746 (ZNF746), mRNA	X
YWHAB	24	miR24	-0.877137	1	YES	-1.97547	.	protein mod.;prot. complex;transport;transcritpion (-);apoptosis;kinase activity;.	tyrosine 3-monooxygenase/tryptophan 5-monooxygenase activation protein, beta polypeptide (YWHAB), transcript variant 1, mRNA	X
ZNF498	24	miR24	-0.741868	1	YES	-1.96415	.	.	zinc finger protein 498 (ZNF498), mRNA	X
ENTPD2	24	miR24	-0.855152	1	YES	-1.93841	.	wound healing;nucleotide biosynth.;.	ectonucleoside triphosphate diphosphohydrolase 2 (ENTPD2), transcript variant 2, mRNA	X
MBD2	24	miR24	-0.822614	2	YES	-1.73542	.	NF-kB;prot. complex;transcritpion (-);.	methyl-CpG binding domain protein 2 (MBD2), transcript variant 1, mRNA	X
MKS1	24	miR24	-0.790099	1	YES	-1.65145	.	.	Meckel syndrome, type 1 (MKS1), mRNA	X
RAB1B	24	miR24	-0.874642	1	YES	-1.55695	.	transport;.	RAB1B, member RAS oncogene family (RAB1B), mRNA	X
ABCE1	26a	miR26a	-0.668458	1	NO	N/A	.	.	ATP-binding cassette, sub-family E (OABP), member 1 (ABCE1), transcript variant 1, mRNA	X
AFF2	26a	miR26a	-0.651948	1	NO	N/A	.	.	AF4/FMR2 family, member 2 (AFF2), mRNA	X
AGPAT5	26a	miR26a	-0.645205	2	NO	N/A	.	.	1-acylglycerol-3-phosphate O-acyltransferase 5 (lysophosphatidic acid acyltransferase, epsilon) (AGPAT5), mRNA	X
ARHGEF12	26a	miR26a	-0.824268	1	NO	N/A	.	.	Rho guanine nucleotide exchange factor (GEF) 12 (ARHGEF12), mRNA	X
BAT2D1	26a	miR26a	-0.710098	1	NO	N/A	.	.	BAT2 domain containing 1 (BAT2D1), mRNA	X
BZW1	26a	miR26a	-0.696956	1	NO	N/A	.	.	basic leucine zipper and W2 domains 1 (BZW1), mRNA	X
C9orf102	26a	miR26a	-0.578773	1	NO	N/A	.	.	chromosome 9 open reading frame 102 (C9orf102), transcript variant 1, mRNA	X
CCDC16	26a	miR26a	-0.595137	1	NO	N/A	.	.	coiled-coil domain containing 16 (CCDC16), mRNA	X
CD300A	26a	miR26a	-0.669383	1	NO	N/A	.	.	CD300a molecule (CD300A), mRNA	X
CLSPN	26a	miR26a	-0.828874	1	NO	N/A	.	.	claspin homolog (Xenopus laevis) (CLSPN), mRNA	X
EIF2S1	26a	miR26a	-0.721868	1	NO	N/A	.	.	eukaryotic translation initiation factor 2, subunit 1 alpha, 35kDa (EIF2S1), mRNA	X
ERO1L	26a	miR26a	-0.788578	1	NO	N/A	.	.	ERO1-like (S. cerevisiae) (ERO1L), mRNA	X
FAM55C	26a	miR26a	-0.646361	1	NO	N/A	.	.	family with sequence similarity 55, member C (FAM55C), mRNA	X
GBE1	26a	miR26a	-0.678721	1	NO	N/A	.	.	glucan (1,4-alpha-), branching enzyme 1 (glycogen branching enzyme, Andersen disease, glycogen storage disease type IV) (GBE1), mRNA	X
GCN1L1	26a	miR26a	-0.656343	1	NO	N/A	.	.	GCN1 general control of amino-acid synthesis 1-like 1 (yeast) (GCN1L1), mRNA	X
GEM	26a	miR26a	-0.687428	1	NO	N/A	.	.	GTP binding protein overexpressed in skeletal muscle (GEM), transcript variant 1, mRNA	X
KBTBD11	26a	miR26a	-0.629616	1	NO	N/A	.	.	kelch repeat and BTB (POZ) domain containing 11 (KBTBD11), mRNA	X
NHEJ1	26a	miR26a	-0.633138	1	NO	N/A	.	.	nonhomologous end-joining factor 1 (NHEJ1), mRNA	X
PRKACA	26a	miR26a	-0.574837	1	NO	N/A	.	.	protein kinase, cAMP-dependent, catalytic, alpha (PRKACA), transcript variant 1, mRNA	X
PYGB	26a	miR26a	-0.550244	1	NO	N/A	.	.	phosphorylase, glycogen; brain (PYGB), mRNA	X
RABL3	26a	miR26a	-0.827806	1	NO	N/A	.	.	RAB, member of RAS oncogene family-like 3 (RABL3), mRNA	X
RBBP9	26a	miR26a	-0.640666	1	NO	N/A	.	.	retinoblastoma binding protein 9 (RBBP9), mRNA	X
RTF1	26a	miR26a	-0.698571	1	NO	N/A	.	.	Rtf1, Paf1/RNA polymerase II complex component, homolog (S. cerevisiae) (RTF1), mRNA	X
SEMA3E	26a	miR26a	-0.586141	1	NO	N/A	.	.	sema domain, immunoglobulin domain (Ig), short basic domain, secreted, (semaphorin) 3E (SEMA3E), mRNA	X
SFRS15	26a	miR26a	-0.685924	1	NO	N/A	.	.	splicing factor, arginine/serine-rich 15 (SFRS15), mRNA	X
SGPP1	26a	miR26a	-0.547443	1	NO	N/A	.	.	sphingosine-1-phosphate phosphatase 1 (SGPP1), mRNA	X
SH2D5	26a	miR26a	-0.719189	1	NO	N/A	.	.	cDNA FLJ42879 fis, clone BRHIP3001283.	X
SH3TC1	26a	miR26a	-0.573304	1	NO	N/A	.	.	SH3 domain and tetratricopeptide repeats 1 (SH3TC1), mRNA	X
SIRPG	26a	miR26a	-0.578855	1	NO	N/A	.	.	signal-regulatory protein gamma (SIRPG), transcript variant 1, mRNA	X
SLC25A45	26a	miR26a	-0.78162	1	NO	N/A	.	.	solute carrier family 25, member 45 (SLC25A45), transcript variant 1, mRNA	X
TAF12	26a	miR26a	-0.666549	1	NO	N/A	.	.	TAF12 RNA polymerase II, TATA box binding protein (TBP)-associated factor, 20kDa (TAF12), mRNA	X
TEAD3	26a	miR26a	-0.653999	1	NO	N/A	.	.	TEA domain family member 3 (TEAD3), mRNA	X
TRIB1	26a	miR26a	-0.602316	1	NO	N/A	.	.	tribbles homolog 1 (Drosophila) (TRIB1), mRNA	X
TRPC1	26a	miR26a	-0.66296	1	NO	N/A	.	.	transient receptor potential cation channel, subfamily C, member 1 (TRPC1), mRNA	X
UBE3C	26a	miR26a	-0.882144	2	NO	N/A	.	.	ubiquitin protein ligase E3C (UBE3C), mRNA	X
ZNF294	26a	miR26a	-0.740369	1	NO	N/A	.	.	zinc finger protein 294 (ZNF294), mRNA	X
CUL4B	26a	miR26a	-0.715164	1	YES	-9.62856	.	cell cycle;DNA damage;ubiquitination;.	cullin 4B (CUL4B), mRNA	X
DENND2D	26a	miR26a	-0.85308	2	YES	-9.02654	.	.	DENN/MADD domain containing 2D (DENND2D), mRNA	X
FLJ21986	26a	miR26a	-0.797055	1	YES	-7.93701	.	.	hypothetical protein FLJ21986 (FLJ21986), mRNA	X
B4GALT4	26a	miR26a	-0.797187	1	YES	-7.92996	.	.	UDP-Gal:betaGlcNAc beta 1,4- galactosyltransferase, polypeptide 4 (B4GALT4), transcript variant 1, mRNA	X
LOXL4	26a	miR26a	-0.818539	1	YES	-50.1242	.	.	lysyl oxidase-like 4 (LOXL4), mRNA	X
DTX3L	26a	miR26a	-0.767068	1	YES	-5.91925	.	.	deltex 3-like (Drosophila) (DTX3L), mRNA	X
HNRPM	26a	miR26a	-0.841613	1	YES	-5.63784	.	.	heterogeneous nuclear ribonucleoprotein M (HNRPM), transcript variant 1, mRNA	X
SEPN1	26a	miR26a	-0.813451	1	YES	-5.47283	.	.	selenoprotein N, 1 (SEPN1), transcript variant 1, mRNA	X
FSD1	26a	miR26a	-0.639318	1	YES	-5.25973	.	cell cycle;.	fibronectin type III and SPRY domain containing 1 (FSD1), mRNA	X
RYBP	26a	miR26a	-0.835958	1	YES	-5.09054	.	transcritpion (-);apoptosis;.	RING1 and YY1 binding protein (RYBP), mRNA	X
RAD51	26a	miR26a	-0.785374	1	YES	-42.862	.	cell cycle;M-phase;DNA rep.;DNA damage;prot. complex;.	RAD51 homolog (RecA homolog, E. coli) (S. cerevisiae) (RAD51), transcript variant 1, mRNA	X
FLJ10292	26a	miR26a	-0.814432	1	YES	-4.92931	.	.	mago-nashi homolog 2 (FLJ10292), mRNA	X
TMCO3	26a	miR26a	-0.652393	1	YES	-4.37184	.	.	transmembrane and coiled-coil domains 3 (TMCO3), mRNA	X
ECHDC2	26a	miR26a	-0.847249	1	YES	-4.15349	.	.	enoyl Coenzyme A hydratase domain containing 2 (ECHDC2), mRNA	X
EFCAB4B	26a	miR26a	-0.810484	1	YES	-4.14139	.	transport;.	EF-hand calcium binding domain 4B (EFCAB4B), mRNA	X
DBF4B	26a	miR26a	-0.829611	1	YES	-4.00541	.	cell cycle;.	DBF4 homolog B (S. cerevisiae) (DBF4B), transcript variant 2, mRNA	X
KCTD10	26a	miR26a	-0.716398	1	YES	-3.9585	.	.	potassium channel tetramerisation domain containing 10 (KCTD10), mRNA	X
SUMO3	26a	miR26a	-0.936208	1	YES	-3.93724	.	ubiquitination;.	SMT3 suppressor of mif two 3 homolog 3 (S. cerevisiae) (SUMO3), mRNA	X
FLJ40113	26a	miR26a	-0.639556	1	YES	-3.82636	.	.	golgi autoantigen, golgin subfamily a-like pseudogene (FLJ40113) on chromosome 15	X
REEP4	26a	miR26a	-0.615676	1	YES	-3.81807	.	.	receptor accessory protein 4 (REEP4), mRNA	X
M6PRBP1	26a	miR26a	-0.655088	1	YES	-3.81397	.	.	mannose-6-phosphate receptor binding protein 1 (M6PRBP1), mRNA	X
IFT80	26a	miR26a	-0.815603	1	YES	-3.56474	.	.	intraflagellar transport 80 homolog (Chlamydomonas) (IFT80), mRNA	X
AP2B1	26a	miR26a	-0.68195	2	YES	-3.30855	.	transport;.	adaptor-related protein complex 2, beta 1 subunit (AP2B1), transcript variant 1, mRNA	X
PRKCD	26a	miR26a	-0.55208	1	YES	-3.21816	.	protein mod.;phosphorylation;transcription;transcritpion (-);kinase activity;.	protein kinase C, delta (PRKCD), transcript variant 1, mRNA	X
TEGT	26a	miR26a	-0.901828	1	YES	-3.21681	.	.	testis enhanced gene transcript (BAX inhibitor 1) (TEGT), mRNA	X
ARPC3	26a	miR26a	-0.756439	1	YES	-3.1996	.	cell motility;cytoskeleton;.	actin related protein 2/3 complex, subunit 3, 21kDa (ARPC3), mRNA	X
PI4K2B	26a	miR26a	-0.703205	1	YES	-24.4665	.	.	phosphatidylinositol 4-kinase type 2 beta (PI4K2B), mRNA	X
RCSD1	26a	miR26a	-0.77408	1	YES	-23.3293	.	.	RCSD domain containing 1 (RCSD1), mRNA	X
DHFR	26a	miR26a	-0.556587	1	YES	-22.3211	.	nucleotide biosynth.;.	dihydrofolate reductase (DHFR), mRNA	X
ABHD2	26a	miR26a	-0.948635	1	YES	-21.4539	.	.	abhydrolase domain containing 2 (ABHD2), transcript variant 1, mRNA	X
DDHD2	26a	miR26a	-0.784707	1	YES	-2.96932	.	.	DDHD domain containing 2 (DDHD2), mRNA	X
C1orf188	26a	miR26a	-0.779755	1	YES	-2.94691	.	.	chromosome 1 open reading frame 188 (C1orf188), mRNA	X
CCNC	26a	miR26a	-0.852424	1	YES	-2.91346	.	.	cyclin C (CCNC), transcript variant 1, mRNA	X
TXNDC4	26a	miR26a	-0.828098	1	YES	-2.86891	.	.	thioredoxin domain containing 4 (endoplasmic reticulum) (TXNDC4), mRNA	X
C15orf44	26a	miR26a	-0.645891	1	YES	-2.81299	.	.	chromosome 15 open reading frame 44 (C15orf44), mRNA	X
C5orf33	26a	miR26a	-0.681327	1	YES	-2.78024	.	.	chromosome 5 open reading frame 33 (C5orf33), mRNA	X
PPM1M	26a	miR26a	-0.790263	1	YES	-2.65818	.	phosphorylation;.	protein phosphatase 1M (PP2C domain containing) (PPM1M), mRNA	X
KIAA0152	26a	miR26a	-0.908215	1	YES	-2.62221	.	.	KIAA0152 (KIAA0152), mRNA	X
C16orf63	26a	miR26a	-0.925565	1	YES	-2.6087	.	.	chromosome 16 open reading frame 63 (C16orf63), mRNA	X
MOBKL2A	26a	miR26a	-0.85464	1	YES	-2.56341	.	.	MOB1, Mps One Binder kinase activator-like 2A (yeast) (MOBKL2A), mRNA	X
EXDL2	26a	miR26a	-0.811268	1	YES	-2.5526	.	.	exonuclease 3'-5' domain-like 2 (EXDL2), mRNA	X
QKI	26a	miR26a	-0.700742	1	YES	-2.47985	.	angiogenesis;protein mod.;RNA splicing;transport;.	quaking homolog, KH domain RNA binding (mouse) (QKI), transcript variant 1, mRNA	X
CNP	26a	miR26a	-0.748321	1	YES	-2.25807	.	nucleotide biosynth.;cytoskeleton;.	2',3'-cyclic nucleotide 3' phosphodiesterase (CNP), mRNA	X
SCC-112	26a	miR26a	-0.839939	1	YES	-2.20093	.	.	SCC-112 protein (SCC-112), mRNA	X
WAPAL	26a	miR26a	-0.697555	1	YES	-2.15419	.	.	wings apart-like homolog (Drosophila) (WAPAL), mRNA	X
TADA2L	26a	miR26a	-0.706369	1	YES	-2.0403	.	.	transcriptional adaptor 2 (ADA2 homolog, yeast)-like (TADA2L), transcript variant 1, mRNA	X
ZNF526	26a	miR26a	-0.861781	1	YES	-2.03386	.	.	zinc finger protein 526 (ZNF526), mRNA	X
FBLN1	26a	miR26a	-0.879027	1	YES	-191.681	.	.	fibulin 1 (FBLN1), transcript variant C, mRNA	X
TLR4	26a	miR26a	-0.740544	1	YES	-18.669	.	protein mod.;NF-kB;transcription;apoptosis;kinase activity;.	toll-like receptor 4 (TLR4), mRNA	X
FANCA	26a	miR26a	-0.751072	1	YES	-16.6495	.	cell cycle;M-phase;DNA damage;prot. complex;.	Fanconi anemia, complementation group A (FANCA), transcript variant 1, mRNA	X
STK39	26a	miR26a	-0.838136	1	YES	-14.7052	.	phosphorylation;.	serine threonine kinase 39 (STE20/SPS1 homolog, yeast) (STK39), mRNA	X
HAS2	26a	miR26a	-0.779009	1	YES	-118.526	.	.	hyaluronan synthase 2 (HAS2), mRNA	X
HIP1	26a	miR26a	-0.631212	1	YES	-11.4406	.	prot. complex;transport;apoptosis;kinase activity;.	huntingtin interacting protein 1 (HIP1), mRNA	X
NPTX2	26a	miR26a	-0.888198	1	YES	-102.523	.	.	neuronal pentraxin II (NPTX2), mRNA	X
NUDT16	26a	miR26a	-0.765733	1	YES	-1.93208	.	.	nudix (nucleoside diphosphate linked moiety X)-type motif 16 (NUDT16), mRNA	X
ETAA1	26a	miR26a	-0.589061	1	YES	-1.83575	.	.	Ewing's tumor-associated antigen 1 (ETAA1), mRNA	X
TARDBP	26a	miR26a	-0.906555	1	YES	-1.59089	.	cell cycle;RNA splicing;apoptosis;.	TAR DNA binding protein (TARDBP), mRNA	X
RAB1B	26a	miR26a	-0.777389	1	YES	-1.55695	.	transport;.	RAB1B, member RAS oncogene family (RAB1B), mRNA	X
AARSL	27a	miR27a	-0.64101	1	NO	N/A	.	.	alanyl-tRNA synthetase like (AARSL), mRNA	X
ADAMTSL3	27a	miR27a	-0.807433	1	NO	N/A	.	.	ADAMTS-like 3 (ADAMTSL3), mRNA	X
AP1G1	27a	miR27a	-0.671157	2	NO	N/A	.	.	adaptor-related protein complex 1, gamma 1 subunit (AP1G1), transcript variant 1, mRNA	X
AP1GBP1	27a	miR27a	-0.52858	1	NO	N/A	.	.	AP1 gamma subunit binding protein 1 (AP1GBP1), transcript variant 1, mRNA	X
ATF7IP2	27a	miR27a	-0.68954	2	NO	N/A	.	.	activating transcription factor 7 interacting protein 2 (ATF7IP2), mRNA	X
BHLHB5	27a	miR27a	-0.585131	1	NO	N/A	.	.	basic helix-loop-helix domain containing, class B, 5 (BHLHB5), mRNA	X
C10orf137	27a	miR27a	-0.611166	1	NO	N/A	.	.	chromosome 10 open reading frame 137 (C10orf137), mRNA	X
C11orf45	27a	miR27a	-0.716153	1	NO	N/A	.	.	chromosome 11 open reading frame 45 (C11orf45), mRNA	X
C1orf51	27a	miR27a	-0.528103	1	NO	N/A	.	.	chromosome 1 open reading frame 51 (C1orf51), mRNA	X
C1orf80	27a	miR27a	-0.754192	2	NO	N/A	.	.	chromosome 1 open reading frame 80 (C1orf80), mRNA	X
C2orf14	27a	miR27a	-0.703665	1	NO	N/A	.	.	mRNA; cDNA DKFZp434F1719 (from clone DKFZp434F1719).	X
CALML4	27a	miR27a	-0.577427	1	NO	N/A	.	.	calmodulin-like 4 (CALML4), transcript variant 1, mRNA	X
CCDC49	27a	miR27a	-0.77458	1	NO	N/A	.	.	coiled-coil domain containing 49 (CCDC49), mRNA	X
CD109	27a	miR27a	-0.756973	1	NO	N/A	.	.	CD109 molecule (CD109), mRNA	X
CD200	27a	miR27a	-0.719752	1	NO	N/A	.	.	CD200 molecule (CD200), transcript variant 2, mRNA	X
CHERP	27a	miR27a	-0.591906	1	NO	N/A	.	.	calcium homeostasis endoplasmic reticulum protein (CHERP), mRNA	X
CMYA1	27a	miR27a	-0.597341	1	NO	N/A	.	.	cardiomyopathy associated 1 (CMYA1), mRNA	X
COPB2	27a	miR27a	-0.599419	1	NO	N/A	.	.	coatomer protein complex, subunit beta 2 (beta prime) (COPB2), mRNA	X
DCTN4	27a	miR27a	-0.557558	1	NO	N/A	.	.	dynactin 4 (p62) (DCTN4), mRNA	X
DDX56	27a	miR27a	-0.612983	1	NO	N/A	.	.	DEAD (Asp-Glu-Ala-Asp) box polypeptide 56 (DDX56), mRNA	X
DENND4C	27a	miR27a	-0.618487	1	NO	N/A	.	.	DENN/MADD domain containing 4C (DENND4C), mRNA	X
DNPEP	27a	miR27a	-0.647522	1	NO	N/A	.	.	aspartyl aminopeptidase (DNPEP), mRNA	X
FAM107B	27a	miR27a	-0.643208	1	NO	N/A	.	.	family with sequence similarity 107, member B (FAM107B), mRNA	X
FAM44A	27a	miR27a	-0.53079	1	NO	N/A	.	.	family with sequence similarity 44, member A (FAM44A), mRNA	X
FBF1	27a	miR27a	-0.655973	1	NO	N/A	.	.	cDNA FLJ32699 fis, clone TESTI2000435, weakly similar to CALDESMON.	X
FBXO36	27a	miR27a	-0.651054	1	NO	N/A	.	.	F-box protein 36 (FBXO36), mRNA	X
FBXW8	27a	miR27a	-0.641923	1	NO	N/A	.	.	F-box and WD-40 domain protein 8 (FBXW8), transcript variant 1, mRNA	X
FLJ12547	27a	miR27a	-0.743792	1	NO	N/A	.	.	cDNA FLJ12547 fis, clone NT2RM4000634.	X
GABRG2	27a	miR27a	-0.58699	1	NO	N/A	.	.	gamma-aminobutyric acid (GABA) A receptor, gamma 2 (GABRG2), transcript variant 2, mRNA	X
GCN1L1	27a	miR27a	-0.5729	1	NO	N/A	.	.	GCN1 general control of amino-acid synthesis 1-like 1 (yeast) (GCN1L1), mRNA	X
GZF1	27a	miR27a	-0.530804	1	NO	N/A	.	.	GDNF-inducible zinc finger protein 1 (GZF1), mRNA	X
HDHD2	27a	miR27a	-0.634678	1	NO	N/A	.	.	haloacid dehalogenase-like hydrolase domain containing 2 (HDHD2), mRNA	X
HIP2	27a	miR27a	-0.567951	1	NO	N/A	.	.	huntingtin interacting protein 2 (HIP2), mRNA	X
HOXA9	27a	miR27a	-0.552752	1	NO	N/A	.	.	homeobox A9 (HOXA9), mRNA	X
HRH1	27a	miR27a	-0.683849	1	NO	N/A	.	.	histamine receptor H1 (HRH1), mRNA	X
HYOU1	27a	miR27a	-0.587717	1	NO	N/A	.	.	hypoxia up-regulated 1 (HYOU1), mRNA	X
IBTK	27a	miR27a	-0.736771	1	NO	N/A	.	.	inhibitor of Bruton agammaglobulinemia tyrosine kinase (IBTK), mRNA	X
IMPACT	27a	miR27a	-0.596704	1	NO	N/A	.	.	Impact homolog (mouse) (IMPACT), mRNA	X
KHSRP	27a	miR27a	-0.634716	1	NO	N/A	.	.	KH-type splicing regulatory protein (FUSE binding protein 2) (KHSRP), mRNA	X
LRRC14	27a	miR27a	-0.667333	1	NO	N/A	.	.	leucine rich repeat containing 14 (LRRC14), mRNA	X
MAOA	27a	miR27a	-0.72462	1	NO	N/A	.	.	monoamine oxidase A (MAOA), nuclear gene encoding mitochondrial protein, mRNA	X
MAPKAPK3	27a	miR27a	-0.630949	1	NO	N/A	.	.	mitogen-activated protein kinase-activated protein kinase 3 (MAPKAPK3), mRNA	X
MBOAT1	27a	miR27a	-0.620033	1	NO	N/A	.	.	cDNA FLJ16207 fis, clone CTONG2019822.	X
MGA	27a	miR27a	-0.706974	1	NO	N/A	.	.	mRNA; cDNA DKFZp667M0810 (from clone DKFZp667M0810).	X
MLH1	27a	miR27a	-0.6421	1	NO	N/A	.	.	mutL homolog 1, colon cancer, nonpolyposis type 2 (E. coli) (MLH1), mRNA	X
MRPL45	27a	miR27a	-0.677323	1	NO	N/A	.	.	mitochondrial ribosomal protein L45 (MRPL45), nuclear gene encoding mitochondrial protein, mRNA	X
MRPL51	27a	miR27a	-0.791623	1	NO	N/A	.	.	mitochondrial ribosomal protein L51 (MRPL51), nuclear gene encoding mitochondrial protein, mRNA	X
MRPS27	27a	miR27a	-0.829434	2	NO	N/A	.	.	mitochondrial ribosomal protein S27 (MRPS27), nuclear gene encoding mitochondrial protein, mRNA	X
MYST2	27a	miR27a	-0.574404	1	NO	N/A	.	.	MYST histone acetyltransferase 2 (MYST2), mRNA	X
NEK3	27a	miR27a	-0.581786	1	NO	N/A	.	.	NIMA (never in mitosis gene a)-related kinase 3 (NEK3), transcript variant 1, mRNA	X
NEK9	27a	miR27a	-0.583846	1	NO	N/A	.	.	NIMA (never in mitosis gene a)- related kinase 9 (NEK9), mRNA	X
NFATC4	27a	miR27a	-0.615202	1	NO	N/A	.	.	nuclear factor of activated T-cells, cytoplasmic, calcineurin-dependent 4 (NFATC4), mRNA	X
NHEJ1	27a	miR27a	-0.564781	1	NO	N/A	.	.	nonhomologous end-joining factor 1 (NHEJ1), mRNA	X
NMD3	27a	miR27a	-0.713143	1	NO	N/A	.	.	NMD3 homolog (S. cerevisiae) (NMD3), mRNA	X
NPEPPS	27a	miR27a	-0.655693	1	NO	N/A	.	.	aminopeptidase puromycin sensitive (NPEPPS), mRNA	X
NUDT12	27a	miR27a	-0.635687	1	NO	N/A	.	.	nudix (nucleoside diphosphate linked moiety X)-type motif 12 (NUDT12), mRNA	X
PDK1	27a	miR27a	-0.674924	1	NO	N/A	.	.	pyruvate dehydrogenase kinase, isozyme 1 (PDK1), nuclear gene encoding mitochondrial protein, mRNA	X
PIP5K1C	27a	miR27a	-0.589681	1	NO	N/A	.	.	phosphatidylinositol-4-phosphate 5-kinase, type I, gamma (PIP5K1C), mRNA	X
PPP1R13B	27a	miR27a	-0.588511	2	NO	N/A	.	.	protein phosphatase 1, regulatory (inhibitor) subunit 13B (PPP1R13B), mRNA	X
PRKRIR	27a	miR27a	-0.704797	1	NO	N/A	.	.	protein-kinase, interferon-inducible double stranded RNA dependent inhibitor, repressor of (P58 repressor) (PRKRIR), mRNA	X
PRMT3	27a	miR27a	-0.550652	1	NO	N/A	.	.	protein arginine methyltransferase 3 (PRMT3), mRNA	X
ProSAPiP1	27a	miR27a	-0.602181	1	NO	N/A	.	.	ProSAPiP1 protein (ProSAPiP1), mRNA	X
PSEN1	27a	miR27a	-0.568396	1	NO	N/A	.	.	presenilin 1 (Alzheimer disease 3) (PSEN1), mRNA	X
PXMP4	27a	miR27a	-0.643852	1	NO	N/A	.	.	peroxisomal membrane protein 4, 24kDa (PXMP4), transcript variant 1, mRNA	X
RAD23B	27a	miR27a	-0.63026	1	NO	N/A	.	.	RAD23 homolog B (S. cerevisiae) (RAD23B), mRNA	X
RAD9B	27a	miR27a	-0.552502	1	NO	N/A	.	.	RAD9 homolog B (S. cerevisiae) (RAD9B), mRNA	X
RANBP5	27a	miR27a	-0.628794	2	NO	N/A	.	.	RAN binding protein 5 (RANBP5), mRNA	X
RPN1	27a	miR27a	-0.661418	1	NO	N/A	.	.	ribophorin I (RPN1), mRNA	X
RUVBL2	27a	miR27a	-0.800165	1	NO	N/A	.	.	RuvB-like 2 (E. coli) (RUVBL2), mRNA	X
SAP30BP	27a	miR27a	-0.643814	1	NO	N/A	.	.	SAP30 binding protein (SAP30BP), mRNA	X
SNF8	27a	miR27a	-0.649893	1	NO	N/A	.	.	SNF8, ESCRT-II complex subunit, homolog (S. cerevisiae) (SNF8), mRNA	X
SNX19	27a	miR27a	-0.714922	1	NO	N/A	.	.	sorting nexin 19 (SNX19), mRNA	X
SPTY2D1	27a	miR27a	-0.553303	1	NO	N/A	.	.	SPT2, Suppressor of Ty, domain containing 1 (S. cerevisiae) (SPTY2D1), mRNA	X
SRPK1	27a	miR27a	-0.664248	1	NO	N/A	.	.	SFRS protein kinase 1 (SRPK1), mRNA	X
STAT5A	27a	miR27a	-0.557237	1	NO	N/A	.	.	signal transducer and activator of transcription 5A (STAT5A), mRNA	X
TAP1	27a	miR27a	-0.535767	1	NO	N/A	.	.	transporter 1, ATP-binding cassette, sub-family B (MDR/TAP) (TAP1), mRNA	X
TBC1D8B	27a	miR27a	-0.581299	1	NO	N/A	.	.	TBC1 domain family, member 8B (with GRAM domain) (TBC1D8B), transcript variant 1, mRNA	X
TFCP2L1	27a	miR27a	-0.616558	1	NO	N/A	.	.	transcription factor CP2-like 1 (TFCP2L1), mRNA	X
TMEM112	27a	miR27a	-0.728276	1	NO	N/A	.	.	transmembrane protein 112 (TMEM112), mRNA	X
TMEM30A	27a	miR27a	-0.740229	1	NO	N/A	.	.	transmembrane protein 30A (TMEM30A), mRNA	X
TMUB1	27a	miR27a	-0.617336	1	NO	N/A	.	.	transmembrane and ubiquitin-like domain containing 1 (TMUB1), mRNA	X
TPRX1	27a	miR27a	-0.673269	1	NO	N/A	.	.	tetra-peptide repeat homeobox 1 (TPRX1), mRNA	X
TRIM26	27a	miR27a	-0.645375	1	NO	N/A	.	.	tripartite motif-containing 26 (TRIM26), mRNA	X
UBE2L3	27a	miR27a	-0.705185	1	NO	N/A	.	.	ubiquitin-conjugating enzyme E2L 3 (UBE2L3), transcript variant 1, mRNA	X
UBE2Z	27a	miR27a	-0.527959	1	NO	N/A	.	.	ubiquitin-conjugating enzyme E2Z (putative) (UBE2Z), mRNA	X
UBE3C	27a	miR27a	-0.748419	1	NO	N/A	.	.	ubiquitin protein ligase E3C (UBE3C), mRNA	X
UNC5A	27a	miR27a	-0.554463	1	NO	N/A	.	.	unc-5 homolog A (C. elegans) (UNC5A), mRNA	X
UNC84B	27a	miR27a	-0.686842	1	NO	N/A	.	.	unc-84 homolog B (C. elegans) (UNC84B), mRNA	X
UTP15	27a	miR27a	-0.799276	1	NO	N/A	.	.	UTP15, U3 small nucleolar ribonucleoprotein, homolog (S. cerevisiae) (UTP15), mRNA	X
ZBTB38	27a	miR27a	-0.683904	1	NO	N/A	.	.	cDNA FLJ36882 fis, clone BLADE2000340, weakly similar to ZINC FINGER PROTEIN 177.	X
ZNF185	27a	miR27a	-0.552026	1	NO	N/A	.	.	cDNA FLJ37939 fis, clone CTONG2007613, highly similar to ZINC FINGER PROTEIN 185.	X
ZNF294	27a	miR27a	-0.538307	1	NO	N/A	.	.	zinc finger protein 294 (ZNF294), mRNA	X
ZNF295	27a	miR27a	-0.565756	1	NO	N/A	.	.	zinc finger protein 295 (ZNF295), mRNA	X
ZNF440	27a	miR27a	-0.60843	1	NO	N/A	.	.	cDNA FLJ35240 fis, clone PROST2002425, moderately similar to ZINC FINGER PROTEIN 136.	X
ZNF621	27a	miR27a	-0.55637	1	NO	N/A	.	.	zinc finger protein 621 (ZNF621), mRNA	X
PHF19	27a	miR27a	-0.667182	1	YES	-99.1356	.	.	PHD finger protein 19 (PHF19), transcript variant 2, mRNA	X
CDC6	27a	miR27a	-0.720018	1	YES	-9.89933	.	cell cycle;interphase;DNA rep.;DNA damage;transcritpion (-);kinase activity;.	cell division cycle 6 homolog (S. cerevisiae) (CDC6), mRNA	X
PHACS	27a	miR27a	-0.725539	1	YES	-9.83642	.	.	1-aminocyclopropane-1-carboxylate synthase (PHACS), mRNA	X
CMTM6	27a	miR27a	-0.631519	1	YES	-9.76885	.	.	CKLF-like MARVEL transmembrane domain containing 6 (CMTM6), mRNA	X
SLC22A4	27a	miR27a	-0.647464	1	YES	-9.4906	.	wound healing;.	solute carrier family 22 (organic cation transporter), member 4 (SLC22A4), mRNA	X
ATP11C	27a	miR27a	-0.703443	1	YES	-9.45042	.	nucleotide biosynth.;.	ATPase, Class VI, type 11C (ATP11C), transcript variant 2, mRNA	X
DDEF1	27a	miR27a	-0.841027	2	YES	-9.29111	.	.	development and differentiation enhancing factor 1 (DDEF1), mRNA	X
HEG1	27a	miR27a	-0.784217	1	NO	N/A	.	.	mRNA for KIAA1237 protein, partial cds.	X
MOXD1	27a	miR27a	-0.673449	1	YES	-86.3309	.	.	monooxygenase, DBH-like 1 (MOXD1), transcript variant 2, mRNA	X
CTNNB1	27a	miR27a	-0.583642	1	YES	-8.77642	.	cell cycle;centrosome cycle;telomere maint;angiogenesis;resp. to Ca2+;NF-kB;prot. complex;transport;transcritpion (-);apoptosis;kinase activity;cytoskeleton;.	catenin (cadherin-associated protein), beta 1, 88kDa (CTNNB1), mRNA	X
ETS1	27a	miR27a	-0.693281	2	YES	-8.26325	.	cell cycle;cell motility;transcritpion (-);apoptosis;.	v-ets erythroblastosis virus E26 oncogene homolog 1 (avian) (ETS1), mRNA	X
UNC45A	27a	miR27a	-0.675092	1	YES	-8.25291	.	.	unc-45 homolog A (C. elegans) (UNC45A), transcript variant 3, mRNA	X
EPHA2	27a	miR27a	-0.66952	1	YES	-8.22364	.	phosphorylation;.	EPH receptor A2 (EPHA2), mRNA	X
FZD1	27a	miR27a	-0.709211	1	YES	-79.0154	.	transcritpion (-);.	frizzled homolog 1 (Drosophila) (FZD1), mRNA	X
C15orf42	27a	miR27a	-0.767552	1	YES	-76.6726	.	.	chromosome 15 open reading frame 42 (C15orf42), mRNA	X
ARMC8	27a	miR27a	-0.762141	1	YES	-71.9561	.	.	armadillo repeat containing 8 (ARMC8), transcript variant 2, mRNA	X
GCA	27a	miR27a	-0.803651	1	YES	-7.82107	.	transport;.	grancalcin, EF-hand calcium binding protein (GCA), mRNA	X
MED28	27a	miR27a	-0.73743	1	YES	-7.81682	.	.	mediator of RNA polymerase II transcription, subunit 28 homolog (S. cerevisiae) (MED28), mRNA	X
MYD88	27a	miR27a	-0.703558	1	YES	-7.4644	.	NF-kB;transcription;apoptosis;kinase activity;.	myeloid differentiation primary response gene (88) (MYD88), mRNA	X
STXBP4	27a	miR27a	-0.535312	1	YES	-7.21446	.	transport;kinase activity;.	syntaxin binding protein 4 (STXBP4), mRNA	X
RBMXL1	27a	miR27a	-0.623852	1	YES	-7.10713	.	.	RNA binding motif protein, X-linked-like 1 (RBMXL1), mRNA	X
RPL28	27a	miR27a	-0.669212	2	YES	-7.07059	.	.	ribosomal protein L28 (RPL28), mRNA	X
LAPTM5	27a	miR27a	-0.657816	1	YES	-63.5362	.	.	lysosomal associated multispanning membrane protein 5 (LAPTM5), mRNA	X
PPP2R1B	27a	miR27a	-0.702433	1	YES	-6.82463	.	.	protein phosphatase 2 (formerly 2A), regulatory subunit A (PR 65), beta isoform (PPP2R1B), transcript variant 1, mRNA	X
TLX2	27a	miR27a	-0.746806	1	YES	-6.43412	.	cytoskeleton;.	T-cell leukemia homeobox 2 (TLX2), mRNA	X
ANKS6	27a	miR27a	-0.738345	1	YES	-6.36414	.	.	ankyrin repeat and sterile alpha motif domain containing 6 (ANKS6), mRNA	X
TACC1	27a	miR27a	-0.726261	1	YES	-6.33532	.	cell cycle;.	transforming, acidic coiled-coil containing protein 1 (TACC1), mRNA	X
OSBPL5	27a	miR27a	-0.758823	1	YES	-6.31574	.	transport;.	oxysterol binding protein-like 5 (OSBPL5), transcript variant 1, mRNA	X
ARF3	27a	miR27a	-0.655332	1	YES	-6.21324	.	transport;.	ADP-ribosylation factor 3 (ARF3), mRNA	X
RAP2B	27a	miR27a	-0.667685	1	YES	-6.11534	.	.	RAP2B, member of RAS oncogene family (RAP2B), mRNA	X
PTPN9	27a	miR27a	-0.562534	1	YES	-6.0956	.	phosphorylation;.	protein tyrosine phosphatase, non-receptor type 9 (PTPN9), mRNA	X
ECOP	27a	miR27a	-0.602659	1	YES	-6.03129	.	.	EGFR-coamplified and overexpressed protein (ECOP), mRNA	X
ARRDC2	27a	miR27a	-0.63228	1	YES	-5.94234	.	.	arrestin domain containing 2 (ARRDC2), transcript variant 2, mRNA	X
ATP8A2	27a	miR27a	-0.705857	1	YES	-5.8979	.	nucleotide biosynth.;.	ATPase, aminophospholipid transporter-like, Class I, type 8A, member 2 (ATP8A2), mRNA	X
NXT2	27a	miR27a	-0.691569	1	YES	-5.6918	.	transport;.	nuclear transport factor 2-like export factor 2 (NXT2), mRNA	X
CYBASC3	27a	miR27a	-0.717582	1	YES	-5.64638	.	.	cytochrome b, ascorbate dependent 3 (CYBASC3), mRNA	X
TMEM138	27a	miR27a	-0.552351	1	YES	-5.49238	.	.	transmembrane protein 138 (TMEM138), mRNA	X
TNFSF12	27a	miR27a	-0.779999	1	YES	-5.4741	.	DNA rep.;angiogenesis;cell motility;apoptosis;.	tumor necrosis factor (ligand) superfamily, member 12 (TNFSF12), mRNA	X
SEPN1	27a	miR27a	-0.749727	1	YES	-5.47283	.	.	selenoprotein N, 1 (SEPN1), transcript variant 1, mRNA	X
ADCY7	27a	miR27a	-0.723184	1	YES	-5.46665	.	nucleotide biosynth.;kinase activity;.	adenylate cyclase 7 (ADCY7), mRNA	X
ATP2B4	27a	miR27a	-0.704848	1	YES	-5.45848	.	nucleotide biosynth.;.	ATPase, Ca++ transporting, plasma membrane 4 (ATP2B4), transcript variant 1, mRNA	X
AMPH	27a	miR27a	-0.527687	1	YES	-5.38135	.	transport;.	amphiphysin (Stiff-Man syndrome with breast cancer 128kDa autoantigen) (AMPH), transcript variant 1, mRNA	X
PRPF38A	27a	miR27a	-0.728174	1	YES	-5.34355	.	RNA splicing;.	PRP38 pre-mRNA processing factor 38 (yeast) domain containing A (PRPF38A), transcript variant 1, mRNA	X
SLC39A11	27a	miR27a	-0.785703	2	YES	-5.31724	.	.	solute carrier family 39 (metal ion transporter), member 11 (SLC39A11), mRNA	X
SLC19A1	27a	miR27a	-0.779053	2	YES	-5.20931	.	.	solute carrier family 19 (folate transporter), member 1 (SLC19A1), mRNA	X
TRIM4	27a	miR27a	-0.624292	1	YES	-5.1587	.	prot. complex;.	tripartite motif-containing 4 (TRIM4), transcript variant alpha, mRNA	X
MAN2B2	27a	miR27a	-0.755432	1	YES	-5.13809	.	.	mannosidase, alpha, class 2B, member 2 (MAN2B2), mRNA	X
C20orf3	27a	miR27a	-0.756684	1	YES	-5.13705	.	.	chromosome 20 open reading frame 3 (C20orf3), mRNA	X
RYBP	27a	miR27a	-0.649721	2	YES	-5.09054	.	transcritpion (-);apoptosis;.	RING1 and YY1 binding protein (RYBP), mRNA	X
BUB1B	27a	miR27a	-0.757972	1	YES	-493.741	.	cell cycle;DNA damage;protein mod.;ubiquitination;transcritpion (-);apoptosis;cytoskeleton;.	BUB1 budding uninhibited by benzimidazoles 1 homolog beta (yeast) (BUB1B), mRNA	X
TRIM14	27a	miR27a	-0.625127	1	YES	-47.0707	.	.	tripartite motif-containing 14 (TRIM14), transcript variant 1, mRNA	X
DEPDC1	27a	miR27a	-0.793159	1	YES	-418.315	.	.	DEP domain containing 1 (DEPDC1), mRNA	X
C9orf94	27a	miR27a	-0.757282	1	NO	N/A	.	.	cDNA FLJ35283 fis, clone PROST2007528.	X
MAN2A1	27a	miR27a	-0.655094	1	YES	-40.5837	.	prot. glycosyl.;.	mannosidase, alpha, class 2A, member 1 (MAN2A1), mRNA	X
CALR	27a	miR27a	-0.804863	1	YES	-4.95612	.	cell cycle;DNA rep.;protein mod.;prot. complex;transport;transcritpion (-);apoptosis;cytoskeleton;.	calreticulin (CALR), mRNA	X
C21orf25	27a	miR27a	-0.694482	3	YES	-4.88603	.	.	chromosome 21 open reading frame 25 (C21orf25), transcript variant 1, mRNA	X
PDE10A	27a	miR27a	-0.74315	1	YES	-4.83421	.	.	phosphodiesterase 10A (PDE10A), mRNA	X
KIAA0286	27a	miR27a	-0.655492	2	YES	-4.82794	.	.	KIAA0286 protein (KIAA0286), mRNA	X
YWHAZ	27a	miR27a	-0.769287	1	YES	-4.71913	.	transport;apoptosis;.	tyrosine 3-monooxygenase/tryptophan 5-monooxygenase activation protein, zeta polypeptide (YWHAZ), transcript variant 2, mRNA	X
CAPZA1	27a	miR27a	-0.757211	1	YES	-4.63242	.	cell motility;prot. complex;cytoskeleton;.	capping protein (actin filament) muscle Z-line, alpha 1 (CAPZA1), mRNA	X
NRIP3	27a	miR27a	-0.753895	1	YES	-4.62175	.	.	nuclear receptor interacting protein 3 (NRIP3), mRNA	X
H2AFZ	27a	miR27a	-0.667814	1	YES	-4.61391	.	prot. complex;chromatin;.	H2A histone family, member Z (H2AFZ), mRNA	X
GM2A	27a	miR27a	-0.590904	1	YES	-4.38703	.	prot. glycosyl.;kinase activity;.	GM2 ganglioside activator (GM2A), mRNA	X
CENTB2	27a	miR27a	-0.747947	2	YES	-4.34847	.	.	centaurin, beta 2 (CENTB2), mRNA	X
UBE2L6	27a	miR27a	-0.583537	1	YES	-4.26559	.	ubiquitination;.	ubiquitin-conjugating enzyme E2L 6 (UBE2L6), transcript variant 2, mRNA	X
CLEC2D	27a	miR27a	-0.73777	1	YES	-4.23932	.	.	C-type lectin domain family 2, member D (CLEC2D), transcript variant 2, mRNA	X
NUDT21	27a	miR27a	-0.697039	2	YES	-4.17852	.	RNA splicing;.	nudix (nucleoside diphosphate linked moiety X)-type motif 21 (NUDT21), mRNA	X
FANCC	27a	miR27a	-0.55356	1	YES	-4.09483	.	DNA damage;resp. to Ca2+;prot. complex;.	Fanconi anemia, complementation group C (FANCC), mRNA	X
CNOT1	27a	miR27a	-0.706988	1	YES	-4.07231	.	.	CCR4-NOT transcription complex, subunit 1 (CNOT1), transcript variant 1, mRNA	X
ELOVL6	27a	miR27a	-0.722269	1	YES	-4.06772	.	.	ELOVL family member 6, elongation of long chain fatty acids (FEN1/Elo2, SUR4/Elo3-like, yeast) (ELOVL6), mRNA	X
PDLIM4	27a	miR27a	-0.650914	1	YES	-4.0262	.	.	PDZ and LIM domain 4 (PDLIM4), mRNA	X
PLEKHQ1	27a	miR27a	-0.661241	1	YES	-4.00893	.	.	pleckstrin homology domain containing, family Q member 1 (PLEKHQ1), mRNA	X
SLC1A3	27a	miR27a	-0.786225	1	YES	-39.2978	.	DNA damage;nucleotide biosynth.;resp. to Ca2+;NF-kB;transport;.	solute carrier family 1 (glial high affinity glutamate transporter), member 3 (SLC1A3), mRNA	X
SUSD5	27a	miR27a	-0.664148	2	NO	N/A	.	.	mRNA for KIAA0527 protein, partial cds.	X
ROBO4	27a	miR27a	-0.719479	1	YES	-37.0977	.	angiogenesis;.	roundabout homolog 4, magic roundabout (Drosophila) (ROBO4), mRNA	X
ADRB2	27a	miR27a	-0.62572	1	YES	-36.7179	.	DNA damage;telomere maint;NF-kB;prot. complex;transport;transcription;transcritpion (-);apoptosis;kinase activity;.	adrenergic, beta-2-, receptor, surface (ADRB2), mRNA	X
ATP2B1	27a	miR27a	-0.678123	1	YES	-35.0151	.	nucleotide biosynth.;.	ATPase, Ca++ transporting, plasma membrane 1 (ATP2B1), transcript variant 2, mRNA	X
ISLR	27a	miR27a	-0.702705	1	YES	-34.2756	.	.	immunoglobulin superfamily containing leucine-rich repeat (ISLR), transcript variant 1, mRNA	X
NGFR	27a	miR27a	-0.755165	1	YES	-325.612	.	cell cycle;DNA damage;cell motility;ubiquitination;apoptosis;cytoskeleton;.	nerve growth factor receptor (TNFR superfamily, member 16) (NGFR), mRNA	X
PHF11	27a	miR27a	-0.738336	1	YES	-3.97741	.	.	PHD finger protein 11 (PHF11), transcript variant 1, mRNA	X
KCTD10	27a	miR27a	-0.604242	1	YES	-3.9585	.	.	potassium channel tetramerisation domain containing 10 (KCTD10), mRNA	X
TOB2	27a	miR27a	-0.693901	1	YES	-3.82995	.	.	transducer of ERBB2, 2 (TOB2), mRNA	X
POM121	27a	miR27a	-0.672631	1	YES	-3.82735	.	transport;.	POM121 membrane glycoprotein (rat) (POM121), mRNA	X
AYTL2	27a	miR27a	-0.692745	1	YES	-3.6397	.	.	acyltransferase like 2 (AYTL2), mRNA	X
NADK	27a	miR27a	-0.815991	1	YES	-3.60722	.	nucleotide biosynth.;phosphorylation;.	NAD kinase (NADK), mRNA	X
HP1BP3	27a	miR27a	-0.592842	1	YES	-3.5835	.	prot. complex;chromatin;.	heterochromatin protein 1, binding protein 3 (HP1BP3), mRNA	X
KRAS	27a	miR27a	-0.752382	1	YES	-3.57941	.	DNA damage;NF-kB;transport;transcription;apoptosis;kinase activity;cytoskeleton;.	v-Ki-ras2 Kirsten rat sarcoma viral oncogene homolog (KRAS), transcript variant a, mRNA	X
TBL2	27a	miR27a	-0.721952	1	YES	-3.53277	.	.	transducin (beta)-like 2 (TBL2), mRNA	X
FAM57A	27a	miR27a	-0.535412	1	YES	-3.50808	.	.	family with sequence similarity 57, member A (FAM57A), mRNA	X
WDR67	27a	miR27a	-0.710825	1	YES	-3.4531	.	.	WD repeat domain 67 (WDR67), mRNA	X
MET	27a	miR27a	-0.569391	1	YES	-3.39793	.	cell motility;phosphorylation;kinase activity;.	met proto-oncogene (hepatocyte growth factor receptor) (MET), mRNA	X
RNF24	27a	miR27a	-0.615897	1	YES	-3.38931	.	.	ring finger protein 24 (RNF24), mRNA	X
KIAA0323	27a	miR27a	-0.682886	1	YES	-3.37887	.	.	KIAA0323 (KIAA0323), mRNA	X
RSU1	27a	miR27a	-0.805795	1	YES	-3.37794	.	.	Ras suppressor protein 1 (RSU1), transcript variant 1, mRNA	X
ARHGAP26	27a	miR27a	-0.567861	1	YES	-3.3764	.	cytoskeleton;.	Rho GTPase activating protein 26 (ARHGAP26), mRNA	X
PLXNA1	27a	miR27a	-0.60228	1	YES	-3.34784	.	.	plexin A1 (PLXNA1), mRNA	X
CRSP2	27a	miR27a	-0.585844	1	YES	-3.33391	.	.	cofactor required for Sp1 transcriptional activation, subunit 2, 150kDa (CRSP2), mRNA	X
TEGT	27a	miR27a	-0.810464	1	YES	-3.21681	.	.	testis enhanced gene transcript (BAX inhibitor 1) (TEGT), mRNA	X
IGF2BP3	27a	miR27a	-0.677277	1	YES	-3.21527	.	protein mod.;transcritpion (-);.	insulin-like growth factor 2 mRNA binding protein 3 (IGF2BP3), mRNA	X
RAP1B	27a	miR27a	-0.661536	1	YES	-3.17254	.	.	RAP1B, member of RAS oncogene family (RAP1B), transcript variant 1, mRNA	X
EVC	27a	miR27a	-0.648439	1	YES	-3.16828	.	.	Ellis van Creveld syndrome (EVC), mRNA	X
ZNF588	27a	miR27a	-0.596331	1	YES	-3.11088	.	.	zinc finger protein 588 (ZNF588), transcript variant 1, mRNA	X
RBM15B	27a	miR27a	-0.659551	3	YES	-3.07171	.	RNA splicing;transport;transcritpion (-);.	RNA binding motif protein 15B (RBM15B), mRNA	X
TBC1D5	27a	miR27a	-0.714445	1	YES	-3.05672	.	.	TBC1 domain family, member 5 (TBC1D5), mRNA	X
RAB8A	27a	miR27a	-0.805007	1	YES	-3.0098	.	transport;.	RAB8A, member RAS oncogene family (RAB8A), mRNA	X
CKS1B	27a	miR27a	-0.777844	1	YES	-24.9583	.	cell cycle;kinase activity;.	CDC28 protein kinase regulatory subunit 1B (CKS1B), mRNA	X
TMEM178	27a	miR27a	-0.66982	1	YES	-24.0631	.	.	transmembrane protein 178 (TMEM178), mRNA	X
CASC3	27a	miR27a	-0.72596	1	YES	-2.95442	.	protein mod.;RNA splicing;ubiquitination;transport;.	cancer susceptibility candidate 3 (CASC3), mRNA	X
PCTP	27a	miR27a	-0.585452	1	YES	-2.95285	.	.	phosphatidylcholine transfer protein (PCTP), mRNA	X
MYH10	27a	miR27a	-0.640979	1	YES	-2.9528	.	cell cycle;wound healing;cell motility;transport;cytoskeleton;.	myosin, heavy chain 10, non-muscle (MYH10), mRNA	X
CCNC	27a	miR27a	-0.749397	1	YES	-2.91346	.	.	cyclin C (CCNC), transcript variant 1, mRNA	X
VISA	27a	miR27a	-0.602904	1	NO	N/A	.	.	Mitochondrial antiviral signaling protein (Interferon-beta promoter stimulator protein 1) (IPS-1) (Virus-induced signaling adapter) (CARD adapter inducing interferon-beta) (Cardif) (Putative NF-kappa-B- activating protein 031N)....	X
ANXA5	27a	miR27a	-0.662908	1	YES	-2.88667	.	wound healing;prot. complex;apoptosis;kinase activity;.	annexin A5 (ANXA5), mRNA	X
C17orf62	27a	miR27a	-0.678929	1	YES	-2.88633	.	.	chromosome 17 open reading frame 62 (C17orf62), mRNA	X
VCL	27a	miR27a	-0.772485	1	YES	-2.85385	.	cell motility;.	vinculin (VCL), transcript variant 1, mRNA	X
SPECC1L	27a	miR27a	-0.648547	1	YES	-2.83288	.	.	SPECC1-like (SPECC1L), mRNA	X
ZNF395	27a	miR27a	-0.758905	2	YES	-2.81133	.	.	zinc finger protein 395 (ZNF395), mRNA	X
POLR2L	27a	miR27a	-0.721407	1	YES	-2.76886	.	RNA splicing;prot. complex;.	polymerase (RNA) II (DNA directed) polypeptide L, 7.6kDa (POLR2L), mRNA	X
PER2	27a	miR27a	-0.653757	1	YES	-2.70741	.	.	period homolog 2 (Drosophila) (PER2), transcript variant 2, mRNA	X
PIK3R3	27a	miR27a	-0.550768	1	YES	-2.70127	.	kinase activity;.	phosphoinositide-3-kinase, regulatory subunit 3 (p55, gamma) (PIK3R3), mRNA	X
PHLPPL	27a	miR27a	-0.558826	2	YES	-2.65392	.	.	PH domain and leucine rich repeat protein phosphatase-like (PHLPPL), mRNA	X
AQP2	27a	miR27a	-0.662269	1	YES	-2.63361	.	DNA damage;wound healing;.	aquaporin 2 (collecting duct) (AQP2), mRNA	X
ALG1	27a	miR27a	-0.725001	1	YES	-2.63226	.	prot. glycosyl.;.	asparagine-linked glycosylation 1 homolog (S. cerevisiae, beta-1,4-mannosyltransferase) (ALG1), mRNA	X
VIL2	27a	miR27a	-0.850573	1	YES	-2.61264	.	.	villin 2 (ezrin) (VIL2), mRNA	X
TRAF7	27a	miR27a	-0.646952	1	YES	-2.6016	.	NF-kB;ubiquitination;apoptosis;kinase activity;.	TNF receptor-associated factor 7 (TRAF7), transcript variant 1, mRNA	X
ARFIP2	27a	miR27a	-0.669534	1	YES	-2.59676	.	cell motility;cytoskeleton;.	ADP-ribosylation factor interacting protein 2 (arfaptin 2) (ARFIP2), mRNA	X
CSE1L	27a	miR27a	-0.69226	1	YES	-2.58209	.	prot. complex;transport;apoptosis;.	CSE1 chromosome segregation 1-like (yeast) (CSE1L), mRNA	X
TTLL3	27a	miR27a	-0.787998	1	YES	-2.57184	.	prot. complex;cytoskeleton;.	tubulin tyrosine ligase-like family, member 3 (TTLL3), transcript variant 2, mRNA	X
SIM2	27a	miR27a	-0.565441	1	YES	-2.55082	.	transcritpion (-);.	single-minded homolog 2 (Drosophila) (SIM2), transcript variant SIM2, mRNA	X
TMEM102	27a	miR27a	-0.622257	1	YES	-2.50034	.	apoptosis;kinase activity;.	transmembrane protein 102 (TMEM102), mRNA	X
ZNF665	27a	miR27a	-0.56581	1	YES	-2.42671	.	.	zinc finger protein 665 (ZNF665), mRNA	X
LOC200810	27a	miR27a	-0.691486	1	YES	-2.4249	.	.	similar to beta-1,4-mannosyltransferase; beta-1,4 mannosyltransferase (LOC200810), mRNA	X
FLJ38379	27a	miR27a	-0.796035	1	NO	N/A	.	.	cDNA FLJ38379 fis, clone FEBRA2002986.	X
MTERFD2	27a	miR27a	-0.602906	1	YES	-2.4082	.	.	MTERF domain containing 2 (MTERFD2), mRNA	X
HSPD1	27a	miR27a	-0.592724	1	YES	-2.36023	.	DNA damage;prot. complex;apoptosis;kinase activity;.	heat shock 60kDa protein 1 (chaperonin) (HSPD1), nuclear gene encoding mitochondrial protein, transcript variant 1, mRNA	X
SLC23A2	27a	miR27a	-0.656136	1	YES	-2.33391	.	transport;.	solute carrier family 23 (nucleobase transporters), member 2 (SLC23A2), transcript variant 2, mRNA	X
NKTR	27a	miR27a	-0.559176	1	YES	-2.31915	.	.	natural killer-tumor recognition sequence (NKTR), transcript variant 2, mRNA	X
SYDE1	27a	miR27a	-0.65645	1	YES	-2.30234	.	.	synapse defective 1, Rho GTPase, homolog 1 (C. elegans) (SYDE1), mRNA	X
PMM2	27a	miR27a	-0.567279	1	YES	-2.30038	.	prot. glycosyl.;.	phosphomannomutase 2 (PMM2), mRNA	X
HSP90AA1	27a	miR27a	-0.593067	1	YES	-2.28971	.	prot. complex;transport;kinase activity;.	heat shock protein 90kDa alpha (cytosolic), class A member 1 (HSP90AA1), transcript variant 2, mRNA	X
AMPD2	27a	miR27a	-0.589311	1	YES	-2.26982	.	nucleotide biosynth.;.	adenosine monophosphate deaminase 2 (isoform L) (AMPD2), transcript variant 1, mRNA	X
SHKBP1	27a	miR27a	-0.835191	1	YES	-2.24535	.	.	SH3KBP1 binding protein 1 (SHKBP1), mRNA	X
B4GALT3	27a	miR27a	-0.717657	1	YES	-2.23272	.	.	UDP-Gal:betaGlcNAc beta 1,4- galactosyltransferase, polypeptide 3 (B4GALT3), mRNA	X
C5orf13	27a	miR27a	-0.677913	1	YES	-2.21694	.	.	chromosome 5 open reading frame 13 (C5orf13), mRNA	X
KIAA0182	27a	miR27a	-0.551944	1	YES	-2.19124	.	.	KIAA0182 (KIAA0182), mRNA	X
ZNF443	27a	miR27a	-0.600973	1	YES	-2.1643	.	apoptosis;.	zinc finger protein 443 (ZNF443), mRNA	X
ING5	27a	miR27a	-0.616076	1	YES	-2.14932	.	DNA damage;chromatin;.	inhibitor of growth family, member 5 (ING5), mRNA	X
ZMYM4	27a	miR27a	-0.576855	1	YES	-2.13458	.	.	zinc finger, MYM-type 4 (ZMYM4), mRNA	X
KCTD5	27a	miR27a	-0.662195	1	YES	-2.08156	.	.	potassium channel tetramerisation domain containing 5 (KCTD5), mRNA	X
ZNF304	27a	miR27a	-0.632783	1	YES	-2.07045	.	.	zinc finger protein 304 (ZNF304), mRNA	X
PLDN	27a	miR27a	-0.582107	1	YES	-2.0351	.	wound healing;transport;.	pallidin homolog (mouse) (PLDN), mRNA	X
ACP2	27a	miR27a	-0.811375	1	YES	-2.02238	.	kinase activity;.	acid phosphatase 2, lysosomal (ACP2), mRNA	X
GNS	27a	miR27a	-0.776195	1	YES	-2.0081	.	ubiquitination;.	glucosamine (N-acetyl)-6-sulfatase (Sanfilippo disease IIID) (GNS), mRNA	X
SLC12A7	27a	miR27a	-0.599738	1	YES	-19.4964	.	.	solute carrier family 12 (potassium/chloride transporters), member 7 (SLC12A7), mRNA	X
THY1	27a	miR27a	-0.775345	1	YES	-18.3879	.	angiogenesis;kinase activity;cytoskeleton;.	Thy-1 cell surface antigen (THY1), mRNA	X
PPAP2B	27a	miR27a	-0.76162	1	YES	-15.3418	.	angiogenesis;cell motility;.	phosphatidic acid phosphatase type 2B (PPAP2B), transcript variant 1, mRNA	X
GPR30	27a	miR27a	-0.755125	1	YES	-14.3054	.	.	G protein-coupled receptor 30 (GPR30), transcript variant 3, mRNA	X
GALNAC4S-6ST	27a	miR27a	-0.792036	1	YES	-14.1336	.	.	B cell RAG associated protein (GALNAC4S-6ST), mRNA	X
MAP3K14	27a	miR27a	-0.659483	1	YES	-13.9166	.	phosphorylation;.	mitogen-activated protein kinase kinase kinase 14 (MAP3K14), mRNA	X
LASP1	27a	miR27a	-0.644892	1	YES	-13.0186	.	cytoskeleton;.	LIM and SH3 protein 1 (LASP1), mRNA	X
ANKRD13A	27a	miR27a	-0.696117	1	YES	-12.6618	.	.	ankyrin repeat domain 13A (ANKRD13A), mRNA	X
TPX2	27a	miR27a	-0.748303	1	YES	-113.942	.	cell cycle;.	TPX2, microtubule-associated, homolog (Xenopus laevis) (TPX2), mRNA	X
PRG1	27a	miR27a	-0.593458	1	YES	-113.172	.	.	proteoglycan 1, secretory granule (PRG1), mRNA	X
SH3GL1	27a	miR27a	-0.699009	1	YES	-11.3161	.	transport;.	SH3-domain GRB2-like 1 (SH3GL1), mRNA	X
SDC1	27a	miR27a	-0.642795	1	YES	-10.8236	.	wound healing;resp. to Ca2+;kinase activity;.	syndecan 1 (SDC1), transcript variant 1, mRNA	X
IGFBP4	27a	miR27a	-0.621275	1	YES	-10.4242	.	DNA damage;.	insulin-like growth factor binding protein 4 (IGFBP4), mRNA	X
LY86	27a	miR27a	-0.655529	1	YES	-1.9993	.	apoptosis;.	lymphocyte antigen 86 (LY86), mRNA	X
BAG5	27a	miR27a	-0.734966	1	YES	-1.99467	.	apoptosis;.	BCL2-associated athanogene 5 (BAG5), transcript variant 1, mRNA	X
ZNF746	27a	miR27a	-0.686085	2	YES	-1.98906	.	.	zinc finger protein 746 (ZNF746), mRNA	X
TRIO	27a	miR27a	-0.612012	1	YES	-1.98186	.	phosphorylation;apoptosis;.	triple functional domain (PTPRF interacting) (TRIO), mRNA	X
C2orf47	27a	miR27a	-0.70116	1	YES	-1.9808	.	.	chromosome 2 open reading frame 47 (C2orf47), mRNA	X
TLOC1	27a	miR27a	-0.591843	1	YES	-1.97814	.	.	translocation protein 1 (TLOC1), mRNA	X
NOLC1	27a	miR27a	-0.615283	1	YES	-1.92344	.	cell cycle;RNA splicing;.	nucleolar and coiled-body phosphoprotein 1 (NOLC1), mRNA	X
PUS7L	27a	miR27a	-0.791708	1	YES	-1.81813	.	RNA splicing;.	pseudouridylate synthase 7 homolog (S. cerevisiae)-like (PUS7L), mRNA	X
SEC22A	27a	miR27a	-0.695966	2	YES	-1.77065	.	transport;.	SEC22 vesicle trafficking protein homolog A (S. cerevisiae) (SEC22A), mRNA	X
CLOCK	27a	miR27a	-0.923423	1	YES	-1.68198	.	DNA damage;transcritpion (-);.	clock homolog (mouse) (CLOCK), mRNA	X
STK35	27a	miR27a	-0.621837	1	YES	-1.61119	.	phosphorylation;.	serine/threonine kinase 35 (STK35), mRNA	X
AARSL	30	miR30c	-0.695718	1	NO	N/A	.	.	alanyl-tRNA synthetase like (AARSL), mRNA	X
AMOTL2	30	miR30c	-0.717555	1	NO	N/A	.	.	angiomotin like 2 (AMOTL2), mRNA	X
AP1G1	30	miR30c	-0.861573	2	NO	N/A	.	.	adaptor-related protein complex 1, gamma 1 subunit (AP1G1), transcript variant 1, mRNA	X
ARHGEF2	30	miR30c	-0.632127	1	NO	N/A	.	.	rho/rac guanine nucleotide exchange factor (GEF) 2 (ARHGEF2), mRNA	X
ARID4A	30	miR30c	-0.754967	1	NO	N/A	.	.	AT rich interactive domain 4A (RBP1-like) (ARID4A), transcript variant 1, mRNA	X
ARID4B	30	miR30c	-0.860284	1	NO	N/A	.	.	AT rich interactive domain 4B (RBP1-like) (ARID4B), transcript variant 1, mRNA	X
ARL15	30	miR30c	-0.799336	1	NO	N/A	.	.	ADP-ribosylation factor-like 15 (ARL15), mRNA	X
ASB6	30	miR30c	-0.761388	1	NO	N/A	.	.	ankyrin repeat and SOCS box-containing 6 (ASB6), transcript variant 1, mRNA	X
ATCAY	30	miR30c	-0.829253	1	NO	N/A	.	.	ataxia, cerebellar, Cayman type (caytaxin) (ATCAY), mRNA	X
ATP11B	30	miR30c	-0.743648	1	NO	N/A	.	.	ATPase, Class VI, type 11B (ATP11B), mRNA	X
ATP2B3	30	miR30c	-0.653668	1	NO	N/A	.	.	ATPase, Ca++ transporting, plasma membrane 3 (ATP2B3), transcript variant 1, mRNA	X
ATXN7L3	30	miR30c	-0.919092	1	NO	N/A	.	.	ataxin 7-like 3, mRNA (cDNA clone IMAGE:5499446), partial cds.	X
BHLHB5	30	miR30c	-0.815176	1	NO	N/A	.	.	basic helix-loop-helix domain containing, class B, 5 (BHLHB5), mRNA	X
BOK	30	miR30c	-0.844446	1	NO	N/A	.	.	BCL2-related ovarian killer (BOK), mRNA	X
BZW1	30	miR30c	-0.911785	1	NO	N/A	.	.	basic leucine zipper and W2 domains 1 (BZW1), mRNA	X
C11orf45	30	miR30c	-0.837355	1	NO	N/A	.	.	chromosome 11 open reading frame 45 (C11orf45), mRNA	X
C19orf46	30	miR30c	-0.611332	1	NO	N/A	.	.	chromosome 19 open reading frame 46 (C19orf46), mRNA	X
C1orf158	30	miR30c	-0.793337	1	NO	N/A	.	.	chromosome 1 open reading frame 158 (C1orf158), mRNA	X
C2orf49	30	miR30c	-0.698741	2	NO	N/A	.	.	chromosome 2 open reading frame 49 (C2orf49), mRNA	X
C3orf62	30	miR30c	-0.60824	1	NO	N/A	.	.	chromosome 3 open reading frame 62 (C3orf62), mRNA	X
C5orf23	30	miR30c	-0.680369	1	NO	N/A	.	.	chromosome 5 open reading frame 23 (C5orf23), mRNA	X
CABLES2	30	miR30c	-0.654884	1	NO	N/A	.	.	Cdk5 and Abl enzyme substrate 2 (CABLES2), mRNA	X
CALCOCO2	30	miR30c	-0.609631	1	NO	N/A	.	.	calcium binding and coiled-coil domain 2 (CALCOCO2), mRNA	X
CALML4	30	miR30c	-0.804365	1	NO	N/A	.	.	calmodulin-like 4 (CALML4), transcript variant 1, mRNA	X
CASC4	30	miR30c	-0.615719	1	NO	N/A	.	.	cancer susceptibility candidate 4 (CASC4), transcript variant 1, mRNA	X
CASD1	30	miR30c	-0.64796	1	NO	N/A	.	.	CAS1 domain containing 1 (CASD1), mRNA	X
CCDC113	30	miR30c	-0.866914	1	NO	N/A	.	.	coiled-coil domain containing 113 (CCDC113), mRNA	X
CDCP1	30	miR30c	-0.694317	2	NO	N/A	.	.	CUB domain containing protein 1 (CDCP1), transcript variant 1, mRNA	X
CDK6	30	miR30c	-0.721177	1	NO	N/A	.	.	cyclin-dependent kinase 6 (CDK6), mRNA	X
CHMP4A	30	miR30c	-0.839264	1	NO	N/A	.	.	chromatin modifying protein 4A (CHMP4A), mRNA	X
CRSP3	30	miR30c	-0.711016	1	NO	N/A	.	.	cofactor required for Sp1 transcriptional activation, subunit 3, 130kDa (CRSP3), transcript variant 1, mRNA	X
CRTC2	30	miR30c	-0.738337	1	NO	N/A	.	.	CREB regulated transcription coactivator 2 (CRTC2), mRNA	X
CSF1R	30	miR30c	-0.639544	1	NO	N/A	.	.	colony stimulating factor 1 receptor, formerly McDonough feline sarcoma viral (v-fms) oncogene homolog (CSF1R), mRNA	X
CTCF	30	miR30c	-0.897763	1	NO	N/A	.	.	CCCTC-binding factor (zinc finger protein) (CTCF), mRNA	X
CTF8	30	miR30c	-0.767761	1	NO	N/A	.	.	chromosome transmission fidelity factor 8 homolog (S. cerevisiae) (CTF8), transcript variant 1, mRNA	X
CXorf39	30	miR30c	-0.772882	1	NO	N/A	.	.	chromosome X open reading frame 39 (CXorf39), mRNA	X
CXorf45	30	miR30c	-0.87089	1	NO	N/A	.	.	chromosome X open reading frame 45 (CXorf45), mRNA	X
DDX21	30	miR30c	-0.907994	1	NO	N/A	.	.	DEAD (Asp-Glu-Ala-Asp) box polypeptide 21 (DDX21), mRNA	X
DHX33	30	miR30c	-0.81459	1	NO	N/A	.	.	DEAH (Asp-Glu-Ala-His) box polypeptide 33 (DHX33), mRNA	X
DLST	30	miR30c	-0.629192	1	NO	N/A	.	.	dihydrolipoamide S-succinyltransferase (E2 component of 2-oxo-glutarate complex) (DLST), mRNA	X
DLX3	30	miR30c	-0.691437	1	NO	N/A	.	.	distal-less homeobox 3 (DLX3), mRNA	X
DNAJB12	30	miR30c	-0.651557	1	NO	N/A	.	.	DnaJ (Hsp40) homolog, subfamily B, member 12 (DNAJB12), transcript variant 1, mRNA	X
EFNB3	30	miR30c	-0.733779	1	NO	N/A	.	.	ephrin-B3 (EFNB3), mRNA	X
EFTUD2	30	miR30c	-0.613763	1	NO	N/A	.	.	elongation factor Tu GTP binding domain containing 2 (EFTUD2), mRNA	X
EI24	30	miR30c	-0.72944	1	NO	N/A	.	.	etoposide induced 2.4 mRNA (EI24), transcript variant 1, mRNA	X
EPHB4	30	miR30c	-0.662402	1	NO	N/A	.	.	EPH receptor B4 (EPHB4), mRNA	X
FAM18B	30	miR30c	-0.733315	1	NO	N/A	.	.	family with sequence similarity 18, member B (FAM18B), mRNA	X
FAM32A	30	miR30c	-0.585673	1	NO	N/A	.	.	family with sequence similarity 32, member A (FAM32A), mRNA	X
FASTKD3	30	miR30c	-0.709807	1	NO	N/A	.	.	FAST kinase domains 3 (FASTKD3), mRNA	X
FCMD	30	miR30c	-0.719122	1	NO	N/A	.	.	Fukuyama type congenital muscular dystrophy (fukutin) (FCMD), transcript variant 1, mRNA	X
FLJ10781	30	miR30c	-0.715678	1	NO	N/A	.	.	hypothetical protein FLJ10781 (FLJ10781), mRNA	X
FLJ12547	30	miR30c	-0.713091	1	NO	N/A	.	.	cDNA FLJ12547 fis, clone NT2RM4000634.	X
FLJ31818	30	miR30c	-0.670149	1	NO	N/A	.	.	hypothetical protein FLJ31818 (FLJ31818), mRNA	X
FMNL3	30	miR30c	-0.606221	2	NO	N/A	.	.	formin-like 3 (FMNL3), transcript variant 1, mRNA	X
FUT4	30	miR30c	-0.752627	1	NO	N/A	.	.	fucosyltransferase 4 (alpha (1,3) fucosyltransferase, myeloid-specific) (FUT4), mRNA	X
FZR1	30	miR30c	-0.914268	1	NO	N/A	.	.	fizzy/cell division cycle 20 related 1 (Drosophila) (FZR1), mRNA	X
GALNT1	30	miR30c	-0.636279	1	NO	N/A	.	.	UDP-N-acetyl-alpha-D-galactosamine:polypeptide N-acetylgalactosaminyltransferase 1 (GalNAc-T1) (GALNT1), mRNA	X
GLIS2	30	miR30c	-0.83721	2	NO	N/A	.	.	GLIS family zinc finger 2 (GLIS2), mRNA	X
GMEB2	30	miR30c	-0.702224	1	NO	N/A	.	.	glucocorticoid modulatory element binding protein 2 (GMEB2), mRNA	X
GPR137C	30	miR30c	-0.694231	2	NO	N/A	.	.	cDNA FLJ41959 fis, clone PUAEN2002489, moderately similar to putative seven pass transmembrane protein (TM7SF1) mRNA.	X
GPRIN1	30	miR30c	-0.697334	1	NO	N/A	.	.	G protein regulated inducer of neurite outgrowth 1 (GPRIN1), mRNA	X
GRPEL1	30	miR30c	-0.731915	1	NO	N/A	.	.	GrpE-like 1, mitochondrial (E. coli) (GRPEL1), mRNA	X
GTF2F2	30	miR30c	-0.613092	1	NO	N/A	.	.	general transcription factor IIF, polypeptide 2 (30kD subunit) (GTF2F2), mRNA	X
HADHA	30	miR30c	-0.691185	1	NO	N/A	.	.	hydroxyacyl-Coenzyme A dehydrogenase/3-ketoacyl-Coenzyme A thiolase/enoyl-Coenzyme A hydratase (trifunctional protein), alpha subunit (HADHA), nuclear gene encoding mitochondrial protein, mRNA	X
HIP2	30	miR30c	-0.760971	1	NO	N/A	.	.	huntingtin interacting protein 2 (HIP2), mRNA	X
ICK	30	miR30c	-0.662972	1	NO	N/A	.	.	intestinal cell (MAK-like) kinase (ICK), transcript variant 2, mRNA	X
IFNAR1	30	miR30c	-0.70489	1	NO	N/A	.	.	interferon (alpha, beta and omega) receptor 1 (IFNAR1), mRNA	X
IFT57	30	miR30c	-0.779193	1	NO	N/A	.	.	intraflagellar transport 57 homolog (Chlamydomonas) (IFT57), mRNA	X
INOC1	30	miR30c	-0.717749	1	NO	N/A	.	.	INO80 complex homolog 1 (S. cerevisiae) (INOC1), mRNA	X
JARID1A	30	miR30c	-0.779067	1	NO	N/A	.	.	jumonji, AT rich interactive domain 1A (JARID1A), transcript variant 2, mRNA	X
JMJD1B	30	miR30c	-0.803063	1	NO	N/A	.	.	jumonji domain containing 1B (JMJD1B), mRNA	X
KCNK6	30	miR30c	-0.651055	1	NO	N/A	.	.	potassium channel, subfamily K, member 6 (KCNK6), mRNA	X
KCNS1	30	miR30c	-0.687246	1	NO	N/A	.	.	potassium voltage-gated channel, delayed-rectifier, subfamily S, member 1 (KCNS1), mRNA	X
KIAA0133	30	miR30c	-0.872809	1	NO	N/A	.	.	KIAA0133 (KIAA0133), mRNA	X
KIAA0310	30	miR30c	-0.849827	1	NO	N/A	.	.	cDNA FLJ90084 fis, clone HEMBA1005070, similar to SKIN SECRETORY PROTEIN XP2 PRECURSOR.	X
KIAA0562	30	miR30c	-0.841493	1	NO	N/A	.	.	KIAA0562 (KIAA0562), mRNA	X
KIAA1012	30	miR30c	-0.721172	2	NO	N/A	.	.	KIAA1012 (KIAA1012), mRNA	X
KIAA1199	30	miR30c	-0.583395	1	NO	N/A	.	.	KIAA1199 (KIAA1199), mRNA	X
KIAA1303	30	miR30c	-0.826327	1	NO	N/A	.	.	raptor (KIAA1303), mRNA	X
KIAA1632	30	miR30c	-0.690084	1	NO	N/A	.	.	KIAA1632 (KIAA1632), mRNA	X
KIAA1822	30	miR30c	-0.579766	1	NO	N/A	.	.	cDNA FLJ38284 fis, clone FCBBF3007152.	X
KIF5C	30	miR30c	-0.682786	1	NO	N/A	.	.	kinesin family member 5C (KIF5C), mRNA	X
LASS6	30	miR30c	-0.583177	1	NO	N/A	.	.	LAG1 homolog, ceramide synthase 6 (S. cerevisiae) (LASS6), mRNA	X
LMAN1	30	miR30c	-0.828102	1	NO	N/A	.	.	lectin, mannose-binding, 1 (LMAN1), mRNA	X
LMX1A	30	miR30c	-0.69126	1	NO	N/A	.	.	LIM homeobox transcription factor 1, alpha (LMX1A), transcript variant 1, mRNA	X
LRRC14	30	miR30c	-0.626714	1	NO	N/A	.	.	leucine rich repeat containing 14 (LRRC14), mRNA	X
MBOAT1	30	miR30c	-0.802829	2	NO	N/A	.	.	cDNA FLJ16207 fis, clone CTONG2019822.	X
MBOAT2	30	miR30c	-0.683253	1	NO	N/A	.	.	membrane bound O-acyltransferase domain containing 2 (MBOAT2), mRNA	X
MRFAP1L1	30	miR30c	-0.636353	1	NO	N/A	.	.	Morf4 family associated protein 1-like 1 (MRFAP1L1), transcript variant 1, mRNA	X
MRPL42P5	30	miR30c	-0.627825	1	NO	N/A	.	.	mitochondrial ribosomal protein L42 pseudogene 5 (MRPL42P5) on chromosome 15	X
MSL2L1	30	miR30c	-0.837584	1	NO	N/A	.	.	male-specific lethal 2-like 1 (Drosophila) (MSL2L1), mRNA	X
MYO1F	30	miR30c	-0.681014	1	NO	N/A	.	.	myosin IF (MYO1F), mRNA	X
MYOZ3	30	miR30c	-0.621453	1	NO	N/A	.	.	myozenin 3 (MYOZ3), mRNA	X
NAV1	30	miR30c	-0.633301	2	NO	N/A	.	.	neuron navigator 1 (NAV1), mRNA	X
NEK9	30	miR30c	-0.819959	1	NO	N/A	.	.	NIMA (never in mitosis gene a)- related kinase 9 (NEK9), mRNA	X
NET1	30	miR30c	-0.634663	1	NO	N/A	.	.	neuroepithelial cell transforming gene 1 (NET1), transcript variant 1, mRNA	X
NIPA1	30	miR30c	-0.628613	2	NO	N/A	.	.	non imprinted in Prader-Willi/Angelman syndrome 1 (NIPA1), mRNA	X
NMD3	30	miR30c	-0.874	1	NO	N/A	.	.	NMD3 homolog (S. cerevisiae) (NMD3), mRNA	X
NRP2	30	miR30c	-0.692493	1	NO	N/A	.	.	neuropilin 2 (NRP2), transcript variant 4, mRNA	X
NUDT18	30	miR30c	-0.585676	1	NO	N/A	.	.	nudix (nucleoside diphosphate linked moiety X)-type motif 18 (NUDT18), mRNA	X
OTUD6B	30	miR30c	-0.580154	1	NO	N/A	.	.	OTU domain containing 6B (OTUD6B), mRNA	X
PAQR4	30	miR30c	-0.736398	1	NO	N/A	.	.	progestin and adipoQ receptor family member IV (PAQR4), mRNA	X
PCNP	30	miR30c	-0.858898	1	NO	N/A	.	.	PEST proteolytic signal containing nuclear protein (PCNP), mRNA	X
PEAR1	30	miR30c	-0.863315	1	NO	N/A	.	.	Novel protein similar to mouse Jedi soluble isoform 736 protein.	X
PLK2	30	miR30c	-0.729828	1	NO	N/A	.	.	polo-like kinase 2 (Drosophila) (PLK2), mRNA	X
PLXNB1	30	miR30c	-0.644738	1	NO	N/A	.	.	plexin B1 (PLXNB1), mRNA	X
POFUT2	30	miR30c	-0.708516	1	NO	N/A	.	.	protein O-fucosyltransferase 2 (POFUT2), transcript variant 2, mRNA	X
POP7	30	miR30c	-0.682488	1	NO	N/A	.	.	processing of precursor 7, ribonuclease P subunit (S. cerevisiae) (POP7), mRNA	X
PPL	30	miR30c	-0.850125	1	NO	N/A	.	.	periplakin (PPL), mRNA	X
PREI3	30	miR30c	-0.837653	1	NO	N/A	.	.	preimplantation protein 3 (PREI3), transcript variant 1, mRNA	X
PRKRIP1	30	miR30c	-0.862479	1	NO	N/A	.	.	PRKR interacting protein 1 (IL11 inducible) (PRKRIP1), mRNA	X
PRPF39	30	miR30c	-0.87359	1	NO	N/A	.	.	PRP39 pre-mRNA processing factor 39 homolog (S. cerevisiae) (PRPF39), mRNA	X
PRRC1	30	miR30c	-0.719879	1	NO	N/A	.	.	proline-rich coiled-coil 1 (PRRC1), mRNA	X
PTCRA	30	miR30c	-0.747307	1	NO	N/A	.	.	pre T-cell antigen receptor alpha (PTCRA), mRNA	X
PTGS1	30	miR30c	-0.626798	1	NO	N/A	.	.	prostaglandin-endoperoxide synthase 1 (prostaglandin G/H synthase and cyclooxygenase) (PTGS1), transcript variant 1, mRNA	X
PUS7	30	miR30c	-0.860777	1	NO	N/A	.	.	pseudouridylate synthase 7 homolog (S. cerevisiae) (PUS7), mRNA	X
RAB43	30	miR30c	-0.627369	2	NO	N/A	.	.	RAB43, member RAS oncogene family (RAB43), mRNA	X
RALA	30	miR30c	-0.825052	2	NO	N/A	.	.	v-ral simian leukemia viral oncogene homolog A (ras related) (RALA), mRNA	X
RASAL1	30	miR30c	-0.850095	1	NO	N/A	.	.	RAS protein activator like 1 (GAP1 like) (RASAL1), mRNA	X
RBAK	30	miR30c	-0.653037	1	NO	N/A	.	.	RB-associated KRAB zinc finger (RBAK), mRNA	X
RBBP9	30	miR30c	-0.685602	1	NO	N/A	.	.	retinoblastoma binding protein 9 (RBBP9), mRNA	X
RBM28	30	miR30c	-0.766764	1	NO	N/A	.	.	RNA binding motif protein 28 (RBM28), mRNA	X
RIF1	30	miR30c	-0.938703	1	NO	N/A	.	.	RAP1 interacting factor homolog (yeast) (RIF1), mRNA	X
RNUXA	30	miR30c	-0.727677	1	NO	N/A	.	.	RNA U, small nuclear RNA export adaptor (phosphorylation regulated) (RNUXA), mRNA	X
ROCK2	30	miR30c	-0.641303	1	NO	N/A	.	.	Rho-associated, coiled-coil containing protein kinase 2 (ROCK2), mRNA	X
RP11-535K18,3	30	miR30c	-0.643054	1	NO	N/A	.	.	N/A	X
SENP8	30	miR30c	-0.723224	1	NO	N/A	.	.	SUMO/sentrin specific peptidase family member 8 (SENP8), mRNA	X
SERPINB8	30	miR30c	-0.662903	1	NO	N/A	.	.	serpin peptidase inhibitor, clade B (ovalbumin), member 8 (SERPINB8), transcript variant 3, mRNA	X
SFRS6	30	miR30c	-0.812242	1	NO	N/A	.	.	splicing factor, arginine/serine-rich 6 (SFRS6), mRNA	X
SH2B3	30	miR30c	-0.667674	1	NO	N/A	.	.	SH2B adaptor protein 3 (SH2B3), mRNA	X
SHANK2	30	miR30c	-0.88418	1	NO	N/A	.	.	SH3 and multiple ankyrin repeat domains 2 (SHANK2), transcript variant 1, mRNA	X
SLC27A1	30	miR30c	-0.87462	1	NO	N/A	.	.	solute carrier family 27 (fatty acid transporter), member 1 (SLC27A1), mRNA	X
SLC35E1	30	miR30c	-0.893409	1	NO	N/A	.	.	solute carrier family 35, member E1 (SLC35E1), mRNA	X
SNRK	30	miR30c	-0.728301	1	NO	N/A	.	.	SNF related kinase (SNRK), mRNA	X
SOX7	30	miR30c	-0.589794	1	NO	N/A	.	.	SRY (sex determining region Y)-box 7 (SOX7), mRNA	X
SPTLC2	30	miR30c	-0.722523	1	NO	N/A	.	.	serine palmitoyltransferase, long chain base subunit 2 (SPTLC2), mRNA	X
SPTY2D1	30	miR30c	-0.833753	1	NO	N/A	.	.	SPT2, Suppressor of Ty, domain containing 1 (S. cerevisiae) (SPTY2D1), mRNA	X
SSR3	30	miR30c	-0.852888	1	NO	N/A	.	.	signal sequence receptor, gamma (translocon-associated protein gamma) (SSR3), mRNA	X
STIL	30	miR30c	-0.847645	1	NO	N/A	.	.	SCL/TAL1 interrupting locus (STIL), transcript variant 1, mRNA	X
SYBL1	30	miR30c	-0.851819	1	NO	N/A	.	.	synaptobrevin-like 1 (SYBL1), mRNA	X
TBC1D2B	30	miR30c	-0.650581	1	NO	N/A	.	.	TBC1 domain family, member 2B (TBC1D2B), mRNA	X
TEC	30	miR30c	-0.788851	1	NO	N/A	.	.	tec protein tyrosine kinase (TEC), mRNA	X
TEX261	30	miR30c	-0.766276	1	NO	N/A	.	.	testis expressed sequence 261 (TEX261), mRNA	X
TMEM105	30	miR30c	-0.821035	1	NO	N/A	.	.	transmembrane protein 105 (TMEM105), mRNA	X
TMEM107	30	miR30c	-0.634116	1	NO	N/A	.	.	transmembrane protein 107 (TMEM107), transcript variant 1, mRNA	X
TMEM18	30	miR30c	-0.589893	1	NO	N/A	.	.	transmembrane protein 18 (TMEM18), mRNA	X
TRIM10	30	miR30c	-0.805114	1	NO	N/A	.	.	tripartite motif-containing 10 (TRIM10), transcript variant 1, mRNA	X
TRIM36	30	miR30c	-0.83916	1	NO	N/A	.	.	tripartite motif-containing 36 (TRIM36), transcript variant 1, mRNA	X
TRIM44	30	miR30c	-0.760833	1	NO	N/A	.	.	tripartite motif-containing 44 (TRIM44), mRNA	X
TRIM65	30	miR30c	-0.692486	1	NO	N/A	.	.	tripartite motif-containing 65 (TRIM65), mRNA	X
UBE4A	30	miR30c	-0.67151	1	NO	N/A	.	.	ubiquitination factor E4A (UFD2 homolog, yeast) (UBE4A), mRNA	X
UBOX5	30	miR30c	-0.816734	1	NO	N/A	.	.	U-box domain containing 5 (UBOX5), transcript variant 1, mRNA	X
UCN2	30	miR30c	-0.708579	1	NO	N/A	.	.	urocortin 2 (UCN2), mRNA	X
UGCGL1	30	miR30c	-0.880851	1	NO	N/A	.	.	UDP-glucose ceramide glucosyltransferase-like 1 (UGCGL1), transcript variant 2, mRNA	X
VPS13B	30	miR30c	-0.755433	1	NO	N/A	.	.	vacuolar protein sorting 13 homolog B (yeast) (VPS13B), transcript variant 3, mRNA	X
VPS41	30	miR30c	-0.657735	1	NO	N/A	.	.	vacuolar protein sorting 41 homolog (S. cerevisiae) (VPS41), transcript variant 1, mRNA	X
WARS2	30	miR30c	-0.798867	1	NO	N/A	.	.	tryptophanyl tRNA synthetase 2 (mitochondrial) (WARS2), nuclear gene encoding mitochondrial protein, transcript variant 2, mRNA	X
WDR40A	30	miR30c	-0.593847	1	NO	N/A	.	.	WD repeat domain 40A (WDR40A), mRNA	X
ZC3H10	30	miR30c	-0.62413	1	NO	N/A	.	.	zinc finger CCCH-type containing 10 (ZC3H10), mRNA	X
ZIC1	30	miR30c	-0.663443	1	NO	N/A	.	.	Zic family member 1 (odd-paired homolog, Drosophila) (ZIC1), mRNA	X
ZNF154	30	miR30c	-0.791324	1	NO	N/A	.	.	Zinc finger protein 154.	X
ZNF160	30	miR30c	-0.660576	1	NO	N/A	.	.	zinc finger protein 160 (ZNF160), transcript variant 2, mRNA	X
ZNF294	30	miR30c	-0.85145	1	NO	N/A	.	.	zinc finger protein 294 (ZNF294), mRNA	X
ZNF313	30	miR30c	-0.817288	1	NO	N/A	.	.	zinc finger protein 313 (ZNF313), mRNA	X
ZNF350	30	miR30c	-0.639024	1	NO	N/A	.	.	zinc finger protein 350 (ZNF350), mRNA	X
ZNF444	30	miR30c	-0.723599	1	NO	N/A	.	.	zinc finger protein 444 (ZNF444), mRNA	X
ZNF660	30	miR30c	-0.663049	1	NO	N/A	.	.	zinc finger protein 660 (ZNF660), mRNA	X
ZSCAN22	30	miR30c	-0.944105	2	NO	N/A	.	.	zinc finger and SCAN domain containing 22 (ZSCAN22), mRNA	X
CMTM6	30	miR30c	-0.888175	1	YES	-9.76885	.	.	CKLF-like MARVEL transmembrane domain containing 6 (CMTM6), mRNA	X
CTSC	30	miR30c	-0.601508	1	YES	-9.36891	.	ubiquitination;kinase activity;.	cathepsin C (CTSC), transcript variant 1, mRNA	X
GNAI2	30	miR30c	-0.923386	1	YES	-8.60919	.	phosphorylation;kinase activity;.	guanine nucleotide binding protein (G protein), alpha inhibiting activity polypeptide 2 (GNAI2), mRNA	X
CDCA5	30	miR30c	-0.859987	1	YES	-75.4472	.	cell cycle;chr. segregation;interphase;transport;chromatin;.	cell division cycle associated 5 (CDCA5), mRNA	X
AOX1	30	miR30c	-0.775034	1	YES	-74.0865	.	.	aldehyde oxidase 1 (AOX1), mRNA	X
ARMC8	30	miR30c	-0.910219	1	YES	-71.9561	.	.	armadillo repeat containing 8 (ARMC8), transcript variant 2, mRNA	X
MX1	30	miR30c	-0.568878	1	YES	-71.006	.	apoptosis;.	myxovirus (influenza virus) resistance 1, interferon-inducible protein p78 (mouse) (MX1), mRNA	X
C5	30	miR30c	-0.813801	1	YES	-7.82582	.	phosphorylation;ubiquitination;apoptosis;kinase activity;.	complement component 5 (C5), mRNA	X
GCA	30	miR30c	-0.780732	1	YES	-7.82107	.	transport;.	grancalcin, EF-hand calcium binding protein (GCA), mRNA	X
GOLGA8E	30	miR30c	-0.705075	1	YES	-7.73867	.	.	golgi autoantigen, golgin subfamily a, 8E (GOLGA8E), mRNA	X
KCNE4	30	miR30c	-0.591635	1	YES	-7.71977	.	.	potassium voltage-gated channel, Isk-related family, member 4 (KCNE4), mRNA	X
STEAP1	30	miR30c	-0.864865	1	YES	-7.57292	.	.	six transmembrane epithelial antigen of the prostate 1 (STEAP1), mRNA	X
LRP5L	30	miR30c	-0.849196	1	YES	-7.36604	.	.	low density lipoprotein receptor-related protein 5-like (LRP5L), mRNA	X
PHLPP	30	miR30c	-0.869655	1	YES	-7.3205	.	.	PH domain and leucine rich repeat protein phosphatase (PHLPP), mRNA	X
NEDD9	30	miR30c	-0.549195	1	YES	-7.2858	.	cell cycle;cytoskeleton;.	neural precursor cell expressed, developmentally down-regulated 9 (NEDD9), transcript variant 1, mRNA	X
FLJ45248	30	miR30c	-0.905857	2	NO	N/A	.	.	CDNA FLJ45248 fis, clone BRHIP2006819.	X
RPL28	30	miR30c	-0.875276	1	YES	-7.07059	.	.	ribosomal protein L28 (RPL28), mRNA	X
SNAI2	30	miR30c	-0.903876	1	YES	-63.6574	.	DNA damage;transcritpion (-);.	snail homolog 2 (Drosophila) (SNAI2), mRNA	X
ZC3HAV1	30	miR30c	-0.830553	1	YES	-6.93293	.	.	zinc finger CCCH-type, antiviral 1 (ZC3HAV1), transcript variant 1, mRNA	X
MXD4	30	miR30c	-0.873261	1	YES	-6.67641	.	transcritpion (-);.	MAX dimerization protein 4 (MXD4), mRNA	X
SS18	30	miR30c	-0.885161	1	YES	-6.33753	.	cytoskeleton;.	synovial sarcoma translocation, chromosome 18 (SS18), transcript variant 1, mRNA	X
CTSZ	30	miR30c	-0.876351	1	YES	-6.21424	.	.	cathepsin Z (CTSZ), mRNA	X
RAP2B	30	miR30c	-0.886867	1	YES	-6.11534	.	.	RAP2B, member of RAS oncogene family (RAP2B), mRNA	X
SENP1	30	miR30c	-0.842159	1	YES	-6.08847	.	ubiquitination;.	SUMO1/sentrin specific peptidase 1 (SENP1), mRNA	X
B3GNT5	30	miR30c	-0.883385	1	YES	-52.1803	.	prot. glycosyl.;.	UDP-GlcNAc:betaGal beta-1,3-N-acetylglucosaminyltransferase 5 (B3GNT5), mRNA	X
PLS3	30	miR30c	-0.856031	1	YES	-5.93653	.	cytoskeleton;.	plastin 3 (T isoform) (PLS3), mRNA	X
PPM1F	30	miR30c	-0.917612	1	YES	-5.82389	.	phosphorylation;apoptosis;.	protein phosphatase 1F (PP2C domain containing) (PPM1F), mRNA	X
FMOD	30	miR30c	-0.625406	1	YES	-5.75603	.	prot. complex;.	fibromodulin (FMOD), mRNA	X
GAS2L1	30	miR30c	-0.871935	1	YES	-5.69498	.	cell cycle;.	growth arrest-specific 2 like 1 (GAS2L1), transcript variant 2, mRNA	X
PPIA	30	miR30c	-0.860498	1	YES	-5.6276	.	DNA damage;.	peptidylprolyl isomerase A (cyclophilin A) (PPIA), mRNA	X
SEPN1	30	miR30c	-0.889644	1	YES	-5.47283	.	.	selenoprotein N, 1 (SEPN1), transcript variant 1, mRNA	X
CAV2	30	miR30c	-0.626275	1	YES	-5.42045	.	cell cycle;cell motility;NF-kB;phosphorylation;prot. complex;transport;kinase activity;cytoskeleton;.	caveolin 2 (CAV2), transcript variant 1, mRNA	X
CNTN2	30	miR30c	-0.800143	1	YES	-5.30465	.	cell motility;.	contactin 2 (axonal) (CNTN2), mRNA	X
FLCN	30	miR30c	-0.74406	1	YES	-5.20167	.	.	folliculin (FLCN), transcript variant 2, mRNA	X
RAD18	30	miR30c	-0.798909	1	YES	-5.18216	.	DNA damage;ubiquitination;.	RAD18 homolog (S. cerevisiae) (RAD18), mRNA	X
TRIM4	30	miR30c	-0.903506	1	YES	-5.1587	.	prot. complex;.	tripartite motif-containing 4 (TRIM4), transcript variant alpha, mRNA	X
ARL3	30	miR30c	-0.803084	1	YES	-5.11677	.	cell cycle;.	ADP-ribosylation factor-like 3 (ARL3), mRNA	X
UHMK1	30	miR30c	-0.932824	1	YES	-5.11216	.	cell cycle;phosphorylation;.	U2AF homology motif (UHM) kinase 1 (UHMK1), mRNA	X
MICB	30	miR30c	-0.551005	2	YES	-5.03608	.	DNA damage;apoptosis;.	MHC class I polypeptide-related sequence B (MICB), mRNA	X
TRIM14	30	miR30c	-0.759954	2	YES	-47.0707	.	.	tripartite motif-containing 14 (TRIM14), transcript variant 1, mRNA	X
MYBL2	30	miR30c	-0.91471	1	YES	-46.7368	.	.	v-myb myeloblastosis viral oncogene homolog (avian)-like 2 (MYBL2), mRNA	X
TWIST1	30	miR30c	-0.902875	1	YES	-43.0906	.	cell motility;transcritpion (-);apoptosis;.	twist homolog 1 (acrocephalosyndactyly 3; Saethre-Chotzen syndrome) (Drosophila) (TWIST1), mRNA	X
SLC26A2	30	miR30c	-0.875696	1	YES	-4.97735	.	.	solute carrier family 26 (sulfate transporter), member 2 (SLC26A2), mRNA	X
GOLGA8A	30	miR30c	-0.701011	1	YES	-4.91272	.	.	golgi autoantigen, golgin subfamily a, 8A (GOLGA8A), mRNA	X
IXL	30	miR30c	-0.84287	1	YES	-4.90357	.	.	intersex-like (Drosophila) (IXL), mRNA	X
MGC40499	30	miR30c	-0.675023	1	YES	-4.69116	.	.	PRotein Associated with Tlr4 (MGC40499), mRNA	X
MXRA8	30	miR30c	-0.651816	1	YES	-4.62557	.	.	matrix-remodelling associated 8 (MXRA8), mRNA	X
ZBTB24	30	miR30c	-0.900102	1	YES	-4.55838	.	.	zinc finger and BTB domain containing 24 (ZBTB24), mRNA	X
C1RL	30	miR30c	-0.613112	1	YES	-4.53656	.	ubiquitination;.	complement component 1, r subcomponent-like (C1RL), mRNA	X
CRYZL1	30	miR30c	-0.877378	2	YES	-4.5112	.	.	crystallin, zeta (quinone reductase)-like 1 (CRYZL1), mRNA	X
GNPNAT1	30	miR30c	-0.934257	1	YES	-4.38264	.	.	glucosamine-phosphate N-acetyltransferase 1 (GNPNAT1), mRNA	X
HPS4	30	miR30c	-0.803636	1	YES	-4.36753	.	wound healing;transport;.	Hermansky-Pudlak syndrome 4 (HPS4), transcript variant 1, mRNA	X
DOK1	30	miR30c	-0.918903	1	YES	-4.33831	.	.	docking protein 1, 62kDa (downstream of tyrosine kinase 1) (DOK1), mRNA	X
SLFN11	30	miR30c	-0.779687	1	YES	-4.2092	.	.	schlafen family member 11 (SLFN11), mRNA	X
DEADC1	30	miR30c	-0.843118	1	YES	-4.19184	.	.	deaminase domain containing 1 (DEADC1), mRNA	X
NUDT21	30	miR30c	-0.911378	1	YES	-4.17852	.	RNA splicing;.	nudix (nucleoside diphosphate linked moiety X)-type motif 21 (NUDT21), mRNA	X
ELOVL6	30	miR30c	-0.6482	1	YES	-4.06772	.	.	ELOVL family member 6, elongation of long chain fatty acids (FEN1/Elo2, SUR4/Elo3-like, yeast) (ELOVL6), mRNA	X
CALM3	30	miR30c	-0.832205	1	YES	-4.02175	.	cell cycle;resp. to Ca2+;transcription;kinase activity;.	calmodulin 3 (phosphorylase kinase, delta) (CALM3), mRNA	X
PLEKHQ1	30	miR30c	-0.73505	3	YES	-4.00893	.	.	pleckstrin homology domain containing, family Q member 1 (PLEKHQ1), mRNA	X
ROBO4	30	miR30c	-0.914468	1	YES	-37.0977	.	angiogenesis;.	roundabout homolog 4, magic roundabout (Drosophila) (ROBO4), mRNA	X
DTL	30	miR30c	-0.792923	1	YES	-36.2046	.	DNA damage;ubiquitination;.	denticleless homolog (Drosophila) (DTL), mRNA	X
ATP2B1	30	miR30c	-0.896441	1	YES	-35.0151	.	nucleotide biosynth.;.	ATPase, Ca++ transporting, plasma membrane 1 (ATP2B1), transcript variant 2, mRNA	X
DDAH1	30	miR30c	-0.80015	1	YES	-33.0715	.	.	dimethylarginine dimethylaminohydrolase 1 (DDAH1), mRNA	X
C8orf46	30	miR30c	-0.865167	2	YES	-32.0365	.	.	chromosome 8 open reading frame 46 (C8orf46), mRNA	X
MGC16291	30	miR30c	-0.835288	1	NO	N/A	.	.	hypothetical protein MGC16291, mRNA (cDNA clone MGC:16291 IMAGE:3834089), complete cds.	X
SDC3	30	miR30c	-0.872015	1	NO	N/A	.	.	mRNA for KIAA0468 protein, partial cds.	X
ATP9B	30	miR30c	-0.797766	1	YES	-3.83572	.	nucleotide biosynth.;.	ATPase, Class II, type 9B (ATP9B), mRNA	X
KLF8	30	miR30c	-0.807856	1	YES	-3.81088	.	.	Kruppel-like factor 8 (KLF8), mRNA	X
NT5DC3	30	miR30c	-0.708471	1	YES	-3.64289	.	.	5'-nucleotidase domain containing 3 (NT5DC3), transcript variant 2, mRNA	X
NT5DC1	30	miR30c	-0.634725	1	YES	-3.60635	.	.	5'-nucleotidase domain containing 1 (NT5DC1), mRNA	X
HNRPUL1	30	miR30c	-0.940328	1	YES	-3.57783	.	.	heterogeneous nuclear ribonucleoprotein U-like 1 (HNRPUL1), transcript variant 1, mRNA	X
MDFIC	30	miR30c	-0.746701	1	YES	-3.56848	.	DNA damage;protein mod.;NF-kB;phosphorylation;kinase activity;.	MyoD family inhibitor domain containing (MDFIC), mRNA	X
TWSG1	30	miR30c	-0.694719	2	YES	-3.49443	.	NF-kB;.	twisted gastrulation homolog 1 (Drosophila) (TWSG1), mRNA	X
SSH3	30	miR30c	-0.805895	1	YES	-3.46458	.	phosphorylation;.	slingshot homolog 3 (Drosophila) (SSH3), mRNA	X
WDR67	30	miR30c	-0.768468	2	YES	-3.4531	.	.	WD repeat domain 67 (WDR67), mRNA	X
ARMCX5	30	miR30c	-0.812571	1	YES	-3.38234	.	.	armadillo repeat containing, X-linked 5 (ARMCX5), mRNA	X
RAPGEF6	30	miR30c	-0.870322	1	YES	-3.32755	.	.	Rap guanine nucleotide exchange factor (GEF) 6 (RAPGEF6), mRNA	X
UBXD8	30	miR30c	-0.875804	1	YES	-3.26173	.	.	UBX domain containing 8 (UBXD8), mRNA	X
LTBR	30	miR30c	-0.796171	1	YES	-3.1839	.	NF-kB;apoptosis;.	lymphotoxin beta receptor (TNFR superfamily, member 3) (LTBR), mRNA	X
EVC	30	miR30c	-0.844127	1	YES	-3.16828	.	.	Ellis van Creveld syndrome (EVC), mRNA	X
GAS8	30	miR30c	-0.86349	1	YES	-3.15122	.	cell motility;.	growth arrest-specific 8 (GAS8), mRNA	X
HNRPH3	30	miR30c	-0.805053	1	YES	-3.0718	.	.	heterogeneous nuclear ribonucleoprotein H3 (2H9) (HNRPH3), transcript variant 2H9, mRNA	X
WWC2	30	miR30c	-0.90714	1	YES	-3.01748	.	.	WW and C2 domain containing 2 (WWC2), mRNA	X
PTTG1IP	30	miR30c	-0.745483	1	YES	-28.6778	.	transport;.	pituitary tumor-transforming 1 interacting protein (PTTG1IP), mRNA	X
IGFBP6	30	miR30c	-0.795409	1	YES	-27.7648	.	.	insulin-like growth factor binding protein 6 (IGFBP6), mRNA	X
ABHD2	30	miR30c	-0.88221	1	YES	-21.4539	.	.	abhydrolase domain containing 2 (ABHD2), transcript variant 1, mRNA	X
FBXO5	30	miR30c	-0.839214	1	YES	-20.0242	.	cell cycle;M-phase;protein mod.;ubiquitination;prot. complex;transcritpion (-);kinase activity;cytoskeleton;.	F-box protein 5 (FBXO5), mRNA	X
PAN3	30	miR30c	-0.839489	1	YES	-2.9972	.	phosphorylation;RNA splicing;ubiquitination;.	PAN3 polyA specific ribonuclease subunit homolog (S. cerevisiae) (PAN3), mRNA	X
PPFIA3	30	miR30c	-0.856285	1	YES	-2.94816	.	.	protein tyrosine phosphatase, receptor type, f polypeptide (PTPRF), interacting protein (liprin), alpha 3 (PPFIA3), mRNA	X
LRPAP1	30	miR30c	-0.817208	1	YES	-2.93517	.	transport;transcription;.	low density lipoprotein receptor-related protein associated protein 1 (LRPAP1), mRNA	X
GOSR1	30	miR30c	-0.925055	1	YES	-2.85762	.	transport;.	golgi SNAP receptor complex member 1 (GOSR1), transcript variant 1, mRNA	X
FOXN2	30	miR30c	-0.830073	1	YES	-2.84713	.	.	forkhead box N2 (FOXN2), mRNA	X
NEU1	30	miR30c	-0.82231	1	YES	-2.83703	.	.	sialidase 1 (lysosomal sialidase) (NEU1), mRNA	X
PDXK	30	miR30c	-0.744124	1	YES	-2.82428	.	.	pyridoxal (pyridoxine, vitamin B6) kinase (PDXK), mRNA	X
HEMK1	30	miR30c	-0.694537	2	YES	-2.82237	.	DNA damage;.	HemK methyltransferase family member 1 (HEMK1), mRNA	X
C7orf11	30	miR30c	-0.802406	1	YES	-2.78505	.	.	chromosome 7 open reading frame 11 (C7orf11), mRNA	X
HN1L	30	miR30c	-0.896081	2	YES	-2.77683	.	.	hematological and neurological expressed 1-like (HN1L), mRNA	X
SNF1LK	30	miR30c	-0.858624	1	YES	-2.76873	.	.	SNF1-like kinase (SNF1LK), mRNA	X
DOCK7	30	miR30c	-0.891722	1	YES	-2.73009	.	protein mod.;kinase activity;cytoskeleton;.	dedicator of cytokinesis 7 (DOCK7), mRNA	X
PNRC2	30	miR30c	-0.918773	1	YES	-2.71763	.	RNA splicing;ubiquitination;.	proline-rich nuclear receptor coactivator 2 (PNRC2), mRNA	X
PIK3R3	30	miR30c	-0.77419	2	YES	-2.70127	.	kinase activity;.	phosphoinositide-3-kinase, regulatory subunit 3 (p55, gamma) (PIK3R3), mRNA	X
PPM1M	30	miR30c	-0.787212	1	YES	-2.65818	.	phosphorylation;.	protein phosphatase 1M (PP2C domain containing) (PPM1M), mRNA	X
KIAA0152	30	miR30c	-0.876163	1	YES	-2.62221	.	.	KIAA0152 (KIAA0152), mRNA	X
ARFIP2	30	miR30c	-0.850798	1	YES	-2.59676	.	cell motility;cytoskeleton;.	ADP-ribosylation factor interacting protein 2 (arfaptin 2) (ARFIP2), mRNA	X
EIF4H	30	miR30c	-0.92789	1	YES	-2.43747	.	protein mod.;.	eukaryotic translation initiation factor 4H (EIF4H), transcript variant 1, mRNA	X
LOC93349	30	miR30c	-0.83524	1	YES	-2.42327	.	.	hypothetical protein BC004921 (LOC93349), mRNA	X
FAM58A	30	miR30c	-0.889915	1	YES	-2.42106	.	.	family with sequence similarity 58, member A (FAM58A), mRNA	X
CNOT6	30	miR30c	-0.936104	1	YES	-2.37421	.	.	CCR4-NOT transcription complex, subunit 6 (CNOT6), mRNA	X
HMGN4	30	miR30c	-0.854647	1	YES	-2.36815	.	.	high mobility group nucleosomal binding domain 4 (HMGN4), mRNA	X
ARL13B	30	miR30c	-0.795535	1	YES	-2.35829	.	.	ADP-ribosylation factor-like 13B (ARL13B), transcript variant 1, mRNA	X
BCDIN3	30	miR30c	-0.876013	1	YES	-2.35248	.	.	bin3, bicoid-interacting 3, homolog (Drosophila) (BCDIN3), mRNA	X
UBQLN1	30	miR30c	-0.882112	1	YES	-2.32013	.	.	ubiquilin 1 (UBQLN1), transcript variant 1, mRNA	X
NKTR	30	miR30c	-0.850046	2	YES	-2.31915	.	.	natural killer-tumor recognition sequence (NKTR), transcript variant 2, mRNA	X
HRBL	30	miR30c	-0.757188	1	YES	-2.31112	.	.	HIV-1 Rev binding protein-like (HRBL), mRNA	X
COG8	30	miR30c	-0.829553	1	YES	-2.30147	.	transport;.	component of oligomeric golgi complex 8 (COG8), mRNA	X
TMTC3	30	miR30c	-0.858944	1	YES	-2.26721	.	.	transmembrane and tetratricopeptide repeat containing 3 (TMTC3), mRNA	X
CNP	30	miR30c	-0.850901	1	YES	-2.25807	.	nucleotide biosynth.;cytoskeleton;.	2',3'-cyclic nucleotide 3' phosphodiesterase (CNP), mRNA	X
RPL22	30	miR30c	-0.748482	1	YES	-2.24423	.	.	ribosomal protein L22 (RPL22), mRNA	X
DCTD	30	miR30c	-0.783196	1	YES	-2.22785	.	nucleotide biosynth.;.	dCMP deaminase (DCTD), transcript variant 1, mRNA	X
C5orf13	30	miR30c	-0.946139	1	YES	-2.21694	.	.	chromosome 5 open reading frame 13 (C5orf13), mRNA	X
ANKRD27	30	miR30c	-0.846796	1	YES	-2.21261	.	transport;.	ankyrin repeat domain 27 (VPS9 domain) (ANKRD27), mRNA	X
SCC-112	30	miR30c	-0.833333	1	YES	-2.20093	.	.	SCC-112 protein (SCC-112), mRNA	X
KIAA0182	30	miR30c	-0.906544	2	YES	-2.19124	.	.	KIAA0182 (KIAA0182), mRNA	X
ZNF141	30	miR30c	-0.850077	1	YES	-2.15983	.	.	zinc finger protein 141 (ZNF141), mRNA	X
PRPF4B	30	miR30c	-0.825662	1	YES	-2.11796	.	phosphorylation;RNA splicing;.	PRP4 pre-mRNA processing factor 4 homolog B (yeast) (PRPF4B), mRNA	X
TRRAP	30	miR30c	-0.892462	1	YES	-2.11071	.	cell cycle;DNA damage;chromatin;.	transformation/transcription domain-associated protein (TRRAP), mRNA	X
HDGF	30	miR30c	-0.804755	1	YES	-2.10883	.	.	hepatoma-derived growth factor (high-mobility group protein 1-like) (HDGF), mRNA	X
GTPBP1	30	miR30c	-0.939665	1	YES	-2.09999	.	.	GTP binding protein 1 (GTPBP1), mRNA	X
LUC7L2	30	miR30c	-0.866362	1	YES	-2.09126	.	.	LUC7-like 2 (S. cerevisiae) (LUC7L2), mRNA	X
SPIN	30	miR30c	-0.663219	1	YES	-2.06294	.	.	spindlin (SPIN), mRNA	X
SLC12A7	30	miR30c	-0.83789	3	YES	-19.4964	.	.	solute carrier family 12 (potassium/chloride transporters), member 7 (SLC12A7), mRNA	X
FAM46B	30	miR30c	-0.785548	1	YES	-17.7925	.	.	family with sequence similarity 46, member B (FAM46B), mRNA	X
C14orf43	30	miR30c	-0.916435	1	YES	-16.3149	.	.	chromosome 14 open reading frame 43 (C14orf43), transcript variant 1, mRNA	X
PLEKHA6	30	miR30c	-0.655886	1	YES	-15.9317	.	.	pleckstrin homology domain containing, family A member 6 (PLEKHA6), mRNA	X
GGCX	30	miR30c	-0.904011	1	YES	-15.634	.	wound healing;.	gamma-glutamyl carboxylase (GGCX), mRNA	X
C12orf48	30	miR30c	-0.894012	1	YES	-14.8016	.	.	chromosome 12 open reading frame 48 (C12orf48), mRNA	X
DKFZP586H2123	30	miR30c	-0.653416	1	YES	-13.6076	.	.	regeneration associated muscle protease (DKFZP586H2123), transcript variant 1, mRNA	X
DUSP5P	30	miR30c	-0.864427	1	YES	-13.2911	.	.	dual specificity phosphatase 5 pseudogene (DUSP5P) on chromosome 1	X
TPST1	30	miR30c	-0.83562	1	YES	-13.1275	.	.	tyrosylprotein sulfotransferase 1 (TPST1), mRNA	X
LASP1	30	miR30c	-0.870992	1	YES	-13.0186	.	cytoskeleton;.	LIM and SH3 protein 1 (LASP1), mRNA	X
TUBA1	30	miR30c	-0.774939	1	YES	-12.8293	.	.	tubulin, alpha 1 (TUBA1), mRNA	X
CORO1C	30	miR30c	-0.917946	1	YES	-12.4301	.	transport;.	coronin, actin binding protein, 1C (CORO1C), mRNA	X
CDCA4	30	miR30c	-0.921003	1	YES	-11.7905	.	.	cell division cycle associated 4 (CDCA4), transcript variant 13, mRNA	X
LIMD2	30	miR30c	-0.677929	1	YES	-11.472	.	.	LIM domain containing 2 (LIMD2), mRNA	X
DDIT4	30	miR30c	-0.844898	2	YES	-11.4588	.	apoptosis;.	DNA-damage-inducible transcript 4 (DDIT4), mRNA	X
UMPS	30	miR30c	-0.828118	1	YES	-11.3751	.	nucleotide biosynth.;.	uridine monophosphate synthetase (orotate phosphoribosyl transferase and orotidine-5'-decarboxylase) (UMPS), mRNA	X
SDC1	30	miR30c	-0.926055	1	YES	-10.8236	.	wound healing;resp. to Ca2+;kinase activity;.	syndecan 1 (SDC1), transcript variant 1, mRNA	X
GADD45B	30	miR30c	-0.857274	1	YES	-10.6826	.	cell cycle;phosphorylation;apoptosis;kinase activity;.	growth arrest and DNA-damage-inducible, beta (GADD45B), mRNA	X
NARG1L	30	miR30c	-0.792573	1	YES	-1.99441	.	.	NMDA receptor regulated 1-like (NARG1L), transcript variant 2, mRNA	X
TLOC1	30	miR30c	-0.773207	2	YES	-1.97814	.	.	translocation protein 1 (TLOC1), mRNA	X
ZNF498	30	miR30c	-0.749238	1	YES	-1.96415	.	.	zinc finger protein 498 (ZNF498), mRNA	X
NUDT16	30	miR30c	-0.876577	2	YES	-1.93208	.	.	nudix (nucleoside diphosphate linked moiety X)-type motif 16 (NUDT16), mRNA	X
PRKAA1	30	miR30c	-0.840967	1	YES	-1.92984	.	phosphorylation;transcritpion (-);kinase activity;cytoskeleton;.	protein kinase, AMP-activated, alpha 1 catalytic subunit (PRKAA1), transcript variant 2, mRNA	X
WBSCR23	30	miR30c	-0.853156	1	YES	-1.92796	.	.	Williams-Beuren syndrome chromosome region 23 (WBSCR23), mRNA	X
GNA12	30	miR30c	-0.708671	1	YES	-1.87089	.	wound healing;.	guanine nucleotide binding protein (G protein) alpha 12 (GNA12), mRNA	X
LOC654780	30	miR30c	-0.833939	1	NO	N/A	.	.	cDNA FLJ38012 fis, clone CTONG2012554.	X
ETAA1	30	miR30c	-0.681668	1	YES	-1.83575	.	.	Ewing's tumor-associated antigen 1 (ETAA1), mRNA	X
FAM104A	30	miR30c	-0.844562	2	YES	-1.68447	.	.	family with sequence similarity 104, member A (FAM104A), mRNA	X
MKS1	30	miR30c	-0.784984	1	YES	-1.65145	.	.	Meckel syndrome, type 1 (MKS1), mRNA	X
STK35	30	miR30c	-0.865161	1	YES	-1.61119	.	phosphorylation;.	serine/threonine kinase 35 (STK35), mRNA	X
BUB1B	128	miR128b	-0.804558	1	YES	-493.741	.	cell cycle;DNA damage;protein mod.;ubiquitination;transcritpion (-);apoptosis;cytoskeleton;.	BUB1 budding uninhibited by benzimidazoles 1 homolog beta (yeast) (BUB1B), mRNA	X
NGFR	128	miR128b	-0.753855	1	YES	-325.612	.	cell cycle;DNA damage;cell motility;ubiquitination;apoptosis;cytoskeleton;.	nerve growth factor receptor (TNFR superfamily, member 16) (NGFR), mRNA	X
AXL	128	miR128b	-0.756788	1	YES	-145.375	.	phosphorylation;.	AXL receptor tyrosine kinase (AXL), transcript variant 1, mRNA	X
NPTX2	128	miR128b	-0.658527	1	YES	-102.523	.	.	neuronal pentraxin II (NPTX2), mRNA	X
DEPDC1B	128	miR128b	-0.797697	1	YES	-95.3406	.	.	DEP domain containing 1B (DEPDC1B), mRNA	X
CDCA5	128	miR128b	-0.761249	1	YES	-75.4472	.	cell cycle;chr. segregation;interphase;transport;chromatin;.	cell division cycle associated 5 (CDCA5), mRNA	X
ARMC8	128	miR128b	-0.691294	1	YES	-71.9561	.	.	armadillo repeat containing 8 (ARMC8), transcript variant 2, mRNA	X
PROCR	128	miR128b	-0.769469	1	YES	-57.2515	.	wound healing;.	protein C receptor, endothelial (EPCR) (PROCR), mRNA	X
SLC1A3	128	miR128b	-0.716649	1	YES	-39.2978	.	DNA damage;nucleotide biosynth.;resp. to Ca2+;NF-kB;transport;.	solute carrier family 1 (glial high affinity glutamate transporter), member 3 (SLC1A3), mRNA	X
EDARADD	128	miR128b	-0.757199	1	YES	-38.6071	.	.	EDAR-associated death domain (EDARADD), transcript variant B, mRNA	X
SUSD5	128	miR128b	-0.566217	1	NO	N/A	.	.	mRNA for KIAA0527 protein, partial cds.	X
CAV1	128	miR128b	-0.675438	1	YES	-29.481	.	DNA damage;angiogenesis;protein mod.;resp. to Ca2+;NF-kB;prot. complex;transport;transcritpion (-);kinase activity;cytoskeleton;.	caveolin 1, caveolae protein, 22kDa (CAV1), mRNA	X
TMEM178	128	miR128b	-0.682142	1	YES	-24.0631	.	.	transmembrane protein 178 (TMEM178), mRNA	X
NCAPD2	128	miR128b	-0.741673	1	YES	-24.045	.	cell cycle;chr. segregation;chromatin;.	non-SMC condensin I complex, subunit D2 (NCAPD2), mRNA	X
DTYMK	128	miR128b	-0.785985	1	YES	-21.0662	.	cell cycle;nucleotide biosynth.;.	deoxythymidylate kinase (thymidylate kinase) (DTYMK), mRNA	X
ANKRD35	128	miR128b	-0.740112	1	YES	-19.554	.	.	ankyrin repeat domain 35 (ANKRD35), mRNA	X
ELMOD1	128	miR128b	-0.682157	1	YES	-17.0512	.	transport;.	ELMO/CED-12 domain containing 1 (ELMOD1), mRNA	X
CYYR1	128	miR128b	-0.640511	1	YES	-14.2533	.	.	cysteine/tyrosine-rich 1 (CYYR1), mRNA	X
C14orf145	128	miR128b	-0.640583	1	YES	-12.6652	.	.	chromosome 14 open reading frame 145 (C14orf145), mRNA	X
CCDC28A	128	miR128b	-0.656196	1	YES	-10.4803	.	.	coiled-coil domain containing 28A (CCDC28A), mRNA	X
IGFBP4	128	miR128b	-0.636841	1	YES	-10.4242	.	DNA damage;.	insulin-like growth factor binding protein 4 (IGFBP4), mRNA	X
EMILIN2	128	miR128b	-0.725406	1	YES	-10.3154	.	.	elastin microfibril interfacer 2 (EMILIN2), mRNA	X
CMTM6	128	miR128b	-0.55527	1	YES	-9.76885	.	.	CKLF-like MARVEL transmembrane domain containing 6 (CMTM6), mRNA	X
PXDN	128	miR128b	-0.681966	1	YES	-9.44117	.	DNA damage;resp. to Ca2+;.	peroxidasin homolog (Drosophila) (PXDN), mRNA	X
C10orf47	128	miR128b	-0.715346	1	YES	-9.36449	.	.	chromosome 10 open reading frame 47 (C10orf47), mRNA	X
ARHGAP28	128	miR128b	-0.660051	1	YES	-9.09039	.	.	Rho GTPase activating protein 28 (ARHGAP28), transcript variant 1, mRNA	X
EML4	128	miR128b	-0.707093	1	YES	-8.63016	.	cell cycle;cytoskeleton;.	echinoderm microtubule associated protein like 4 (EML4), mRNA	X
EPHA2	128	miR128b	-0.719417	1	YES	-8.22364	.	phosphorylation;.	EPH receptor A2 (EPHA2), mRNA	X
FLJ21986	128	miR128b	-0.659853	1	YES	-7.93701	.	.	hypothetical protein FLJ21986 (FLJ21986), mRNA	X
GCA	128	miR128b	-0.653369	1	YES	-7.82107	.	transport;.	grancalcin, EF-hand calcium binding protein (GCA), mRNA	X
KIAA1598	128	miR128b	-0.682735	1	YES	-7.1478	.	.	KIAA1598 (KIAA1598), mRNA	X
ZC3HAV1	128	miR128b	-0.703227	1	YES	-6.93293	.	.	zinc finger CCCH-type, antiviral 1 (ZC3HAV1), transcript variant 1, mRNA	X
LOC201164	128	miR128b	-0.774652	1	YES	-6.19745	.	.	similar to CG12314 gene product (LOC201164), mRNA	X
PTPN9	128	miR128b	-0.593571	1	YES	-6.0956	.	phosphorylation;.	protein tyrosine phosphatase, non-receptor type 9 (PTPN9), mRNA	X
DTX3L	128	miR128b	-0.57817	2	YES	-5.91925	.	.	deltex 3-like (Drosophila) (DTX3L), mRNA	X
WDHD1	128	miR128b	-0.683177	1	YES	-5.63762	.	.	WD repeat and HMG-box DNA binding protein 1 (WDHD1), transcript variant 1, mRNA	X
PHF6	128	miR128b	-0.67474	1	YES	-5.53579	.	.	PHD finger protein 6 (PHF6), transcript variant 3, mRNA	X
TXNDC1	128	miR128b	-0.684933	1	YES	-5.51515	.	.	thioredoxin domain containing 1 (TXNDC1), mRNA	X
EHD1	128	miR128b	-0.689311	1	YES	-5.42951	.	transport;.	EH-domain containing 1 (EHD1), mRNA	X
SLC39A11	128	miR128b	-0.574148	1	YES	-5.31724	.	.	solute carrier family 39 (metal ion transporter), member 11 (SLC39A11), mRNA	X
MAN2B2	128	miR128b	-0.684168	1	YES	-5.13809	.	.	mannosidase, alpha, class 2B, member 2 (MAN2B2), mRNA	X
SLC26A2	128	miR128b	-0.704875	1	YES	-4.97735	.	.	solute carrier family 26 (sulfate transporter), member 2 (SLC26A2), mRNA	X
C21orf25	128	miR128b	-0.639241	1	YES	-4.88603	.	.	chromosome 21 open reading frame 25 (C21orf25), transcript variant 1, mRNA	X
PDE10A	128	miR128b	-0.564435	1	YES	-4.83421	.	.	phosphodiesterase 10A (PDE10A), mRNA	X
KIAA0286	128	miR128b	-0.626038	1	YES	-4.82794	.	.	KIAA0286 protein (KIAA0286), mRNA	X
YWHAZ	128	miR128b	-0.830714	1	YES	-4.71913	.	transport;apoptosis;.	tyrosine 3-monooxygenase/tryptophan 5-monooxygenase activation protein, zeta polypeptide (YWHAZ), transcript variant 2, mRNA	X
ARHGAP19	128	miR128b	-0.761812	1	YES	-4.29212	.	.	Rho GTPase activating protein 19 (ARHGAP19), mRNA	X
ECHDC2	128	miR128b	-0.689701	1	YES	-4.15349	.	.	enoyl Coenzyme A hydratase domain containing 2 (ECHDC2), mRNA	X
PDLIM4	128	miR128b	-0.664107	1	YES	-4.0262	.	.	PDZ and LIM domain 4 (PDLIM4), mRNA	X
PHF11	128	miR128b	-0.655957	1	YES	-3.97741	.	.	PHD finger protein 11 (PHF11), transcript variant 1, mRNA	X
SPFH2	128	miR128b	-0.570427	1	YES	-3.95941	.	.	SPFH domain family, member 2 (SPFH2), transcript variant 2, mRNA	X
TOB2	128	miR128b	-0.721936	1	YES	-3.82995	.	.	transducer of ERBB2, 2 (TOB2), mRNA	X
FUBP3	128	miR128b	-0.689749	1	YES	-3.75182	.	.	far upstream element (FUSE) binding protein 3 (FUBP3), mRNA	X
VEGFC	128	miR128b	-0.662929	1	YES	-3.72949	.	angiogenesis;cell motility;protein mod.;kinase activity;.	vascular endothelial growth factor C (VEGFC), mRNA	X
AYTL2	128	miR128b	-0.763165	1	YES	-3.6397	.	.	acyltransferase like 2 (AYTL2), mRNA	X
SNTB2	128	miR128b	-0.69363	1	YES	-3.58105	.	.	syntrophin, beta 2 (dystrophin-associated protein A1, 59kDa, basic component 2) (SNTB2), mRNA	X
HNRPUL1	128	miR128b	-0.668561	1	YES	-3.57783	.	.	heterogeneous nuclear ribonucleoprotein U-like 1 (HNRPUL1), transcript variant 1, mRNA	X
QTRTD1	128	miR128b	-0.682303	1	YES	-3.54375	.	nucleotide biosynth.;RNA splicing;.	queuine tRNA-ribosyltransferase domain containing 1 (QTRTD1), mRNA	X
RNF24	128	miR128b	-0.64197	1	YES	-3.38931	.	.	ring finger protein 24 (RNF24), mRNA	X
RSU1	128	miR128b	-0.684409	1	YES	-3.37794	.	.	Ras suppressor protein 1 (RSU1), transcript variant 1, mRNA	X
ARHGAP26	128	miR128b	-0.685653	1	YES	-3.3764	.	cytoskeleton;.	Rho GTPase activating protein 26 (ARHGAP26), mRNA	X
PLXNA1	128	miR128b	-0.707566	1	YES	-3.34784	.	.	plexin A1 (PLXNA1), mRNA	X
USP33	128	miR128b	-0.729839	1	YES	-3.26617	.	ubiquitination;.	ubiquitin specific peptidase 33 (USP33), transcript variant 1, mRNA	X
TEGT	128	miR128b	-0.681008	2	YES	-3.21681	.	.	testis enhanced gene transcript (BAX inhibitor 1) (TEGT), mRNA	X
RAP1B	128	miR128b	-0.660325	1	YES	-3.17254	.	.	RAP1B, member of RAS oncogene family (RAP1B), transcript variant 1, mRNA	X
NAGPA	128	miR128b	-0.566563	1	YES	-3.14856	.	transport;.	N-acetylglucosamine-1-phosphodiester alpha-N-acetylglucosaminidase (NAGPA), mRNA	X
ZNF588	128	miR128b	-0.677693	2	YES	-3.11088	.	.	zinc finger protein 588 (ZNF588), transcript variant 1, mRNA	X
RBM15B	128	miR128b	-0.578038	2	YES	-3.07171	.	RNA splicing;transport;transcritpion (-);.	RNA binding motif protein 15B (RBM15B), mRNA	X
TBC1D5	128	miR128b	-0.657731	1	YES	-3.05672	.	.	TBC1 domain family, member 5 (TBC1D5), mRNA	X
PARP3	128	miR128b	-0.684001	1	YES	-2.93168	.	DNA damage;.	poly (ADP-ribose) polymerase family, member 3 (PARP3), transcript variant 3, mRNA	X
VISA	128	miR128b	-0.726221	1	NO	N/A	.	.	Mitochondrial antiviral signaling protein (Interferon-beta promoter stimulator protein 1) (IPS-1) (Virus-induced signaling adapter) (CARD adapter inducing interferon-beta) (Cardif) (Putative NF-kappa-B- activating protein 031N)....	X
VAV2	128	miR128b	-0.579558	2	YES	-2.83533	.	cell motility;apoptosis;kinase activity;.	vav 2 oncogene (VAV2), mRNA	X
PER2	128	miR128b	-0.664785	1	YES	-2.70741	.	.	period homolog 2 (Drosophila) (PER2), transcript variant 2, mRNA	X
CEP76	128	miR128b	-0.559314	1	YES	-2.66999	.	cell cycle;centrosome cycle;cytoskeleton;.	centrosomal protein 76kDa (CEP76), mRNA	X
AQP2	128	miR128b	-0.760225	1	YES	-2.63361	.	DNA damage;wound healing;.	aquaporin 2 (collecting duct) (AQP2), mRNA	X
KIAA0152	128	miR128b	-0.814801	1	YES	-2.62221	.	.	KIAA0152 (KIAA0152), mRNA	X
TRAF7	128	miR128b	-0.665041	2	YES	-2.6016	.	NF-kB;ubiquitination;apoptosis;kinase activity;.	TNF receptor-associated factor 7 (TRAF7), transcript variant 1, mRNA	X
ARFIP2	128	miR128b	-0.737328	1	YES	-2.59676	.	cell motility;cytoskeleton;.	ADP-ribosylation factor interacting protein 2 (arfaptin 2) (ARFIP2), mRNA	X
QKI	128	miR128b	-0.675022	1	YES	-2.47985	.	angiogenesis;protein mod.;RNA splicing;transport;.	quaking homolog, KH domain RNA binding (mouse) (QKI), transcript variant 1, mRNA	X
CHKA	128	miR128b	-0.820396	1	YES	-2.44934	.	.	choline kinase alpha (CHKA), transcript variant 1, mRNA	X
CTTNBP2NL	128	miR128b	-0.667044	1	YES	-2.43135	.	.	CTTNBP2 N-terminal like (CTTNBP2NL), mRNA	X
SYDE1	128	miR128b	-0.714324	1	YES	-2.30234	.	.	synapse defective 1, Rho GTPase, homolog 1 (C. elegans) (SYDE1), mRNA	X
TMTC3	128	miR128b	-0.659199	1	YES	-2.26721	.	.	transmembrane and tetratricopeptide repeat containing 3 (TMTC3), mRNA	X
SHKBP1	128	miR128b	-0.666256	1	YES	-2.24535	.	.	SH3KBP1 binding protein 1 (SHKBP1), mRNA	X
GPR161	128	miR128b	-0.655979	1	YES	-2.22714	.	.	G protein-coupled receptor 161 (GPR161), transcript variant 1, mRNA	X
KIAA0182	128	miR128b	-0.650711	2	YES	-2.19124	.	.	KIAA0182 (KIAA0182), mRNA	X
ING5	128	miR128b	-0.82141	2	YES	-2.14932	.	DNA damage;chromatin;.	inhibitor of growth family, member 5 (ING5), mRNA	X
DNA2L	128	miR128b	-0.77924	1	NO	N/A	.	.	DNA2 DNA replication helicase 2-like (yeast), mRNA (cDNA clone MGC:133297 IMAGE:40038149), complete cds.	X
KCTD5	128	miR128b	-0.586141	1	YES	-2.08156	.	.	potassium channel tetramerisation domain containing 5 (KCTD5), mRNA	X
RFC2	128	miR128b	-0.771663	1	YES	-2.07358	.	DNA damage;.	replication factor C (activator 1) 2, 40kDa (RFC2), transcript variant 1, mRNA	X
ZNF304	128	miR128b	-0.780329	1	YES	-2.07045	.	.	zinc finger protein 304 (ZNF304), mRNA	X
ARPC4	128	miR128b	-0.666361	1	YES	-1.9665	.	prot. complex;cytoskeleton;.	actin related protein 2/3 complex, subunit 4, 20kDa (ARPC4), transcript variant 1, mRNA	X
ZNF747	128	miR128b	-0.654167	1	YES	-1.73102	.	.	zinc finger protein 747 (ZNF747), mRNA	X
CLOCK	128	miR128b	-0.745376	1	YES	-1.68198	.	DNA damage;transcritpion (-);.	clock homolog (mouse) (CLOCK), mRNA	X
USP4	128	miR128b	-0.713446	1	YES	-1.65855	.	ubiquitination;.	ubiquitin specific peptidase 4 (proto-oncogene) (USP4), transcript variant 1, mRNA	X
STK35	128	miR128b	-0.687256	1	YES	-1.61119	.	phosphorylation;.	serine/threonine kinase 35 (STK35), mRNA	X
ABCF2	128	miR128b	-0.567443	1	NO	N/A	.	.	ATP-binding cassette, sub-family F (GCN20), member 2 (ABCF2), nuclear gene encoding mitochondrial protein, transcript variant 2, mRNA	X
ACAA2	128	miR128b	-0.595639	1	NO	N/A	.	.	acetyl-Coenzyme A acyltransferase 2 (mitochondrial 3-oxoacyl-Coenzyme A thiolase) (ACAA2), nuclear gene encoding mitochondrial protein, mRNA	X
ADPRH	128	miR128b	-0.671407	1	NO	N/A	.	.	ADP-ribosylarginine hydrolase (ADPRH), mRNA	X
ASXL2	128	miR128b	-0.709083	1	NO	N/A	.	.	additional sex combs like 2 (Drosophila) (ASXL2), mRNA	X
BAT2D1	128	miR128b	-0.628386	1	NO	N/A	.	.	BAT2 domain containing 1 (BAT2D1), mRNA	X
BHLHB5	128	miR128b	-0.691833	1	NO	N/A	.	.	basic helix-loop-helix domain containing, class B, 5 (BHLHB5), mRNA	X
C9orf100	128	miR128b	-0.787637	1	NO	N/A	.	.	chromosome 9 open reading frame 100 (C9orf100), mRNA	X
CASP8	128	miR128b	-0.58481	1	NO	N/A	.	.	caspase 8, apoptosis-related cysteine peptidase (CASP8), transcript variant B, mRNA	X
CD200	128	miR128b	-0.705279	1	NO	N/A	.	.	CD200 molecule (CD200), transcript variant 2, mRNA	X
CIAPIN1	128	miR128b	-0.609932	1	NO	N/A	.	.	cytokine induced apoptosis inhibitor 1 (CIAPIN1), mRNA	X
CTCF	128	miR128b	-0.796012	1	NO	N/A	.	.	CCCTC-binding factor (zinc finger protein) (CTCF), mRNA	X
DNM1L	128	miR128b	-0.735263	1	NO	N/A	.	.	dynamin 1-like (DNM1L), transcript variant 1, mRNA	X
DOCK5	128	miR128b	-0.658714	1	NO	N/A	.	.	dedicator of cytokinesis 5 (DOCK5), mRNA	X
EBI3	128	miR128b	-0.671931	1	NO	N/A	.	.	Epstein-Barr virus induced gene 3 (EBI3), mRNA	X
EIF2S1	128	miR128b	-0.667465	1	NO	N/A	.	.	eukaryotic translation initiation factor 2, subunit 1 alpha, 35kDa (EIF2S1), mRNA	X
ERO1L	128	miR128b	-0.743543	1	NO	N/A	.	.	ERO1-like (S. cerevisiae) (ERO1L), mRNA	X
FMNL3	128	miR128b	-0.695284	1	NO	N/A	.	.	formin-like 3 (FMNL3), transcript variant 1, mRNA	X
FOSL1	128	miR128b	-0.675859	1	NO	N/A	.	.	FOS-like antigen 1 (FOSL1), mRNA	X
JAM3	128	miR128b	-0.56531	2	NO	N/A	.	.	junctional adhesion molecule 3 (JAM3), mRNA	X
KIAA0310	128	miR128b	-0.675863	1	NO	N/A	.	.	cDNA FLJ90084 fis, clone HEMBA1005070, similar to SKIN SECRETORY PROTEIN XP2 PRECURSOR.	X
KIAA0574	128	miR128b	-0.617562	1	NO	N/A	.	.	mRNA for KIAA0574 protein, partial cds.	X
KIAA1641	128	miR128b	-0.746086	1	NO	N/A	.	.	KIAA1641 (KIAA1641), mRNA	X
LSM12	128	miR128b	-0.621562	1	NO	N/A	.	.	LSM12 homolog (S. cerevisiae) (LSM12), mRNA	X
MASA	128	miR128b	-0.686526	1	NO	N/A	.	.	E-1 enzyme (MASA), mRNA	X
MLL	128	miR128b	-0.59126	1	NO	N/A	.	.	myeloid/lymphoid or mixed-lineage leukemia (trithorax homolog, Drosophila) (MLL), mRNA	X
NECAP1	128	miR128b	-0.666176	1	NO	N/A	.	.	NECAP endocytosis associated 1 (NECAP1), mRNA	X
PAK2	128	miR128b	-0.685475	1	NO	N/A	.	.	p21 (CDKN1A)-activated kinase 2 (PAK2), mRNA	X
PRIMA1	128	miR128b	-0.688071	1	NO	N/A	.	.	proline rich membrane anchor 1 (PRIMA1), mRNA	X
PRKX	128	miR128b	-0.731475	1	NO	N/A	.	.	protein kinase, X-linked (PRKX), mRNA	X
PSORS1C2	128	miR128b	-0.657121	1	NO	N/A	.	.	psoriasis susceptibility 1 candidate 2 (PSORS1C2), mRNA	X
QRICH1	128	miR128b	-0.683058	1	NO	N/A	.	.	glutamine-rich 1 (QRICH1), transcript variant 1, mRNA	X
RAB22A	128	miR128b	-0.5713	1	NO	N/A	.	.	RAB22A, member RAS oncogene family (RAB22A), mRNA	X
RUVBL2	128	miR128b	-0.621141	1	NO	N/A	.	.	RuvB-like 2 (E. coli) (RUVBL2), mRNA	X
SERPINA5	128	miR128b	-0.716451	1	NO	N/A	.	.	serpin peptidase inhibitor, clade A (alpha-1 antiproteinase, antitrypsin), member 5 (SERPINA5), mRNA	X
SLC35E1	128	miR128b	-0.782811	1	NO	N/A	.	.	solute carrier family 35, member E1 (SLC35E1), mRNA	X
SLC37A2	128	miR128b	-0.717097	1	NO	N/A	.	.	solute carrier family 37 (glycerol-3-phosphate transporter), member 2 (SLC37A2), mRNA	X
SMCR7L	128	miR128b	-0.619646	1	NO	N/A	.	.	Smith-Magenis syndrome chromosome region, candidate 7-like (SMCR7L), mRNA	X
SNRK	128	miR128b	-0.74967	1	NO	N/A	.	.	SNF related kinase (SNRK), mRNA	X
SNRPC	128	miR128b	-0.600262	1	NO	N/A	.	.	small nuclear ribonucleoprotein polypeptide C (SNRPC), mRNA	X
UBE3C	128	miR128b	-0.679216	1	NO	N/A	.	.	ubiquitin protein ligase E3C (UBE3C), mRNA	X
UNQ1887	128	miR128b	-0.659679	3	NO	N/A	.	.	signal peptide peptidase 3 (SPPL3), mRNA	X
XPNPEP3	128	miR128b	-0.769217	1	NO	N/A	.	.	X-prolyl aminopeptidase (aminopeptidase P) 3, putative (XPNPEP3), mRNA	X
ZBTB38	128	miR128b	-0.80102	1	NO	N/A	.	.	cDNA FLJ36882 fis, clone BLADE2000340, weakly similar to ZINC FINGER PROTEIN 177.	X
ZNF33B	128	miR128b	-0.634552	1	NO	N/A	.	.	zinc finger protein 33B (ZNF33B), mRNA	X
37316	133a	miR133a	-0.614843	1	NO	N/A	.	.	methionine-tRNA synthetase 2 (mitochondrial) (MARS2), nuclear gene encoding mitochondrial protein, mRNA	X
AARSL	133a	miR133a	-0.710123	1	NO	N/A	.	.	alanyl-tRNA synthetase like (AARSL), mRNA	X
ABHD10	133a	miR133a	-0.723324	1	NO	N/A	.	.	abhydrolase domain containing 10 (ABHD10), mRNA	X
ACCN1	133a	miR133a	-0.543098	1	NO	N/A	.	.	amiloride-sensitive cation channel 1, neuronal (degenerin) (ACCN1), transcript variant 1, mRNA	X
APPBP2	133a	miR133a	-0.854001	1	NO	N/A	.	.	amyloid beta precursor protein (cytoplasmic tail) binding protein 2 (APPBP2), mRNA	X
ARFGAP1	133a	miR133a	-0.597873	2	NO	N/A	.	.	ADP-ribosylation factor GTPase activating protein 1 (ARFGAP1), transcript variant 2, mRNA	X
ARHGAP27	133a	miR133a	-0.740765	1	NO	N/A	.	.	Rho GTPase activating protein 27 (ARHGAP27), mRNA	X
ATCAY	133a	miR133a	-0.847702	1	NO	N/A	.	.	ataxia, cerebellar, Cayman type (caytaxin) (ATCAY), mRNA	X
ATF7IP2	133a	miR133a	-0.549821	1	NO	N/A	.	.	activating transcription factor 7 interacting protein 2 (ATF7IP2), mRNA	X
ATXN7L3	133a	miR133a	-0.894732	1	NO	N/A	.	.	ataxin 7-like 3, mRNA (cDNA clone IMAGE:5499446), partial cds.	X
BRMS1	133a	miR133a	-0.555238	1	NO	N/A	.	.	breast cancer metastasis suppressor 1 (BRMS1), transcript variant 2, mRNA	X
BSPRY	133a	miR133a	-0.627973	1	NO	N/A	.	.	B-box and SPRY domain containing (BSPRY), mRNA	X
C11orf9	133a	miR133a	-0.749054	1	NO	N/A	.	.	chromosome 11 open reading frame 9 (C11orf9), mRNA	X
C1orf113	133a	miR133a	-0.574383	2	NO	N/A	.	.	chromosome 1 open reading frame 113 (C1orf113), mRNA	X
C5orf23	133a	miR133a	-0.555768	1	NO	N/A	.	.	chromosome 5 open reading frame 23 (C5orf23), mRNA	X
CBL	133a	miR133a	-0.883995	1	NO	N/A	.	.	Cas-Br-M (murine) ecotropic retroviral transforming sequence (CBL), mRNA	X
D21S2056E	133a	miR133a	-0.674453	1	NO	N/A	.	.	DNA segment on chromosome 21 (unique) 2056 expressed sequence (D21S2056E), mRNA	X
DC2	133a	miR133a	-0.729694	1	NO	N/A	.	.	DC2 protein (DC2), mRNA	X
DDB2	133a	miR133a	-0.722648	1	NO	N/A	.	.	damage-specific DNA binding protein 2, 48kDa (DDB2), mRNA	X
DDX55	133a	miR133a	-0.84433	1	NO	N/A	.	.	DEAD (Asp-Glu-Ala-Asp) box polypeptide 55 (DDX55), mRNA	X
dJ222E13,2	133a	miR133a	-0.589242	1	NO	N/A	.	.	N/A	X
DNAJC18	133a	miR133a	-0.882134	1	NO	N/A	.	.	DnaJ (Hsp40) homolog, subfamily C, member 18 (DNAJC18), mRNA	X
DNASE1	133a	miR133a	-0.720845	1	NO	N/A	.	.	deoxyribonuclease I (DNASE1), mRNA	X
EIF4B	133a	miR133a	-0.607762	1	NO	N/A	.	.	eukaryotic translation initiation factor 4B (EIF4B), mRNA	X
ETF1	133a	miR133a	-0.70971	1	NO	N/A	.	.	eukaryotic translation termination factor 1 (ETF1), mRNA	X
F2R	133a	miR133a	-0.655772	1	NO	N/A	.	.	coagulation factor II (thrombin) receptor (F2R), mRNA	X
FLJ21839	133a	miR133a	-0.839656	1	NO	N/A	.	.	hypothetical protein FLJ21839 (FLJ21839), transcript variant 3, mRNA	X
GCC1	133a	miR133a	-0.717178	1	NO	N/A	.	.	GRIP and coiled-coil domain containing 1 (GCC1), mRNA	X
HCFC1	133a	miR133a	-0.9311	1	NO	N/A	.	.	host cell factor C1 (VP16-accessory protein) (HCFC1), mRNA	X
HMGCR	133a	miR133a	-0.773045	1	NO	N/A	.	.	3-hydroxy-3-methylglutaryl-Coenzyme A reductase (HMGCR), mRNA	X
HOXB7	133a	miR133a	-0.736768	1	NO	N/A	.	.	homeobox B7 (HOXB7), mRNA	X
HPS3	133a	miR133a	-0.674936	1	NO	N/A	.	.	Hermansky-Pudlak syndrome 3 (HPS3), mRNA	X
HPS5	133a	miR133a	-0.659159	1	NO	N/A	.	.	Hermansky-Pudlak syndrome 5 (HPS5), transcript variant 1, mRNA	X
IQCC	133a	miR133a	-0.786661	1	NO	N/A	.	.	IQ motif containing C (IQCC), mRNA	X
ISG20	133a	miR133a	-0.678792	1	NO	N/A	.	.	interferon stimulated exonuclease gene 20kDa (ISG20), mRNA	X
KIAA1199	133a	miR133a	-0.778575	1	NO	N/A	.	.	KIAA1199 (KIAA1199), mRNA	X
KIAA1909	133a	miR133a	-0.695578	1	NO	N/A	.	.	KIAA1909 protein (KIAA1909), mRNA	X
KIF5C	133a	miR133a	-0.728161	1	NO	N/A	.	.	kinesin family member 5C (KIF5C), mRNA	X
LHFPL2	133a	miR133a	-0.922025	1	NO	N/A	.	.	lipoma HMGIC fusion partner-like 2 (LHFPL2), mRNA	X
LMCD1	133a	miR133a	-0.815761	1	NO	N/A	.	.	LIM and cysteine-rich domains 1 (LMCD1), mRNA	X
LOC152485	133a	miR133a	-0.549445	1	NO	N/A	.	.	hypothetical protein LOC152485 (LOC152485), mRNA	X
LOC730995	133a	miR133a	-0.791612	1	NO	N/A	.	.	PREDICTED: similar to ankyrin repeat domain 36 (LOC400987), mRNA	X
LRRC59	133a	miR133a	-0.887917	1	NO	N/A	.	.	leucine rich repeat containing 59 (LRRC59), mRNA	X
LYRM4	133a	miR133a	-0.71826	1	NO	N/A	.	.	LYR motif containing 4 (LYRM4), mRNA	X
MAP4K5	133a	miR133a	-0.748062	1	NO	N/A	.	.	mitogen-activated protein kinase kinase kinase kinase 5 (MAP4K5), transcript variant 2, mRNA	X
MAPKBP1	133a	miR133a	-0.70665	1	NO	N/A	.	.	mitogen activated protein kinase binding protein 1 (MAPKBP1), mRNA	X
MARCH5	133a	miR133a	-0.874494	1	NO	N/A	.	.	membrane-associated ring finger (C3HC4) 5 (MARCH5), mRNA	X
MBOAT1	133a	miR133a	-0.936316	1	NO	N/A	.	.	cDNA FLJ16207 fis, clone CTONG2019822.	X
MGC10646	133a	miR133a	-0.610673	1	NO	N/A	.	.	MGC10646 protein (Fragment).	X
MGC11257	133a	miR133a	-0.57414	1	NO	N/A	.	.	hypothetical protein MGC11257 (MGC11257), mRNA	X
MGC16824	133a	miR133a	-0.87548	1	NO	N/A	.	.	esophageal cancer associated protein (MGC16824), mRNA	X
MGC26963	133a	miR133a	-0.623638	1	NO	N/A	.	.	hypothetical protein MGC26963 (MGC26963), mRNA	X
MGC40574	133a	miR133a	-0.587374	1	NO	N/A	.	.	hypothetical protein MGC40574, mRNA (cDNA clone MGC:40574 IMAGE:5216225), complete cds.	X
MPP4	133a	miR133a	-0.594884	1	NO	N/A	.	.	membrane protein, palmitoylated 4 (MAGUK p55 subfamily member 4) (MPP4), mRNA	X
MPZL1	133a	miR133a	-0.640858	1	NO	N/A	.	.	myelin protein zero-like 1 (MPZL1), transcript variant 1, mRNA	X
MRPL43	133a	miR133a	-0.684196	1	NO	N/A	.	.	mitochondrial ribosomal protein L43 (MRPL43), nuclear gene encoding mitochondrial protein, transcript variant 1, mRNA	X
MTMR4	133a	miR133a	-0.725662	1	NO	N/A	.	.	myotubularin related protein 4 (MTMR4), mRNA	X
MYO1F	133a	miR133a	-0.689012	1	NO	N/A	.	.	myosin IF (MYO1F), mRNA	X
MYSM1	133a	miR133a	-0.785691	1	NO	N/A	.	.	mRNA for KIAA1915 protein, partial cds.	X
NCOA6	133a	miR133a	-0.682864	1	NO	N/A	.	.	nuclear receptor coactivator 6 (NCOA6), mRNA	X
NFATC4	133a	miR133a	-0.769735	1	NO	N/A	.	.	nuclear factor of activated T-cells, cytoplasmic, calcineurin-dependent 4 (NFATC4), mRNA	X
NPTX1	133a	miR133a	-0.873933	1	NO	N/A	.	.	neuronal pentraxin I (NPTX1), mRNA	X
PLXND1	133a	miR133a	-0.707146	1	NO	N/A	.	.	plexin D1 (PLXND1), mRNA	X
PPFIA4	133a	miR133a	-0.708979	1	NO	N/A	.	.	protein tyrosine phosphatase, receptor type, f polypeptide (PTPRF), interacting protein (liprin), alpha 4 (PPFIA4), mRNA	X
PPP2R5D	133a	miR133a	-0.777156	1	NO	N/A	.	.	protein phosphatase 2, regulatory subunit B (B56), delta isoform (PPP2R5D), transcript variant 2, mRNA	X
PTPRA	133a	miR133a	-0.830302	1	NO	N/A	.	.	protein tyrosine phosphatase, receptor type, A (PTPRA), transcript variant 1, mRNA	X
RABGEF1	133a	miR133a	-0.636977	1	NO	N/A	.	.	RAB guanine nucleotide exchange factor (GEF) 1 (RABGEF1), mRNA	X
RGS20	133a	miR133a	-0.739668	1	NO	N/A	.	.	regulator of G-protein signalling 20 (RGS20), transcript variant 1, mRNA	X
RNF185	133a	miR133a	-0.617752	1	NO	N/A	.	.	ring finger protein 185 (RNF185), mRNA	X
SAP30BP	133a	miR133a	-0.86551	1	NO	N/A	.	.	SAP30 binding protein (SAP30BP), mRNA	X
SEL1L	133a	miR133a	-0.652207	1	NO	N/A	.	.	sel-1 suppressor of lin-12-like (C. elegans) (SEL1L), mRNA	X
SETD1B	133a	miR133a	-0.779691	1	NO	N/A	.	.	SET domain containing 1B, mRNA (cDNA clone IMAGE:6145476).	X
SF4	133a	miR133a	-0.61683	1	NO	N/A	.	.	splicing factor 4 (SF4), mRNA	X
SFRP5	133a	miR133a	-0.822377	1	NO	N/A	.	.	secreted frizzled-related protein 5 (SFRP5), mRNA	X
SFXN5	133a	miR133a	-0.635732	1	NO	N/A	.	.	sideroflexin 5 (SFXN5), mRNA	X
SHANK2	133a	miR133a	-0.889695	1	NO	N/A	.	.	SH3 and multiple ankyrin repeat domains 2 (SHANK2), transcript variant 1, mRNA	X
SLC39A10	133a	miR133a	-0.740226	2	NO	N/A	.	.	solute carrier family 39 (zinc transporter), member 10 (SLC39A10), mRNA	X
SLC44A2	133a	miR133a	-0.713995	1	NO	N/A	.	.	solute carrier family 44, member 2 (SLC44A2), mRNA	X
SLC4A1	133a	miR133a	-0.619083	1	NO	N/A	.	.	solute carrier family 4, anion exchanger, member 1 (erythrocyte membrane protein band 3, Diego blood group) (SLC4A1), mRNA	X
SQRDL	133a	miR133a	-0.558671	1	NO	N/A	.	.	sulfide quinone reductase-like (yeast) (SQRDL), mRNA	X
STOM	133a	miR133a	-0.760372	2	NO	N/A	.	.	stomatin (STOM), transcript variant 2, mRNA	X
TBC1D2B	133a	miR133a	-0.800587	1	NO	N/A	.	.	TBC1 domain family, member 2B (TBC1D2B), mRNA	X
TIGD5	133a	miR133a	-0.674697	1	NO	N/A	.	.	tigger transposable element derived 5 (TIGD5), mRNA	X
TMEM153	133a	miR133a	-0.690658	1	NO	N/A	.	.	transmembrane protein 153 (TMEM153), mRNA	X
TMEM65	133a	miR133a	-0.659403	1	NO	N/A	.	.	transmembrane protein 65 (TMEM65), mRNA	X
TOMM22	133a	miR133a	-0.680309	1	NO	N/A	.	.	translocase of outer mitochondrial membrane 22 homolog (yeast) (TOMM22), nuclear gene encoding mitochondrial protein, mRNA	X
TULP3	133a	miR133a	-0.635145	1	NO	N/A	.	.	tubby like protein 3 (TULP3), mRNA	X
UBXD2	133a	miR133a	-0.799504	1	NO	N/A	.	.	UBX domain containing 2 (UBXD2), mRNA	X
WDR41	133a	miR133a	-0.905455	1	NO	N/A	.	.	WD repeat domain 41 (WDR41), mRNA	X
YME1L1	133a	miR133a	-0.851664	1	NO	N/A	.	.	YME1-like 1 (S. cerevisiae) (YME1L1), nuclear gene encoding mitochondrial protein, transcript variant 1, mRNA	X
ZBTB4	133a	miR133a	-0.703538	1	NO	N/A	.	.	zinc finger and BTB domain containing 4 (ZBTB4), mRNA	X
ZCCHC3	133a	miR133a	-0.744184	1	NO	N/A	.	.	zinc finger, CCHC domain containing 3 (ZCCHC3), mRNA	X
ZNF350	133a	miR133a	-0.589682	1	NO	N/A	.	.	zinc finger protein 350 (ZNF350), mRNA	X
ZNF773	133a	miR133a	-0.800746	1	NO	N/A	.	.	zinc finger protein 773 (ZNF773), mRNA	X
EPHA2	133a	miR133a	-0.889847	1	YES	-8.22364	.	phosphorylation;.	EPH receptor A2 (EPHA2), mRNA	X
DOK7	133a	miR133a	-0.784783	1	YES	-7.82461	.	.	docking protein 7 (DOK7), mRNA	X
C6orf192	133a	miR133a	-0.592416	1	YES	-7.35154	.	.	chromosome 6 open reading frame 192 (C6orf192), mRNA	X
CRLF3	133a	miR133a	-0.848819	1	YES	-7.22952	.	.	cytokine receptor-like factor 3 (CRLF3), mRNA	X
SYTL3	133a	miR133a	-0.728813	1	YES	-6.85761	.	transport;.	synaptotagmin-like 3 (SYTL3), mRNA	X
RABGAP1L	133a	miR133a	-0.814475	1	YES	-5.95273	.	.	RAB GTPase activating protein 1-like (RABGAP1L), transcript variant 1, mRNA	X
SSR2	133a	miR133a	-0.902296	1	YES	-5.80725	.	transport;.	signal sequence receptor, beta (translocon-associated protein beta) (SSR2), mRNA	X
LASS2	133a	miR133a	-0.816849	1	YES	-5.48155	.	.	LAG1 homolog, ceramide synthase 2 (S. cerevisiae) (LASS2), transcript variant 1, mRNA	X
SEPN1	133a	miR133a	-0.857158	1	YES	-5.47283	.	.	selenoprotein N, 1 (SEPN1), transcript variant 1, mRNA	X
PRPF38A	133a	miR133a	-0.879292	2	YES	-5.34355	.	RNA splicing;.	PRP38 pre-mRNA processing factor 38 (yeast) domain containing A (PRPF38A), transcript variant 1, mRNA	X
RPA1	133a	miR133a	-0.853245	1	YES	-5.27196	.	cell cycle;M-phase;DNA damage;telomere maint;ubiquitination;chromatin;.	replication protein A1, 70kDa (RPA1), mRNA	X
SLC35F2	133a	miR133a	-0.721168	1	YES	-46.2124	.	.	solute carrier family 35, member F2 (SLC35F2), mRNA	X
QPCT	133a	miR133a	-0.625518	1	YES	-42.0755	.	.	glutaminyl-peptide cyclotransferase (glutaminyl cyclase) (QPCT), mRNA	X
C9orf94	133a	miR133a	-0.800262	1	NO	N/A	.	.	cDNA FLJ35283 fis, clone PROST2007528.	X
NRIP3	133a	miR133a	-0.689853	1	YES	-4.62175	.	.	nuclear receptor interacting protein 3 (NRIP3), mRNA	X
DOCK9	133a	miR133a	-0.767539	1	YES	-4.45336	.	.	dedicator of cytokinesis 9 (DOCK9), mRNA	X
SRBD1	133a	miR133a	-0.833078	1	YES	-4.45045	.	.	S1 RNA binding domain 1 (SRBD1), mRNA	X
AADACL1	133a	miR133a	-0.801759	1	YES	-4.28478	.	.	arylacetamide deacetylase-like 1 (AADACL1), mRNA	X
CLTA	133a	miR133a	-0.90245	1	YES	-4.20052	.	transport;.	clathrin, light chain (Lca) (CLTA), transcript variant 2, mRNA	X
ECHDC2	133a	miR133a	-0.731999	1	YES	-4.15349	.	.	enoyl Coenzyme A hydratase domain containing 2 (ECHDC2), mRNA	X
BTBD12	133a	miR133a	-0.886588	1	YES	-4.10644	.	DNA damage;ubiquitination;.	BTB (POZ) domain containing 12 (BTBD12), mRNA	X
C19orf7	133a	miR133a	-0.904602	1	NO	N/A	.	.	Zinc finger CCCH domain-containing protein C19orf7.	X
SDC3	133a	miR133a	-0.799072	1	NO	N/A	.	.	mRNA for KIAA0468 protein, partial cds.	X
MDC1	133a	miR133a	-0.848837	1	YES	-3.78909	.	cell cycle;DNA damage;.	mediator of DNA damage checkpoint 1 (MDC1), mRNA	X
PTPN18	133a	miR133a	-0.861624	2	YES	-3.42733	.	phosphorylation;.	protein tyrosine phosphatase, non-receptor type 18 (brain-derived) (PTPN18), mRNA	X
CROT	133a	miR133a	-0.822419	1	YES	-3.31518	.	.	carnitine O-octanoyltransferase (CROT), mRNA	X
ZC3H7B	133a	miR133a	-0.838846	2	YES	-3.25434	.	.	zinc finger CCCH-type containing 7B (ZC3H7B), mRNA	X
SNX6	133a	miR133a	-0.83477	1	YES	-3.2508	.	transport;transcritpion (-);kinase activity;.	sorting nexin 6 (SNX6), transcript variant 1, mRNA	X
TEGT	133a	miR133a	-0.790187	1	YES	-3.21681	.	.	testis enhanced gene transcript (BAX inhibitor 1) (TEGT), mRNA	X
RBM15B	133a	miR133a	-0.882866	1	YES	-3.07171	.	RNA splicing;transport;transcritpion (-);.	RNA binding motif protein 15B (RBM15B), mRNA	X
SYNPO	133a	miR133a	-0.759697	1	YES	-28.3395	.	cytoskeleton;.	synaptopodin (SYNPO), mRNA	X
C20orf42	133a	miR133a	-0.712712	1	YES	-22.1087	.	.	chromosome 20 open reading frame 42 (C20orf42), mRNA	X
ATOH8	133a	miR133a	-0.836381	1	YES	-212.384	.	.	atonal homolog 8 (Drosophila) (ATOH8), mRNA	X
CASC3	133a	miR133a	-0.857543	1	YES	-2.95442	.	protein mod.;RNA splicing;ubiquitination;transport;.	cancer susceptibility candidate 3 (CASC3), mRNA	X
CCNC	133a	miR133a	-0.862408	1	YES	-2.91346	.	.	cyclin C (CCNC), transcript variant 1, mRNA	X
OSBPL8	133a	miR133a	-0.728502	1	YES	-2.79873	.	.	oxysterol binding protein-like 8 (OSBPL8), transcript variant 1, mRNA	X
MBTPS1	133a	miR133a	-0.784351	1	YES	-2.69423	.	.	membrane-bound transcription factor peptidase, site 1 (MBTPS1), transcript variant 1, mRNA	X
PHLPPL	133a	miR133a	-0.80491	1	YES	-2.65392	.	.	PH domain and leucine rich repeat protein phosphatase-like (PHLPPL), mRNA	X
NCLN	133a	miR133a	-0.853316	1	YES	-2.63527	.	.	nicalin homolog (zebrafish) (NCLN), mRNA	X
LPIN2	133a	miR133a	-0.737247	1	YES	-2.62392	.	.	lipin 2 (LPIN2), mRNA	X
LIN7C	133a	miR133a	-0.762617	1	YES	-2.40962	.	transport;.	lin-7 homolog C (C. elegans) (LIN7C), mRNA	X
POLDIP3	133a	miR133a	-0.912652	1	YES	-2.32378	.	.	polymerase (DNA-directed), delta interacting protein 3 (POLDIP3), transcript variant 1, mRNA	X
C3orf9	133a	miR133a	-0.713567	1	YES	-2.28825	.	.	chromosome 3 open reading frame 9 (C3orf9), mRNA	X
VRK3	133a	miR133a	-0.851902	1	YES	-2.20721	.	phosphorylation;.	vaccinia related kinase 3 (VRK3), transcript variant 1, mRNA	X
CCDC25	133a	miR133a	-0.820375	1	YES	-2.12108	.	.	coiled-coil domain containing 25 (CCDC25), mRNA	X
SON	133a	miR133a	-0.686268	1	YES	-2.1161	.	apoptosis;.	SON DNA binding protein (SON), transcript variant b, mRNA	X
DNA2L	133a	miR133a	-0.815163	1	NO	N/A	.	.	DNA2 DNA replication helicase 2-like (yeast), mRNA (cDNA clone MGC:133297 IMAGE:40038149), complete cds.	X
HLA-DOA	133a	miR133a	-0.828684	1	YES	-2.07505	.	.	major histocompatibility complex, class II, DO alpha (HLA-DOA), mRNA	X
ZNF304	133a	miR133a	-0.954759	1	YES	-2.07045	.	.	zinc finger protein 304 (ZNF304), mRNA	X
ZDHHC24	133a	miR133a	-0.7805	1	YES	-2.02675	.	.	zinc finger, DHHC-type containing 24 (ZDHHC24), mRNA	X
KLHDC5	133a	miR133a	-0.880426	1	YES	-17.0287	.	.	kelch domain containing 5 (KLHDC5), mRNA	X
LASP1	133a	miR133a	-0.845685	1	YES	-13.0186	.	cytoskeleton;.	LIM and SH3 protein 1 (LASP1), mRNA	X
DDEF2	133a	miR133a	-0.900428	1	YES	-11.838	.	.	development and differentiation enhancing factor 2 (DDEF2), mRNA	X
LIMD2	133a	miR133a	-0.868021	1	YES	-11.472	.	.	LIM domain containing 2 (LIMD2), mRNA	X
HIP1	133a	miR133a	-0.806686	1	YES	-11.4406	.	prot. complex;transport;apoptosis;kinase activity;.	huntingtin interacting protein 1 (HIP1), mRNA	X
SCLT1	133a	miR133a	-0.92256	1	YES	-1.85077	.	transport;.	sodium channel and clathrin linker 1 (SCLT1), mRNA	X
GTF3C3	133a	miR133a	-0.811642	1	YES	-1.67017	.	.	general transcription factor IIIC, polypeptide 3, 102kDa (GTF3C3), mRNA	X
AARSL	133b	miR133b	-0.851008	1	NO	N/A	.	.	alanyl-tRNA synthetase like (AARSL), mRNA	X
ACCN1	133b	miR133b	-0.615566	1	NO	N/A	.	.	amiloride-sensitive cation channel 1, neuronal (degenerin) (ACCN1), transcript variant 1, mRNA	X
APPBP2	133b	miR133b	-0.877584	1	NO	N/A	.	.	amyloid beta precursor protein (cytoplasmic tail) binding protein 2 (APPBP2), mRNA	X
ARHGAP27	133b	miR133b	-0.737037	1	NO	N/A	.	.	Rho GTPase activating protein 27 (ARHGAP27), mRNA	X
ATCAY	133b	miR133b	-0.847502	1	NO	N/A	.	.	ataxia, cerebellar, Cayman type (caytaxin) (ATCAY), mRNA	X
ATF7IP2	133b	miR133b	-0.681029	1	NO	N/A	.	.	activating transcription factor 7 interacting protein 2 (ATF7IP2), mRNA	X
ATXN7L3	133b	miR133b	-0.934812	1	NO	N/A	.	.	ataxin 7-like 3, mRNA (cDNA clone IMAGE:5499446), partial cds.	X
C11orf9	133b	miR133b	-0.819479	1	NO	N/A	.	.	chromosome 11 open reading frame 9 (C11orf9), mRNA	X
CBL	133b	miR133b	-0.892117	1	NO	N/A	.	.	Cas-Br-M (murine) ecotropic retroviral transforming sequence (CBL), mRNA	X
CDCP1	133b	miR133b	-0.57668	1	NO	N/A	.	.	CUB domain containing protein 1 (CDCP1), transcript variant 1, mRNA	X
D21S2056E	133b	miR133b	-0.775882	1	NO	N/A	.	.	DNA segment on chromosome 21 (unique) 2056 expressed sequence (D21S2056E), mRNA	X
DAG1	133b	miR133b	-0.650279	1	NO	N/A	.	.	dystroglycan 1 (dystrophin-associated glycoprotein 1) (DAG1), mRNA	X
DC2	133b	miR133b	-0.792422	1	NO	N/A	.	.	DC2 protein (DC2), mRNA	X
DDB2	133b	miR133b	-0.731962	1	NO	N/A	.	.	damage-specific DNA binding protein 2, 48kDa (DDB2), mRNA	X
DDX55	133b	miR133b	-0.873644	1	NO	N/A	.	.	DEAD (Asp-Glu-Ala-Asp) box polypeptide 55 (DDX55), mRNA	X
dJ222E13,2	133b	miR133b	-0.626884	1	NO	N/A	.	.	N/A	X
DNASE1	133b	miR133b	-0.757008	1	NO	N/A	.	.	deoxyribonuclease I (DNASE1), mRNA	X
ETF1	133b	miR133b	-0.833005	1	NO	N/A	.	.	eukaryotic translation termination factor 1 (ETF1), mRNA	X
F2R	133b	miR133b	-0.562187	1	NO	N/A	.	.	coagulation factor II (thrombin) receptor (F2R), mRNA	X
GCC1	133b	miR133b	-0.617479	1	NO	N/A	.	.	GRIP and coiled-coil domain containing 1 (GCC1), mRNA	X
GPR175	133b	miR133b	-0.873395	1	NO	N/A	.	.	G protein-coupled receptor 175 (GPR175), mRNA	X
HCFC1	133b	miR133b	-0.9342	1	NO	N/A	.	.	host cell factor C1 (VP16-accessory protein) (HCFC1), mRNA	X
HOXB7	133b	miR133b	-0.782852	1	NO	N/A	.	.	homeobox B7 (HOXB7), mRNA	X
HPS5	133b	miR133b	-0.640234	1	NO	N/A	.	.	Hermansky-Pudlak syndrome 5 (HPS5), transcript variant 1, mRNA	X
IQCC	133b	miR133b	-0.866703	1	NO	N/A	.	.	IQ motif containing C (IQCC), mRNA	X
ISG20	133b	miR133b	-0.754741	1	NO	N/A	.	.	interferon stimulated exonuclease gene 20kDa (ISG20), mRNA	X
KIAA1199	133b	miR133b	-0.772377	1	NO	N/A	.	.	KIAA1199 (KIAA1199), mRNA	X
KIAA1909	133b	miR133b	-0.758527	1	NO	N/A	.	.	KIAA1909 protein (KIAA1909), mRNA	X
KIF5C	133b	miR133b	-0.741558	1	NO	N/A	.	.	kinesin family member 5C (KIF5C), mRNA	X
LBA1	133b	miR133b	-0.569415	1	NO	N/A	.	.	CDNA FLJ39359 fis, clone PEBLM2004290. (Fragment).	X
LHFPL2	133b	miR133b	-0.866533	1	NO	N/A	.	.	lipoma HMGIC fusion partner-like 2 (LHFPL2), mRNA	X
LMCD1	133b	miR133b	-0.826579	1	NO	N/A	.	.	LIM and cysteine-rich domains 1 (LMCD1), mRNA	X
LRRC59	133b	miR133b	-0.899231	1	NO	N/A	.	.	leucine rich repeat containing 59 (LRRC59), mRNA	X
LYRM4	133b	miR133b	-0.774022	1	NO	N/A	.	.	LYR motif containing 4 (LYRM4), mRNA	X
MBOAT1	133b	miR133b	-0.94779	1	NO	N/A	.	.	cDNA FLJ16207 fis, clone CTONG2019822.	X
MGC11257	133b	miR133b	-0.575479	1	NO	N/A	.	.	hypothetical protein MGC11257 (MGC11257), mRNA	X
MGC11332	133b	miR133b	-0.760114	1	NO	N/A	.	.	hypothetical protein MGC11332 (MGC11332), mRNA	X
MGC16824	133b	miR133b	-0.96254	1	NO	N/A	.	.	esophageal cancer associated protein (MGC16824), mRNA	X
MGC40574	133b	miR133b	-0.611797	1	NO	N/A	.	.	hypothetical protein MGC40574, mRNA (cDNA clone MGC:40574 IMAGE:5216225), complete cds.	X
MPP4	133b	miR133b	-0.590606	1	NO	N/A	.	.	membrane protein, palmitoylated 4 (MAGUK p55 subfamily member 4) (MPP4), mRNA	X
MPZL1	133b	miR133b	-0.688767	1	NO	N/A	.	.	myelin protein zero-like 1 (MPZL1), transcript variant 1, mRNA	X
MRPL43	133b	miR133b	-0.811004	1	NO	N/A	.	.	mitochondrial ribosomal protein L43 (MRPL43), nuclear gene encoding mitochondrial protein, transcript variant 1, mRNA	X
MTHFSD	133b	miR133b	-0.84167	1	NO	N/A	.	.	methenyltetrahydrofolate synthetase domain containing (MTHFSD), mRNA	X
MTMR4	133b	miR133b	-0.775267	1	NO	N/A	.	.	myotubularin related protein 4 (MTMR4), mRNA	X
MYO1F	133b	miR133b	-0.791243	1	NO	N/A	.	.	myosin IF (MYO1F), mRNA	X
NAT9	133b	miR133b	-0.885218	1	NO	N/A	.	.	N-acetyltransferase 9 (NAT9), mRNA	X
NCOA6	133b	miR133b	-0.72728	1	NO	N/A	.	.	nuclear receptor coactivator 6 (NCOA6), mRNA	X
NFATC4	133b	miR133b	-0.818075	1	NO	N/A	.	.	nuclear factor of activated T-cells, cytoplasmic, calcineurin-dependent 4 (NFATC4), mRNA	X
NPTX1	133b	miR133b	-0.881906	1	NO	N/A	.	.	neuronal pentraxin I (NPTX1), mRNA	X
PPFIA4	133b	miR133b	-0.693096	1	NO	N/A	.	.	protein tyrosine phosphatase, receptor type, f polypeptide (PTPRF), interacting protein (liprin), alpha 4 (PPFIA4), mRNA	X
PTPRA	133b	miR133b	-0.86822	1	NO	N/A	.	.	protein tyrosine phosphatase, receptor type, A (PTPRA), transcript variant 1, mRNA	X
RABGEF1	133b	miR133b	-0.641835	1	NO	N/A	.	.	RAB guanine nucleotide exchange factor (GEF) 1 (RABGEF1), mRNA	X
RBBP9	133b	miR133b	-0.835961	1	NO	N/A	.	.	retinoblastoma binding protein 9 (RBBP9), mRNA	X
RGS20	133b	miR133b	-0.745173	1	NO	N/A	.	.	regulator of G-protein signalling 20 (RGS20), transcript variant 1, mRNA	X
RNF185	133b	miR133b	-0.713519	1	NO	N/A	.	.	ring finger protein 185 (RNF185), mRNA	X
SETD1B	133b	miR133b	-0.786796	1	NO	N/A	.	.	SET domain containing 1B, mRNA (cDNA clone IMAGE:6145476).	X
SFXN5	133b	miR133b	-0.688577	1	NO	N/A	.	.	sideroflexin 5 (SFXN5), mRNA	X
SHANK2	133b	miR133b	-0.959432	1	NO	N/A	.	.	SH3 and multiple ankyrin repeat domains 2 (SHANK2), transcript variant 1, mRNA	X
SLC39A10	133b	miR133b	-0.703514	2	NO	N/A	.	.	solute carrier family 39 (zinc transporter), member 10 (SLC39A10), mRNA	X
SLC44A2	133b	miR133b	-0.772012	1	NO	N/A	.	.	solute carrier family 44, member 2 (SLC44A2), mRNA	X
SLC4A1	133b	miR133b	-0.697947	1	NO	N/A	.	.	solute carrier family 4, anion exchanger, member 1 (erythrocyte membrane protein band 3, Diego blood group) (SLC4A1), mRNA	X
SQRDL	133b	miR133b	-0.6532	1	NO	N/A	.	.	sulfide quinone reductase-like (yeast) (SQRDL), mRNA	X
STOM	133b	miR133b	-0.768507	1	NO	N/A	.	.	stomatin (STOM), transcript variant 2, mRNA	X
TBC1D2B	133b	miR133b	-0.797058	1	NO	N/A	.	.	TBC1 domain family, member 2B (TBC1D2B), mRNA	X
TFCP2L1	133b	miR133b	-0.737786	1	NO	N/A	.	.	transcription factor CP2-like 1 (TFCP2L1), mRNA	X
TMEM153	133b	miR133b	-0.731536	1	NO	N/A	.	.	transmembrane protein 153 (TMEM153), mRNA	X
TOMM22	133b	miR133b	-0.769563	1	NO	N/A	.	.	translocase of outer mitochondrial membrane 22 homolog (yeast) (TOMM22), nuclear gene encoding mitochondrial protein, mRNA	X
TRIM65	133b	miR133b	-0.900481	1	NO	N/A	.	.	tripartite motif-containing 65 (TRIM65), mRNA	X
UBXD2	133b	miR133b	-0.872555	1	NO	N/A	.	.	UBX domain containing 2 (UBXD2), mRNA	X
ZCCHC3	133b	miR133b	-0.696124	1	NO	N/A	.	.	zinc finger, CCHC domain containing 3 (ZCCHC3), mRNA	X
EPHA2	133b	miR133b	-0.912201	1	YES	-8.22364	.	phosphorylation;.	EPH receptor A2 (EPHA2), mRNA	X
DOK7	133b	miR133b	-0.881251	1	YES	-7.82461	.	.	docking protein 7 (DOK7), mRNA	X
C6orf192	133b	miR133b	-0.729715	2	YES	-7.35154	.	.	chromosome 6 open reading frame 192 (C6orf192), mRNA	X
NEDD9	133b	miR133b	-0.757684	1	YES	-7.2858	.	cell cycle;cytoskeleton;.	neural precursor cell expressed, developmentally down-regulated 9 (NEDD9), transcript variant 1, mRNA	X
CRLF3	133b	miR133b	-0.938881	1	YES	-7.22952	.	.	cytokine receptor-like factor 3 (CRLF3), mRNA	X
RPL28	133b	miR133b	-0.927486	1	YES	-7.07059	.	.	ribosomal protein L28 (RPL28), mRNA	X
SYTL3	133b	miR133b	-0.826013	1	YES	-6.85761	.	transport;.	synaptotagmin-like 3 (SYTL3), mRNA	X
RABGAP1L	133b	miR133b	-0.861691	1	YES	-5.95273	.	.	RAB GTPase activating protein 1-like (RABGAP1L), transcript variant 1, mRNA	X
SSR2	133b	miR133b	-0.962083	1	YES	-5.80725	.	transport;.	signal sequence receptor, beta (translocon-associated protein beta) (SSR2), mRNA	X
LASS2	133b	miR133b	-0.867378	1	YES	-5.48155	.	.	LAG1 homolog, ceramide synthase 2 (S. cerevisiae) (LASS2), transcript variant 1, mRNA	X
SEPN1	133b	miR133b	-0.94696	1	YES	-5.47283	.	.	selenoprotein N, 1 (SEPN1), transcript variant 1, mRNA	X
PRPF38A	133b	miR133b	-0.95128	1	YES	-5.34355	.	RNA splicing;.	PRP38 pre-mRNA processing factor 38 (yeast) domain containing A (PRPF38A), transcript variant 1, mRNA	X
RPA1	133b	miR133b	-0.920826	1	YES	-5.27196	.	cell cycle;M-phase;DNA damage;telomere maint;ubiquitination;chromatin;.	replication protein A1, 70kDa (RPA1), mRNA	X
SLC35F2	133b	miR133b	-0.778464	1	YES	-46.2124	.	.	solute carrier family 35, member F2 (SLC35F2), mRNA	X
NRIP3	133b	miR133b	-0.756651	1	YES	-4.62175	.	.	nuclear receptor interacting protein 3 (NRIP3), mRNA	X
DOCK9	133b	miR133b	-0.860059	1	YES	-4.45336	.	.	dedicator of cytokinesis 9 (DOCK9), mRNA	X
SRBD1	133b	miR133b	-0.907143	1	YES	-4.45045	.	.	S1 RNA binding domain 1 (SRBD1), mRNA	X
CLTA	133b	miR133b	-0.949718	1	YES	-4.20052	.	transport;.	clathrin, light chain (Lca) (CLTA), transcript variant 2, mRNA	X
ECHDC2	133b	miR133b	-0.857122	1	YES	-4.15349	.	.	enoyl Coenzyme A hydratase domain containing 2 (ECHDC2), mRNA	X
BTBD12	133b	miR133b	-0.932499	1	YES	-4.10644	.	DNA damage;ubiquitination;.	BTB (POZ) domain containing 12 (BTBD12), mRNA	X
C19orf7	133b	miR133b	-0.964373	1	NO	N/A	.	.	Zinc finger CCCH domain-containing protein C19orf7.	X
SDC3	133b	miR133b	-0.835658	1	NO	N/A	.	.	mRNA for KIAA0468 protein, partial cds.	X
MDC1	133b	miR133b	-0.939287	1	YES	-3.78909	.	cell cycle;DNA damage;.	mediator of DNA damage checkpoint 1 (MDC1), mRNA	X
CROT	133b	miR133b	-0.881898	1	YES	-3.31518	.	.	carnitine O-octanoyltransferase (CROT), mRNA	X
MTPN	133b	miR133b	-0.938914	1	YES	-3.28093	.	wound healing;protein mod.;.	myotrophin (MTPN), mRNA	X
SNX6	133b	miR133b	-0.93697	1	YES	-3.2508	.	transport;transcritpion (-);kinase activity;.	sorting nexin 6 (SNX6), transcript variant 1, mRNA	X
TEGT	133b	miR133b	-0.888161	1	YES	-3.21681	.	.	testis enhanced gene transcript (BAX inhibitor 1) (TEGT), mRNA	X
RBM15B	133b	miR133b	-0.955836	1	YES	-3.07171	.	RNA splicing;transport;transcritpion (-);.	RNA binding motif protein 15B (RBM15B), mRNA	X
TLN2	133b	miR133b	-0.743506	1	YES	-2.9537	.	transport;cytoskeleton;.	talin 2 (TLN2), mRNA	X
CCNC	133b	miR133b	-0.920255	1	YES	-2.91346	.	.	cyclin C (CCNC), transcript variant 1, mRNA	X
OSBPL8	133b	miR133b	-0.788178	1	YES	-2.79873	.	.	oxysterol binding protein-like 8 (OSBPL8), transcript variant 1, mRNA	X
MBTPS1	133b	miR133b	-0.852904	1	YES	-2.69423	.	.	membrane-bound transcription factor peptidase, site 1 (MBTPS1), transcript variant 1, mRNA	X
PHLPPL	133b	miR133b	-0.865332	1	YES	-2.65392	.	.	PH domain and leucine rich repeat protein phosphatase-like (PHLPPL), mRNA	X
NCLN	133b	miR133b	-0.952181	1	YES	-2.63527	.	.	nicalin homolog (zebrafish) (NCLN), mRNA	X
LPIN2	133b	miR133b	-0.819216	1	YES	-2.62392	.	.	lipin 2 (LPIN2), mRNA	X
POLDIP3	133b	miR133b	-0.983778	1	YES	-2.32378	.	.	polymerase (DNA-directed), delta interacting protein 3 (POLDIP3), transcript variant 1, mRNA	X
C3orf9	133b	miR133b	-0.781095	1	YES	-2.28825	.	.	chromosome 3 open reading frame 9 (C3orf9), mRNA	X
VRK3	133b	miR133b	-0.935057	1	YES	-2.20721	.	phosphorylation;.	vaccinia related kinase 3 (VRK3), transcript variant 1, mRNA	X
CCDC25	133b	miR133b	-0.923517	1	YES	-2.12108	.	.	coiled-coil domain containing 25 (CCDC25), mRNA	X
SON	133b	miR133b	-0.749335	1	YES	-2.1161	.	apoptosis;.	SON DNA binding protein (SON), transcript variant b, mRNA	X
DNA2L	133b	miR133b	-0.841159	1	NO	N/A	.	.	DNA2 DNA replication helicase 2-like (yeast), mRNA (cDNA clone MGC:133297 IMAGE:40038149), complete cds.	X
ZDHHC24	133b	miR133b	-0.899024	1	YES	-2.02675	.	.	zinc finger, DHHC-type containing 24 (ZDHHC24), mRNA	X
KLHDC5	133b	miR133b	-0.937043	1	YES	-17.0287	.	.	kelch domain containing 5 (KLHDC5), mRNA	X
LASP1	133b	miR133b	-0.913118	1	YES	-13.0186	.	cytoskeleton;.	LIM and SH3 protein 1 (LASP1), mRNA	X
DDEF2	133b	miR133b	-0.952791	1	YES	-11.838	.	.	development and differentiation enhancing factor 2 (DDEF2), mRNA	X
LIMD2	133b	miR133b	-0.877316	1	YES	-11.472	.	.	LIM domain containing 2 (LIMD2), mRNA	X
GTF3C3	133b	miR133b	-0.926046	1	YES	-1.67017	.	.	general transcription factor IIIC, polypeptide 3, 102kDa (GTF3C3), mRNA	X
ARHGAP25	204	miR204	-0.76133	1	NO	N/A	.	.	Rho GTPase activating protein 25 (ARHGAP25), transcript variant 1, mRNA	X
EMID1	204	miR204	-0.748439	1	NO	N/A	.	.	EMI domain containing 1 (EMID1), mRNA	X
KLHL13	204	miR204	-0.628873	1	NO	N/A	.	.	kelch-like 13 (Drosophila) (KLHL13), mRNA	X
LTBP1	204	miR204	-0.606717	1	NO	N/A	.	.	latent transforming growth factor beta binding protein 1 (LTBP1), transcript variant 1, mRNA	X
PBX1	204	miR204	-0.609811	1	NO	N/A	.	.	pre-B-cell leukemia transcription factor 1 (PBX1), mRNA	X
PPARGC1A	204	miR204	-0.59415	1	YES	95.5156	cell resp.;carbohydr. met.;transcription (+);ubiquitination;prot. complex;transcription;cytoskeleton;.	.	peroxisome proliferator-activated receptor gamma, coactivator 1 alpha (PPARGC1A), mRNA	X
GPD1L	204	miR204	-0.633095	1	YES	8.58723	cell resp.;phosphate m.;carbohydr. met.;.	.	glycerol-3-phosphate dehydrogenase 1-like (GPD1L), mRNA	X
RRM2B	204	miR204	-0.628984	1	YES	8.03913	cell resp.;apoptosis;.	.	ribonucleotide reductase M2 B (TP53 inducible) (RRM2B), mRNA	X
IGFBP5	204	miR204	-0.712468	1	YES	6476.31	muscle dev.;ubiquitination;transcription (-);.	.	insulin-like growth factor binding protein 5 (IGFBP5), mRNA	X
FAM53B	204	miR204	-0.590218	1	YES	6.35978	.	.	family with sequence similarity 53, member B (FAM53B), mRNA	X
KIAA1155	204	miR204	-0.627904	1	NO	N/A	.	.	cDNA FLJ37016 fis, clone BRACE2010632.	X
ERGIC1	204	miR204	-0.667156	1	YES	5.71429	transport;.	.	endoplasmic reticulum-golgi intermediate compartment (ERGIC) 1 (ERGIC1), transcript variant 1, mRNA	X
KIAA0513	204	miR204	-0.610967	2	YES	5.67077	.	.	KIAA0513 (KIAA0513), mRNA	X
FLJ25006	204	miR204	-0.619285	1	YES	5.56637	.	.	hypothetical protein FLJ25006 (FLJ25006), mRNA	X
OGT	204	miR204	-0.58731	1	YES	5.42308	.	.	O-linked N-acetylglucosamine (GlcNAc) transferase (UDP-N-acetylglucosamine:polypeptide-N-acetylglucosaminyl transferase) (OGT), transcript variant 1, mRNA	X
AKAP1	204	miR204	-0.604665	1	YES	5.07797	.	.	A kinase (PRKA) anchor protein 1 (AKAP1), nuclear gene encoding mitochondrial protein, mRNA	X
ABCD1	204	miR204	-0.742545	1	YES	4.30643	transport;.	.	ATP-binding cassette, sub-family D (ALD), member 1 (ABCD1), mRNA	X
STX1A	204	miR204	-0.628497	1	YES	3.9956	transport;.	.	syntaxin 1A (brain) (STX1A), mRNA	X
RB1CC1	204	miR204	-0.613442	1	YES	3.36968	muscle dev.;transcription (+);ubiquitination;transcription;apoptosis;kinase activity;.	.	RB1-inducible coiled-coil 1 (RB1CC1), mRNA	X
CP110	204	miR204	-0.622975	1	YES	3.25765	cytoskeleton;.	.	CP110 protein (CP110), mRNA	X
USP30	204	miR204	-0.63297	1	YES	3.1549	ubiquitination;.	.	ubiquitin specific peptidase 30 (USP30), mRNA	X
TEF	204	miR204	-0.600547	1	YES	3.1348	transcription (+);transcription;.	.	thyrotrophic embryonic factor (TEF), mRNA	X
NOPE	204	miR204	-0.587171	1	YES	29.8198	.	.	likely ortholog of mouse neighbor of Punc E11 (NOPE), mRNA	X
CIC	204	miR204	-0.600716	1	YES	2.62375	transcription;.	.	capicua homolog (Drosophila) (CIC), mRNA	X
IL10RA	204	miR204	-0.616788	1	YES	2.22952	.	.	interleukin 10 receptor, alpha (IL10RA), mRNA	X
TTL	204	miR204	-0.600157	1	YES	18.692	cytoskeleton;.	.	tubulin tyrosine ligase (TTL), mRNA	X
SMOC1	204	miR204	-0.652783	3	YES	18.1242	.	.	SPARC related modular calcium binding 1 (SMOC1), transcript variant 1, mRNA	X
FAM78A	204	miR204	-0.619084	1	YES	162.417	.	.	family with sequence similarity 78, member A (FAM78A), mRNA	X
STAT5B	204	miR204	-0.610114	2	YES	10.8682	insulin signaling;transcription (+);transcription;apoptosis;kinase activity;.	.	signal transducer and activator of transcription 5B (STAT5B), mRNA	X
AARSL	206	miR206	-0.755431	1	NO	N/A	.	.	alanyl-tRNA synthetase like (AARSL), mRNA	X
AFF2	206	miR206	-0.687024	2	NO	N/A	.	.	AF4/FMR2 family, member 2 (AFF2), mRNA	X
ANKRD34	206	miR206	-0.82223	1	NO	N/A	.	.	ankyrin repeat domain 34 (ANKRD34), mRNA	X
APPBP2	206	miR206	-0.926286	1	NO	N/A	.	.	amyloid beta precursor protein (cytoplasmic tail) binding protein 2 (APPBP2), mRNA	X
ARID4B	206	miR206	-0.84064	1	NO	N/A	.	.	AT rich interactive domain 4B (RBP1-like) (ARID4B), transcript variant 1, mRNA	X
ATP10D	206	miR206	-0.666682	1	NO	N/A	.	.	ATPase, Class V, type 10D (ATP10D), mRNA	X
ATP11B	206	miR206	-0.911257	2	NO	N/A	.	.	ATPase, Class VI, type 11B (ATP11B), mRNA	X
ATXN10	206	miR206	-0.576146	2	NO	N/A	.	.	ataxin 10 (ATXN10), mRNA	X
BCAT1	206	miR206	-0.582504	1	NO	N/A	.	.	branched chain aminotransferase 1, cytosolic (BCAT1), mRNA	X
BHLHB5	206	miR206	-0.779416	1	NO	N/A	.	.	basic helix-loop-helix domain containing, class B, 5 (BHLHB5), mRNA	X
BSCL2	206	miR206	-0.642319	1	NO	N/A	.	.	Bernardinelli-Seip congenital lipodystrophy 2 (seipin) (BSCL2), mRNA	X
C10orf137	206	miR206	-0.770099	1	NO	N/A	.	.	chromosome 10 open reading frame 137 (C10orf137), mRNA	X
C11orf45	206	miR206	-0.648945	1	NO	N/A	.	.	chromosome 11 open reading frame 45 (C11orf45), mRNA	X
C11orf57	206	miR206	-0.738939	1	NO	N/A	.	.	chromosome 11 open reading frame 57 (C11orf57), mRNA	X
C12orf23	206	miR206	-0.753502	1	NO	N/A	.	.	chromosome 12 open reading frame 23 (C12orf23), mRNA	X
C16orf55	206	miR206	-0.744753	1	NO	N/A	.	.	chromosome 16 open reading frame 55 (C16orf55), mRNA	X
C20orf197	206	miR206	-0.77952	1	NO	N/A	.	.	chromosome 20 open reading frame 197 (C20orf197), mRNA	X
C21orf63	206	miR206	-0.659455	1	NO	N/A	.	.	chromosome 21 open reading frame 63 (C21orf63), mRNA	X
C6orf153	206	miR206	-0.878212	1	NO	N/A	.	.	chromosome 6 open reading frame 153 (C6orf153), mRNA	X
CAPS2	206	miR206	-0.603777	1	NO	N/A	.	.	calcyphosine 2 (CAPS2), mRNA	X
CD200	206	miR206	-0.837802	1	NO	N/A	.	.	CD200 molecule (CD200), transcript variant 2, mRNA	X
CD81	206	miR206	-0.620032	1	NO	N/A	.	.	CD81 molecule (CD81), mRNA	X
CDC2L5	206	miR206	-0.897214	1	NO	N/A	.	.	cell division cycle 2-like 5 (cholinesterase-related cell division controller) (CDC2L5), transcript variant 1, mRNA	X
CDC42SE2	206	miR206	-0.768501	1	NO	N/A	.	.	CDC42 small effector 2 (CDC42SE2), transcript variant 1, mRNA	X
CDK6	206	miR206	-0.843531	2	NO	N/A	.	.	cyclin-dependent kinase 6 (CDK6), mRNA	X
CDKN2AIP	206	miR206	-0.723087	1	NO	N/A	.	.	CDKN2A interacting protein (CDKN2AIP), mRNA	X
CGI-09	206	miR206	-0.754994	1	NO	N/A	.	.	CGI-09 protein (CGI-09), mRNA	X
CHERP	206	miR206	-0.872172	1	NO	N/A	.	.	calcium homeostasis endoplasmic reticulum protein (CHERP), mRNA	X
COPS4	206	miR206	-0.810343	1	NO	N/A	.	.	COP9 constitutive photomorphogenic homolog subunit 4 (Arabidopsis) (COPS4), mRNA	X
CXorf23	206	miR206	-0.752407	1	NO	N/A	.	.	chromosome X open reading frame 23 (CXorf23), mRNA	X
DAG1	206	miR206	-0.617233	1	NO	N/A	.	.	dystroglycan 1 (dystrophin-associated glycoprotein 1) (DAG1), mRNA	X
DDX46	206	miR206	-0.697329	1	NO	N/A	.	.	DEAD (Asp-Glu-Ala-Asp) box polypeptide 46 (DDX46), mRNA	X
DDX6	206	miR206	-0.824926	2	NO	N/A	.	.	DEAD (Asp-Glu-Ala-Asp) box polypeptide 6 (DDX6), mRNA	X
DERA	206	miR206	-0.829075	1	NO	N/A	.	.	2-deoxyribose-5-phosphate aldolase homolog (C. elegans) (DERA), mRNA	X
DHFRL1	206	miR206	-0.699192	1	NO	N/A	.	.	dihydrofolate reductase-like 1 (DHFRL1), mRNA	X
DNAJC18	206	miR206	-0.886551	1	NO	N/A	.	.	DnaJ (Hsp40) homolog, subfamily C, member 18 (DNAJC18), mRNA	X
DPAGT1	206	miR206	-0.769039	1	NO	N/A	.	.	dolichyl-phosphate (UDP-N-acetylglucosamine) N-acetylglucosaminephosphotransferase 1 (GlcNAc-1-P transferase) (DPAGT1), transcript variant 1, mRNA	X
DPYSL3	206	miR206	-0.718031	1	NO	N/A	.	.	dihydropyrimidinase-like 3 (DPYSL3), mRNA	X
E2F7	206	miR206	-0.827127	1	NO	N/A	.	.	E2F transcription factor 7 (E2F7), mRNA	X
EPC2	206	miR206	-0.920854	2	NO	N/A	.	.	enhancer of polycomb homolog 2 (Drosophila) (EPC2), mRNA	X
FAM107B	206	miR206	-0.638282	1	NO	N/A	.	.	family with sequence similarity 107, member B (FAM107B), mRNA	X
FAM116A	206	miR206	-0.840832	1	NO	N/A	.	.	family with sequence similarity 116, member A (FAM116A), mRNA	X
FAM20B	206	miR206	-0.596132	1	NO	N/A	.	.	family with sequence similarity 20, member B (FAM20B), mRNA	X
FAM32A	206	miR206	-0.682803	1	NO	N/A	.	.	family with sequence similarity 32, member A (FAM32A), mRNA	X
FBXO33	206	miR206	-0.597991	1	NO	N/A	.	.	F-box protein 33 (FBXO33), mRNA	X
FCMD	206	miR206	-0.909985	1	NO	N/A	.	.	Fukuyama type congenital muscular dystrophy (fukutin) (FCMD), transcript variant 1, mRNA	X
FGFR1OP	206	miR206	-0.580712	1	NO	N/A	.	.	FGFR1 oncogene partner (FGFR1OP), transcript variant 1, mRNA	X
FLNB	206	miR206	-0.705684	1	NO	N/A	.	.	filamin B, beta (actin binding protein 278) (FLNB), mRNA	X
FRMD4B	206	miR206	-0.70131	1	NO	N/A	.	.	mRNA for KIAA1013 protein, partial cds.	X
FSTL1	206	miR206	-0.676177	2	NO	N/A	.	.	follistatin-like 1 (FSTL1), mRNA	X
GALNT1	206	miR206	-0.725763	1	NO	N/A	.	.	UDP-N-acetyl-alpha-D-galactosamine:polypeptide N-acetylgalactosaminyltransferase 1 (GalNAc-T1) (GALNT1), mRNA	X
GATAD2A	206	miR206	-0.697386	1	NO	N/A	.	.	GATA zinc finger domain containing 2A (GATAD2A), mRNA	X
GCS1	206	miR206	-0.752003	1	NO	N/A	.	.	glucosidase I (GCS1), mRNA	X
GFRA3	206	miR206	-0.699922	1	NO	N/A	.	.	GDNF family receptor alpha 3 (GFRA3), mRNA	X
GLCCI1	206	miR206	-0.815947	1	NO	N/A	.	.	glucocorticoid induced transcript 1 (GLCCI1), mRNA	X
GNPTAB	206	miR206	-0.58921	1	NO	N/A	.	.	N-acetylglucosamine-1-phosphate transferase, alpha and beta subunits (GNPTAB), mRNA	X
HIP2	206	miR206	-0.788983	1	NO	N/A	.	.	huntingtin interacting protein 2 (HIP2), mRNA	X
HNRPL	206	miR206	-0.578628	1	NO	N/A	.	.	heterogeneous nuclear ribonucleoprotein L (HNRPL), transcript variant 1, mRNA	X
HOXB4	206	miR206	-0.820622	1	NO	N/A	.	.	homeobox B4 (HOXB4), mRNA	X
HOXB7	206	miR206	-0.679163	1	NO	N/A	.	.	homeobox B7 (HOXB7), mRNA	X
HS3ST3B1	206	miR206	-0.814072	1	NO	N/A	.	.	heparan sulfate (glucosamine) 3-O-sulfotransferase 3B1 (HS3ST3B1), mRNA	X
HSDL1	206	miR206	-0.644505	1	NO	N/A	.	.	hydroxysteroid dehydrogenase like 1 (HSDL1), mRNA	X
HSPE1	206	miR206	-0.666822	1	NO	N/A	.	.	heat shock 10kDa protein 1 (chaperonin 10) (HSPE1), mRNA	X
IFNAR1	206	miR206	-0.664233	1	NO	N/A	.	.	interferon (alpha, beta and omega) receptor 1 (IFNAR1), mRNA	X
IFT57	206	miR206	-0.665208	1	NO	N/A	.	.	intraflagellar transport 57 homolog (Chlamydomonas) (IFT57), mRNA	X
JAM3	206	miR206	-0.822158	1	NO	N/A	.	.	junctional adhesion molecule 3 (JAM3), mRNA	X
JARID2	206	miR206	-0.604527	1	NO	N/A	.	.	jumonji, AT rich interactive domain 2 (JARID2), mRNA	X
KCNJ15	206	miR206	-0.793747	1	NO	N/A	.	.	potassium inwardly-rectifying channel, subfamily J, member 15 (KCNJ15), transcript variant 1, mRNA	X
KCTD9	206	miR206	-0.62882	1	NO	N/A	.	.	potassium channel tetramerisation domain containing 9 (KCTD9), mRNA	X
KIAA0664	206	miR206	-0.730766	1	NO	N/A	.	.	KIAA0664 (KIAA0664), mRNA	X
KIAA1632	206	miR206	-0.683748	1	NO	N/A	.	.	KIAA1632 (KIAA1632), mRNA	X
KIAA1967	206	miR206	-0.777264	1	NO	N/A	.	.	KIAA1967 (KIAA1967), transcript variant 1, mRNA	X
KRT85	206	miR206	-0.690434	1	NO	N/A	.	.	keratin 85 (KRT85), mRNA	X
LOC339745	206	miR206	-0.657256	2	NO	N/A	.	.	hypothetical protein LOC339745 (LOC339745), mRNA	X
LRRK1	206	miR206	-0.679303	1	NO	N/A	.	.	leucine-rich repeat kinase 1 (LRRK1), mRNA	X
LSG1	206	miR206	-0.650183	1	NO	N/A	.	.	large subunit GTPase 1 homolog (S. cerevisiae) (LSG1), mRNA	X
MAP4K2	206	miR206	-0.693889	1	NO	N/A	.	.	mitogen-activated protein kinase kinase kinase kinase 2 (MAP4K2), mRNA	X
MAPKBP1	206	miR206	-0.683837	1	NO	N/A	.	.	mitogen activated protein kinase binding protein 1 (MAPKBP1), mRNA	X
MBD6	206	miR206	-0.846744	1	NO	N/A	.	.	methyl-CpG binding domain protein 6 (MBD6), mRNA	X
MBIP	206	miR206	-0.853575	1	NO	N/A	.	.	MAP3K12 binding inhibitory protein 1 (MBIP), mRNA	X
MGC16824	206	miR206	-0.932645	1	NO	N/A	.	.	esophageal cancer associated protein (MGC16824), mRNA	X
MORC3	206	miR206	-0.574433	1	NO	N/A	.	.	MORC family CW-type zinc finger 3 (MORC3), mRNA	X
MPP5	206	miR206	-0.754542	1	NO	N/A	.	.	membrane protein, palmitoylated 5 (MAGUK p55 subfamily member 5) (MPP5), mRNA	X
MRPS27	206	miR206	-0.760986	1	NO	N/A	.	.	mitochondrial ribosomal protein S27 (MRPS27), nuclear gene encoding mitochondrial protein, mRNA	X
MTA3	206	miR206	-0.60488	1	NO	N/A	.	.	metastasis associated 1 family, member 3 (MTA3), mRNA	X
MYSM1	206	miR206	-0.766224	1	NO	N/A	.	.	mRNA for KIAA1915 protein, partial cds.	X
MYST3	206	miR206	-0.806209	1	NO	N/A	.	.	MYST histone acetyltransferase (monocytic leukemia) 3 (MYST3), mRNA	X
NAPE-PLD	206	miR206	-0.76167	1	NO	N/A	.	.	N-acyl-phosphatidylethanolamine-hydrolyzing phospholipase D (NAPE-PLD), mRNA	X
NDFIP2	206	miR206	-0.884406	1	NO	N/A	.	.	Nedd4 family interacting protein 2 (NDFIP2), mRNA	X
NFYA	206	miR206	-0.823523	1	NO	N/A	.	.	nuclear transcription factor Y, alpha (NFYA), transcript variant 1, mRNA	X
NOV	206	miR206	-0.664959	1	NO	N/A	.	.	nephroblastoma overexpressed gene (NOV), mRNA	X
NPTX1	206	miR206	-0.936627	1	NO	N/A	.	.	neuronal pentraxin I (NPTX1), mRNA	X
NUDT12	206	miR206	-0.627143	1	NO	N/A	.	.	nudix (nucleoside diphosphate linked moiety X)-type motif 12 (NUDT12), mRNA	X
OBSL1	206	miR206	-0.680269	1	NO	N/A	.	.	cDNA FLJ13792 fis, clone THYRO1000072, weakly similar to MYOSIN LIGHT CHAIN KINASE, SMOOTH MUSCLE AND NON-MUSCLE ISOZYMES (EC 2.7.1.117).	X
PAPOLG	206	miR206	-0.685766	1	NO	N/A	.	.	poly(A) polymerase gamma (PAPOLG), mRNA	X
PFTK1	206	miR206	-0.611656	2	NO	N/A	.	.	PFTAIRE protein kinase 1 (PFTK1), mRNA	X
PGAP1	206	miR206	-0.637093	2	NO	N/A	.	.	GPI deacylase (PGAP1), mRNA	X
PGM2L1	206	miR206	-0.689829	1	NO	N/A	.	.	phosphoglucomutase 2-like 1 (PGM2L1), mRNA	X
PHCA	206	miR206	-0.852162	1	NO	N/A	.	.	phytoceramidase, alkaline (PHCA), mRNA	X
PIP5K3	206	miR206	-0.663983	1	NO	N/A	.	.	phosphatidylinositol-3-phosphate/phosphatidylinositol 5-kinase, type III (PIP5K3), transcript variant 2, mRNA	X
POLS	206	miR206	-0.866053	2	NO	N/A	.	.	polymerase (DNA directed) sigma (POLS), mRNA	X
PRDM16	206	miR206	-0.693035	1	NO	N/A	.	.	PR domain containing 16 (PRDM16), transcript variant 1, mRNA	X
PRKCI	206	miR206	-0.593007	1	NO	N/A	.	.	protein kinase C, iota (PRKCI), mRNA	X
PRKRIP1	206	miR206	-0.782182	1	NO	N/A	.	.	PRKR interacting protein 1 (IL11 inducible) (PRKRIP1), mRNA	X
PRKX	206	miR206	-0.741461	1	NO	N/A	.	.	protein kinase, X-linked (PRKX), mRNA	X
PRRC1	206	miR206	-0.797314	1	NO	N/A	.	.	proline-rich coiled-coil 1 (PRRC1), mRNA	X
PSCD3	206	miR206	-0.748734	1	NO	N/A	.	.	pleckstrin homology, Sec7 and coiled-coil domains 3 (PSCD3), mRNA	X
PTGS1	206	miR206	-0.674766	1	NO	N/A	.	.	prostaglandin-endoperoxide synthase 1 (prostaglandin G/H synthase and cyclooxygenase) (PTGS1), transcript variant 1, mRNA	X
RAB43	206	miR206	-0.740277	1	NO	N/A	.	.	RAB43, member RAS oncogene family (RAB43), mRNA	X
RASA1	206	miR206	-0.864128	1	NO	N/A	.	.	RAS p21 protein activator (GTPase activating protein) 1 (RASA1), transcript variant 1, mRNA	X
RBM19	206	miR206	-0.621612	1	NO	N/A	.	.	RNA binding motif protein 19 (RBM19), mRNA	X
RNF170	206	miR206	-0.588094	1	NO	N/A	.	.	ring finger protein 170 (RNF170), mRNA	X
RNF40	206	miR206	-0.599664	1	NO	N/A	.	.	ring finger protein 40 (RNF40), mRNA	X
RP11-138L21,1	206	miR206	-0.716932	1	NO	N/A	.	.	N/A	X
SAP30BP	206	miR206	-0.813493	2	NO	N/A	.	.	SAP30 binding protein (SAP30BP), mRNA	X
SEL1L	206	miR206	-0.74382	2	NO	N/A	.	.	sel-1 suppressor of lin-12-like (C. elegans) (SEL1L), mRNA	X
SGPP1	206	miR206	-0.733146	1	NO	N/A	.	.	sphingosine-1-phosphate phosphatase 1 (SGPP1), mRNA	X
SH2D5	206	miR206	-0.756452	1	NO	N/A	.	.	cDNA FLJ42879 fis, clone BRHIP3001283.	X
SH3PXD2B	206	miR206	-0.574834	1	NO	N/A	.	.	SH3 and PX domains 2B (SH3PXD2B), mRNA	X
SHANK2	206	miR206	-0.914838	1	NO	N/A	.	.	SH3 and multiple ankyrin repeat domains 2 (SHANK2), transcript variant 1, mRNA	X
SHFM1	206	miR206	-0.840047	1	NO	N/A	.	.	split hand/foot malformation (ectrodactyly) type 1 (SHFM1), mRNA	X
SLC16A2	206	miR206	-0.673606	1	NO	N/A	.	.	solute carrier family 16, member 2 (monocarboxylic acid transporter 8) (SLC16A2), mRNA	X
SLC39A10	206	miR206	-0.721649	1	NO	N/A	.	.	solute carrier family 39 (zinc transporter), member 10 (SLC39A10), mRNA	X
SNIP1	206	miR206	-0.808697	2	NO	N/A	.	.	Smad nuclear interacting protein 1 (SNIP1), mRNA	X
SOX9	206	miR206	-0.572077	1	NO	N/A	.	.	SRY (sex determining region Y)-box 9 (campomelic dysplasia, autosomal sex-reversal) (SOX9), mRNA	X
SPRED1	206	miR206	-0.678104	2	NO	N/A	.	.	sprouty-related, EVH1 domain containing 1 (SPRED1), mRNA	X
STX17	206	miR206	-0.734323	1	NO	N/A	.	.	syntaxin 17 (STX17), mRNA	X
TEX261	206	miR206	-0.802318	2	NO	N/A	.	.	testis expressed sequence 261 (TEX261), mRNA	X
TMEM168	206	miR206	-0.762562	1	NO	N/A	.	.	transmembrane protein 168 (TMEM168), mRNA	X
TMEM55A	206	miR206	-0.760939	1	NO	N/A	.	.	transmembrane protein 55A (TMEM55A), mRNA	X
TOMM22	206	miR206	-0.732887	1	NO	N/A	.	.	translocase of outer mitochondrial membrane 22 homolog (yeast) (TOMM22), nuclear gene encoding mitochondrial protein, mRNA	X
TOX	206	miR206	-0.80764	1	NO	N/A	.	.	thymus high mobility group box protein TOX (TOX), mRNA	X
UBE2D2	206	miR206	-0.839358	1	NO	N/A	.	.	ubiquitin-conjugating enzyme E2D 2 (UBC4/5 homolog, yeast) (UBE2D2), transcript variant 2, mRNA	X
UBN1	206	miR206	-0.763346	1	NO	N/A	.	.	ubinuclein 1 (UBN1), transcript variant 1, mRNA	X
VPS26A	206	miR206	-0.881294	1	NO	N/A	.	.	vacuolar protein sorting 26 homolog A (yeast) (VPS26A), transcript variant 1, mRNA	X
WARS2	206	miR206	-0.654209	1	NO	N/A	.	.	tryptophanyl tRNA synthetase 2 (mitochondrial) (WARS2), nuclear gene encoding mitochondrial protein, transcript variant 2, mRNA	X
WBSCR19	206	miR206	-0.812295	1	NO	N/A	.	.	Williams Beuren syndrome chromosome region 19 (WBSCR19), mRNA	X
WHSC1L1	206	miR206	-0.804613	1	NO	N/A	.	.	Wolf-Hirschhorn syndrome candidate 1-like 1 (WHSC1L1), transcript variant short, mRNA	X
XPNPEP3	206	miR206	-0.935918	2	NO	N/A	.	.	X-prolyl aminopeptidase (aminopeptidase P) 3, putative (XPNPEP3), mRNA	X
XPO5	206	miR206	-0.834617	1	NO	N/A	.	.	exportin 5 (XPO5), mRNA	X
XRN1	206	miR206	-0.639522	1	NO	N/A	.	.	5'-3' exoribonuclease 1 (XRN1), transcript variant 2, mRNA	X
XYLT2	206	miR206	-0.730749	1	NO	N/A	.	.	xylosyltransferase II (XYLT2), mRNA	X
YME1L1	206	miR206	-0.860976	1	NO	N/A	.	.	YME1-like 1 (S. cerevisiae) (YME1L1), nuclear gene encoding mitochondrial protein, transcript variant 1, mRNA	X
ZBTB11	206	miR206	-0.599021	1	NO	N/A	.	.	zinc finger and BTB domain containing 11 (ZBTB11), mRNA	X
ZBTB38	206	miR206	-0.70681	1	NO	N/A	.	.	cDNA FLJ36882 fis, clone BLADE2000340, weakly similar to ZINC FINGER PROTEIN 177.	X
ZFP1	206	miR206	-0.685543	2	NO	N/A	.	.	zinc finger protein 1 homolog (mouse) (ZFP1), mRNA	X
ZNF180	206	miR206	-0.816983	1	NO	N/A	.	.	zinc finger protein 180 (ZNF180), mRNA	X
ZNF212	206	miR206	-0.855484	1	NO	N/A	.	.	zinc finger protein 212 (ZNF212), mRNA	X
ZNF236	206	miR206	-0.932811	1	NO	N/A	.	.	zinc finger protein 236 (ZNF236), mRNA	X
ZNF550	206	miR206	-0.797433	1	NO	N/A	.	.	zinc finger protein 550, mRNA (cDNA clone MGC:61593 IMAGE:6044705), complete cds.	X
ZNF689	206	miR206	-0.804446	1	NO	N/A	.	.	zinc finger protein 689 (ZNF689), mRNA	X
ZNF776	206	miR206	-0.682372	1	NO	N/A	.	.	zinc finger protein 776 (ZNF776), mRNA	X
ZNF96	206	miR206	-0.871175	1	NO	N/A	.	.	zinc finger protein 96 (ZNF96), mRNA	X
TMEM123	206	miR206	-0.822913	1	YES	-9.93172	.	apoptosis;.	transmembrane protein 123 (TMEM123), mRNA	X
TUBB	206	miR206	-0.723425	1	YES	-9.51765	.	cell cycle;cell motility;prot. complex;apoptosis;cytoskeleton;.	tubulin, beta (TUBB), mRNA	X
PXDN	206	miR206	-0.927256	1	YES	-9.44117	.	DNA damage;resp. to Ca2+;.	peroxidasin homolog (Drosophila) (PXDN), mRNA	X
C10orf47	206	miR206	-0.797576	1	YES	-9.36449	.	.	chromosome 10 open reading frame 47 (C10orf47), mRNA	X
FGF5	206	miR206	-0.869386	1	YES	-9.3207	.	.	fibroblast growth factor 5 (FGF5), transcript variant 1, mRNA	X
DDEF1	206	miR206	-0.925514	1	YES	-9.29111	.	.	development and differentiation enhancing factor 1 (DDEF1), mRNA	X
GANAB	206	miR206	-0.910795	1	YES	-9.18334	.	.	glucosidase, alpha; neutral AB (GANAB), transcript variant 3, mRNA	X
ARHGAP28	206	miR206	-0.865905	1	YES	-9.09039	.	.	Rho GTPase activating protein 28 (ARHGAP28), transcript variant 1, mRNA	X
HNRPA3	206	miR206	-0.904565	1	YES	-9.08907	.	.	heterogeneous nuclear ribonucleoprotein A3 (HNRPA3), mRNA	X
RAD54B	206	miR206	-0.960655	1	YES	-8.92833	.	cell cycle;M-phase;DNA damage;.	RAD54 homolog B (S. cerevisiae) (RAD54B), mRNA	X
KCNIP3	206	miR206	-0.74604	1	YES	-8.61403	.	transcritpion (-);apoptosis;.	Kv channel interacting protein 3, calsenilin (KCNIP3), transcript variant 1, mRNA	X
ETS1	206	miR206	-0.938308	1	YES	-8.26325	.	cell cycle;cell motility;transcritpion (-);apoptosis;.	v-ets erythroblastosis virus E26 oncogene homolog 1 (avian) (ETS1), mRNA	X
FZD1	206	miR206	-0.899674	1	YES	-79.0154	.	transcritpion (-);.	frizzled homolog 1 (Drosophila) (FZD1), mRNA	X
C15orf42	206	miR206	-0.954372	1	YES	-76.6726	.	.	chromosome 15 open reading frame 42 (C15orf42), mRNA	X
THBS1	206	miR206	-0.930538	1	YES	-73.2145	.	cell cycle;DNA damage;angiogenesis;cell motility;protein mod.;resp. to Ca2+;NF-kB;phosphorylation;transport;transcritpion (-);apoptosis;kinase activity;cytoskeleton;.	thrombospondin 1 (THBS1), mRNA	X
ARMC8	206	miR206	-0.842375	1	YES	-71.9561	.	.	armadillo repeat containing 8 (ARMC8), transcript variant 2, mRNA	X
MED28	206	miR206	-0.898138	1	YES	-7.81682	.	.	mediator of RNA polymerase II transcription, subunit 28 homolog (S. cerevisiae) (MED28), mRNA	X
RPL23A	206	miR206	-0.894804	1	YES	-7.77804	.	.	ribosomal protein L23a (RPL23A), mRNA	X
PDCD4	206	miR206	-0.838673	1	YES	-7.66749	.	cell cycle;protein mod.;NF-kB;transcritpion (-);apoptosis;kinase activity;.	programmed cell death 4 (neoplastic transformation inhibitor) (PDCD4), transcript variant 2, mRNA	X
RNF26	206	miR206	-0.903198	1	YES	-7.41002	.	.	ring finger protein 26 (RNF26), mRNA	X
RFX5	206	miR206	-0.844962	1	YES	-7.36451	.	transcritpion (-);.	regulatory factor X, 5 (influences HLA class II expression) (RFX5), transcript variant 1, mRNA	X
NEDD9	206	miR206	-0.757264	1	YES	-7.2858	.	cell cycle;cytoskeleton;.	neural precursor cell expressed, developmentally down-regulated 9 (NEDD9), transcript variant 1, mRNA	X
JUB	206	miR206	-0.91698	1	YES	-7.1909	.	cell cycle;wound healing;cell motility;.	jub, ajuba homolog (Xenopus laevis) (JUB), transcript variant 1, mRNA	X
EGFR	206	miR206	-0.709218	1	YES	-7.15983	.	cell cycle;interphase;DNA damage;protein mod.;resp. to Ca2+;NF-kB;phosphorylation;transport;apoptosis;kinase activity;.	epidermal growth factor receptor (erythroblastic leukemia viral (v-erb-b) oncogene homolog, avian) (EGFR), transcript variant 1, mRNA	X
COL3A1	206	miR206	-0.91551	1	YES	-7.09851	.	DNA damage;wound healing;angiogenesis;kinase activity;.	collagen, type III, alpha 1 (Ehlers-Danlos syndrome type IV, autosomal dominant) (COL3A1), mRNA	X
PTPLAD1	206	miR206	-0.852029	1	YES	-7.08353	.	DNA damage;protein mod.;NF-kB;phosphorylation;kinase activity;.	protein tyrosine phosphatase-like A domain containing 1 (PTPLAD1), mRNA	X
ZC3HAV1	206	miR206	-0.919209	1	YES	-6.93293	.	.	zinc finger CCCH-type, antiviral 1 (ZC3HAV1), transcript variant 1, mRNA	X
PPP2R1B	206	miR206	-0.937157	1	YES	-6.82463	.	.	protein phosphatase 2 (formerly 2A), regulatory subunit A (PR 65), beta isoform (PPP2R1B), transcript variant 1, mRNA	X
MXD4	206	miR206	-0.842453	1	YES	-6.67641	.	transcritpion (-);.	MAX dimerization protein 4 (MXD4), mRNA	X
TBL1X	206	miR206	-0.794174	1	YES	-6.51051	.	ubiquitination;transcritpion (-);.	transducin (beta)-like 1X-linked (TBL1X), mRNA	X
GLS	206	miR206	-0.848351	2	YES	-6.46031	.	.	glutaminase (GLS), mRNA	X
KIAA1333	206	miR206	-0.902195	1	YES	-6.3673	.	.	KIAA1333 (KIAA1333), mRNA	X
OSBPL5	206	miR206	-0.837051	1	YES	-6.31574	.	transport;.	oxysterol binding protein-like 5 (OSBPL5), transcript variant 1, mRNA	X
VPS4B	206	miR206	-0.889232	1	YES	-6.23011	.	cell cycle;nucleotide biosynth.;transport;kinase activity;.	vacuolar protein sorting 4 homolog B (S. cerevisiae) (VPS4B), mRNA	X
LOC201164	206	miR206	-0.752329	1	YES	-6.19745	.	.	similar to CG12314 gene product (LOC201164), mRNA	X
SENP1	206	miR206	-0.90128	1	YES	-6.08847	.	ubiquitination;.	SUMO1/sentrin specific peptidase 1 (SENP1), mRNA	X
LRRCC1	206	miR206	-0.957973	1	YES	-6.03674	.	cell cycle;.	leucine rich repeat and coiled-coil domain containing 1 (LRRCC1), transcript variant 1, mRNA	X
PPM1F	206	miR206	-0.800893	1	YES	-5.82389	.	phosphorylation;apoptosis;.	protein phosphatase 1F (PP2C domain containing) (PPM1F), mRNA	X
GLT8D3	206	miR206	-0.947218	1	NO	N/A	.	.	glycosyltransferase 8 domain containing 3, mRNA (cDNA clone MGC:33359 IMAGE:5266607), complete cds.	X
NXT2	206	miR206	-0.877122	1	YES	-5.6918	.	transport;.	nuclear transport factor 2-like export factor 2 (NXT2), mRNA	X
DNMBP	206	miR206	-0.840156	1	NO	N/A	.	.	mRNA; cDNA DKFZp451J178 (from clone DKFZp451J178).	X
RAD18	206	miR206	-0.920618	1	YES	-5.18216	.	DNA damage;ubiquitination;.	RAD18 homolog (S. cerevisiae) (RAD18), mRNA	X
TRIM4	206	miR206	-0.879812	1	YES	-5.1587	.	prot. complex;.	tripartite motif-containing 4 (TRIM4), transcript variant alpha, mRNA	X
RYBP	206	miR206	-0.925306	2	YES	-5.09054	.	transcritpion (-);apoptosis;.	RING1 and YY1 binding protein (RYBP), mRNA	X
HPS1	206	miR206	-0.846641	1	YES	-5.03803	.	.	Hermansky-Pudlak syndrome 1 (HPS1), transcript variant 1, mRNA	X
MICB	206	miR206	-0.854148	1	YES	-5.03608	.	DNA damage;apoptosis;.	MHC class I polypeptide-related sequence B (MICB), mRNA	X
NT5E	206	miR206	-0.900123	1	YES	-48.1309	.	DNA damage;nucleotide biosynth.;.	5'-nucleotidase, ecto (CD73) (NT5E), mRNA	X
GALNTL2	206	miR206	-0.703408	1	YES	-43.3626	.	.	UDP-N-acetyl-alpha-D-galactosamine:polypeptide N-acetylgalactosaminyltransferase-like 2 (GALNTL2), mRNA	X
MICAL2	206	miR206	-0.863405	1	YES	-42.7843	.	.	microtubule associated monoxygenase, calponin and LIM domain containing 2 (MICAL2), mRNA	X
DEPDC1	206	miR206	-0.935803	1	YES	-418.315	.	.	DEP domain containing 1 (DEPDC1), mRNA	X
C9orf94	206	miR206	-0.824974	1	NO	N/A	.	.	cDNA FLJ35283 fis, clone PROST2007528.	X
MPDU1	206	miR206	-0.942898	1	YES	-4.85651	.	prot. glycosyl.;.	mannose-P-dolichol utilization defect 1 (MPDU1), mRNA	X
SNRPD1	206	miR206	-0.929261	1	YES	-4.856	.	RNA splicing;prot. complex;.	small nuclear ribonucleoprotein D1 polypeptide 16kDa (SNRPD1), mRNA	X
TPM4	206	miR206	-0.880737	1	YES	-4.84124	.	cell motility;.	tropomyosin 4 (TPM4), mRNA	X
KIAA0286	206	miR206	-0.880758	1	YES	-4.82794	.	.	KIAA0286 protein (KIAA0286), mRNA	X
C18orf54	206	miR206	-0.932415	1	YES	-4.72409	.	.	chromosome 18 open reading frame 54 (C18orf54), mRNA	X
IRS1	206	miR206	-0.930134	1	YES	-4.7038	.	NF-kB;prot. complex;kinase activity;.	insulin receptor substrate 1 (IRS1), mRNA	X
H3F3B	206	miR206	-0.938893	1	YES	-4.6936	.	prot. complex;chromatin;.	H3 histone, family 3B (H3.3B) (H3F3B), mRNA	X
C7orf23	206	miR206	-0.872527	1	YES	-4.51815	.	.	chromosome 7 open reading frame 23 (C7orf23), mRNA	X
HLTF	206	miR206	-0.870449	1	YES	-4.50647	.	ubiquitination;transcritpion (-);chromatin;.	helicase-like transcription factor (HLTF), transcript variant 1, mRNA	X
GPRASP1	206	miR206	-0.778706	1	YES	-4.49435	.	.	G protein-coupled receptor associated sorting protein 1 (GPRASP1), mRNA	X
CD164	206	miR206	-0.867821	1	YES	-4.45457	.	.	CD164 molecule, sialomucin (CD164), mRNA	X
SPTLC1	206	miR206	-0.898753	1	YES	-4.38388	.	.	serine palmitoyltransferase, long chain base subunit 1 (SPTLC1), transcript variant 1, mRNA	X
GMFB	206	miR206	-0.901607	1	YES	-4.33119	.	phosphorylation;.	glia maturation factor, beta (GMFB), mRNA	X
NRBP2	206	miR206	-0.79115	1	YES	-4.23351	.	phosphorylation;.	nuclear receptor binding protein 2 (NRBP2), mRNA	X
SERTAD2	206	miR206	-0.86451	1	YES	-4.22309	.	.	SERTA domain containing 2 (SERTAD2), mRNA	X
SLFN11	206	miR206	-0.786378	1	YES	-4.2092	.	.	schlafen family member 11 (SLFN11), mRNA	X
NUDT21	206	miR206	-0.881382	1	YES	-4.17852	.	RNA splicing;.	nudix (nucleoside diphosphate linked moiety X)-type motif 21 (NUDT21), mRNA	X
HMG2L1	206	miR206	-0.936375	1	YES	-4.17434	.	.	high-mobility group protein 2-like 1 (HMG2L1), transcript variant 1, mRNA	X
ACTL6A	206	miR206	-0.914823	1	YES	-4.16586	.	chromatin;.	actin-like 6A (ACTL6A), transcript variant 3, mRNA	X
ECHDC2	206	miR206	-0.831988	2	YES	-4.15349	.	.	enoyl Coenzyme A hydratase domain containing 2 (ECHDC2), mRNA	X
C12orf49	206	miR206	-0.906334	2	YES	-4.12706	.	.	chromosome 12 open reading frame 49 (C12orf49), mRNA	X
CD302	206	miR206	-0.732278	1	YES	-4.08579	.	transport;.	CD302 molecule (CD302), mRNA	X
C2orf43	206	miR206	-0.825517	1	YES	-4.08065	.	.	chromosome 2 open reading frame 43 (C2orf43), mRNA	X
ATP2B1	206	miR206	-0.946884	1	YES	-35.0151	.	nucleotide biosynth.;.	ATPase, Ca++ transporting, plasma membrane 1 (ATP2B1), transcript variant 2, mRNA	X
NBN	206	miR206	-0.880296	1	YES	-3.99981	.	cell cycle;M-phase;DNA rep.;DNA damage;telomere maint;chromatin;.	nibrin (NBN), transcript variant 2, mRNA	X
MID1	206	miR206	-0.805358	1	YES	-3.91691	.	ubiquitination;cytoskeleton;.	midline 1 (Opitz/BBB syndrome) (MID1), transcript variant 3, mRNA	X
ATP9B	206	miR206	-0.926398	1	YES	-3.83572	.	nucleotide biosynth.;.	ATPase, Class II, type 9B (ATP9B), mRNA	X
TOB2	206	miR206	-0.767103	1	YES	-3.82995	.	.	transducer of ERBB2, 2 (TOB2), mRNA	X
FLJ40113	206	miR206	-0.736118	1	YES	-3.82636	.	.	golgi autoantigen, golgin subfamily a-like pseudogene (FLJ40113) on chromosome 15	X
BCL2L11	206	miR206	-0.631443	1	YES	-3.79921	.	apoptosis;.	BCL2-like 11 (apoptosis facilitator) (BCL2L11), transcript variant 1, mRNA	X
THG1L	206	miR206	-0.891645	1	YES	-3.71378	.	RNA splicing;.	tRNA-histidine guanylyltransferase 1-like (S. cerevisiae) (THG1L), mRNA	X
UBXD6	206	miR206	-0.903581	1	YES	-3.70077	.	.	UBX domain containing 6 (UBXD6), mRNA	X
EBF3	206	miR206	-0.858622	1	YES	-3.67826	.	.	early B-cell factor 3 (EBF3), mRNA	X
C11orf61	206	miR206	-0.9051	1	YES	-3.66584	.	.	chromosome 11 open reading frame 61 (C11orf61), mRNA	X
NT5DC3	206	miR206	-0.754223	1	YES	-3.64289	.	.	5'-nucleotidase domain containing 3 (NT5DC3), transcript variant 2, mRNA	X
GIT2	206	miR206	-0.673551	1	YES	-3.58888	.	.	G protein-coupled receptor kinase interactor 2 (GIT2), transcript variant 1, mRNA	X
MECP2	206	miR206	-0.916833	1	YES	-3.52428	.	transcritpion (-);.	methyl CpG binding protein 2 (Rett syndrome) (MECP2), mRNA	X
BBS12	206	miR206	-0.698797	1	YES	-3.51748	.	.	Bardet-Biedl syndrome 12 (BBS12), mRNA	X
TWSG1	206	miR206	-0.783462	1	YES	-3.49443	.	NF-kB;.	twisted gastrulation homolog 1 (Drosophila) (TWSG1), mRNA	X
API5	206	miR206	-0.82338	1	YES	-3.46582	.	apoptosis;.	apoptosis inhibitor 5 (API5), mRNA	X
EP400	206	miR206	-0.949964	1	YES	-3.43365	.	chromatin;.	E1A binding protein p400 (EP400), mRNA	X
MET	206	miR206	-0.714079	1	YES	-3.39793	.	cell motility;phosphorylation;kinase activity;.	met proto-oncogene (hepatocyte growth factor receptor) (MET), mRNA	X
RSU1	206	miR206	-0.930522	1	YES	-3.37794	.	.	Ras suppressor protein 1 (RSU1), transcript variant 1, mRNA	X
ARHGAP26	206	miR206	-0.798915	1	YES	-3.3764	.	cytoskeleton;.	Rho GTPase activating protein 26 (ARHGAP26), mRNA	X
CAND1	206	miR206	-0.895663	2	YES	-3.35642	.	ubiquitination;transcritpion (-);cytoskeleton;.	cullin-associated and neddylation-dissociated 1 (CAND1), mRNA	X
TFE3	206	miR206	-0.936782	1	YES	-3.34676	.	transcritpion (-);.	transcription factor binding to IGHM enhancer 3 (TFE3), mRNA	X
CRSP2	206	miR206	-0.92273	1	YES	-3.33391	.	.	cofactor required for Sp1 transcriptional activation, subunit 2, 150kDa (CRSP2), mRNA	X
C4orf34	206	miR206	-0.710121	1	YES	-3.32899	.	.	chromosome 4 open reading frame 34 (C4orf34), mRNA	X
RAPGEF6	206	miR206	-0.849204	2	YES	-3.32755	.	.	Rap guanine nucleotide exchange factor (GEF) 6 (RAPGEF6), mRNA	X
SUZ12	206	miR206	-0.9356	1	YES	-3.30955	.	transcritpion (-);chromatin;.	suppressor of zeste 12 homolog (Drosophila) (SUZ12), mRNA	X
ZNF26	206	miR206	-0.917123	1	YES	-3.29608	.	.	zinc finger protein 26 (ZNF26), mRNA	X
SUHW3	206	miR206	-0.93119	2	YES	-3.20877	.	.	suppressor of hairy wing homolog 3 (Drosophila) (SUHW3), mRNA	X
FLJ40432	206	miR206	-0.78552	1	YES	-3.14182	.	.	hypothetical protein FLJ40432 (FLJ40432), mRNA	X
NDE1	206	miR206	-0.850285	1	YES	-3.1098	.	cell cycle;centrosome cycle;cell motility;transport;cytoskeleton;.	nudE nuclear distribution gene E homolog 1 (A. nidulans) (NDE1), mRNA	X
ELAVL1	206	miR206	-0.962186	1	YES	-3.06931	.	RNA splicing;.	ELAV (embryonic lethal, abnormal vision, Drosophila)-like 1 (Hu antigen R) (ELAVL1), mRNA	X
ZNF462	206	miR206	-0.828384	1	YES	-3.06579	.	transcription;transcritpion (-);.	zinc finger protein 462 (ZNF462), mRNA	X
WWC2	206	miR206	-0.919301	1	YES	-3.01748	.	.	WW and C2 domain containing 2 (WWC2), mRNA	X
NEDD4	206	miR206	-0.898763	1	YES	-26.5856	.	DNA damage;protein mod.;resp. to Ca2+;NF-kB;ubiquitination;transport;transcritpion (-);.	neural precursor cell expressed, developmentally down-regulated 4 (NEDD4), transcript variant 2, mRNA	X
SMC4	206	miR206	-0.934074	1	YES	-25.3096	.	cell cycle;chr. segregation;chromatin;.	structural maintenance of chromosomes 4 (SMC4), transcript variant 1, mRNA	X
DHFR	206	miR206	-0.830546	1	YES	-22.3211	.	nucleotide biosynth.;.	dihydrofolate reductase (DHFR), mRNA	X
LMO3	206	miR206	-0.827516	1	YES	-211.697	.	.	LIM domain only 3 (rhombotin-like 2) (LMO3), transcript variant 1, mRNA	X
RRM2	206	miR206	-0.941079	1	YES	-206.344	.	DNA damage;nucleotide biosynth.;prot. complex;.	ribonucleotide reductase M2 polypeptide (RRM2), mRNA	X
HNRPU	206	miR206	-0.927969	1	YES	-2.98653	.	.	heterogeneous nuclear ribonucleoprotein U (scaffold attachment factor A) (HNRPU), transcript variant 2, mRNA	X
CCNC	206	miR206	-0.901066	1	YES	-2.91346	.	.	cyclin C (CCNC), transcript variant 1, mRNA	X
GNRH1	206	miR206	-0.797119	1	YES	-2.90319	.	apoptosis;kinase activity;.	gonadotropin-releasing hormone 1 (luteinizing-releasing hormone) (GNRH1), mRNA	X
NUDCD1	206	miR206	-0.920282	1	YES	-2.86911	.	.	NudC domain containing 1 (NUDCD1), mRNA	X
LENG4	206	miR206	-0.873076	1	YES	-2.79964	.	.	leukocyte receptor cluster (LRC) member 4 (LENG4), mRNA	X
ILDR1	206	miR206	-0.857283	1	YES	-2.78647	.	.	immunoglobulin-like domain containing receptor 1 (ILDR1), mRNA	X
C5orf33	206	miR206	-0.829572	1	YES	-2.78024	.	.	chromosome 5 open reading frame 33 (C5orf33), mRNA	X
C13orf7	206	miR206	-0.865869	1	YES	-2.77002	.	.	chromosome 13 open reading frame 7 (C13orf7), mRNA	X
PER2	206	miR206	-0.727919	1	YES	-2.70741	.	.	period homolog 2 (Drosophila) (PER2), transcript variant 2, mRNA	X
RNF138	206	miR206	-0.961805	1	YES	-2.69327	.	ubiquitination;.	ring finger protein 138 (RNF138), transcript variant 1, mRNA	X
PHLPPL	206	miR206	-0.866602	1	YES	-2.65392	.	.	PH domain and leucine rich repeat protein phosphatase-like (PHLPPL), mRNA	X
TMEM106B	206	miR206	-0.835737	2	YES	-2.64241	.	.	transmembrane protein 106B (TMEM106B), mRNA	X
INE1	206	miR206	-0.943531	1	NO	N/A	.	.	cDNA clone MGC:97335 IMAGE:7262587, complete cds.	X
SERP1	206	miR206	-0.906441	1	YES	-2.57132	.	prot. glycosyl.;transport;.	stress-associated endoplasmic reticulum protein 1 (SERP1), mRNA	X
PIK3C2A	206	miR206	-0.945805	2	YES	-2.50987	.	phosphorylation;.	phosphoinositide-3-kinase, class 2, alpha polypeptide (PIK3C2A), mRNA	X
YTHDC2	206	miR206	-0.883824	1	YES	-2.49994	.	.	YTH domain containing 2 (YTHDC2), mRNA	X
BAG4	206	miR206	-0.813236	1	YES	-2.49922	.	apoptosis;.	BCL2-associated athanogene 4 (BAG4), mRNA	X
EP300	206	miR206	-0.909369	1	YES	-2.46663	.	cell cycle;protein mod.;resp. to Ca2+;transcription;transcritpion (-);chromatin;apoptosis;kinase activity;.	E1A binding protein p300 (EP300), mRNA	X
COPA	206	miR206	-0.948532	1	YES	-2.46626	.	wound healing;transport;.	coatomer protein complex, subunit alpha (COPA), mRNA	X
CTTNBP2NL	206	miR206	-0.719586	1	YES	-2.43135	.	.	CTTNBP2 N-terminal like (CTTNBP2NL), mRNA	X
LIN7C	206	miR206	-0.764283	1	YES	-2.40962	.	transport;.	lin-7 homolog C (C. elegans) (LIN7C), mRNA	X
SLC23A2	206	miR206	-0.761286	1	YES	-2.33391	.	transport;.	solute carrier family 23 (nucleobase transporters), member 2 (SLC23A2), transcript variant 2, mRNA	X
TGFB1I1	206	miR206	-0.916908	1	YES	-2.31505	.	NF-kB;ubiquitination;.	transforming growth factor beta 1 induced transcript 1 (TGFB1I1), transcript variant 1, mRNA	X
RP2	206	miR206	-0.908181	1	YES	-2.29371	.	nucleotide biosynth.;.	retinitis pigmentosa 2 (X-linked recessive) (RP2), mRNA	X
CLP1	206	miR206	-0.930868	1	YES	-2.2617	.	RNA splicing;prot. complex;transcritpion (-);.	CLP1, cleavage and polyadenylation factor I subunit, homolog (S. cerevisiae) (CLP1), mRNA	X
ZNF141	206	miR206	-0.86004	1	YES	-2.15983	.	.	zinc finger protein 141 (ZNF141), mRNA	X
INTS6	206	miR206	-0.88929	1	YES	-2.07025	.	RNA splicing;.	integrator complex subunit 6 (INTS6), transcript variant 1, mRNA	X
SPIN	206	miR206	-0.882497	1	YES	-2.06294	.	.	spindlin (SPIN), mRNA	X
ACTR3	206	miR206	-0.89475	1	YES	-2.04158	.	cell motility;kinase activity;cytoskeleton;.	ARP3 actin-related protein 3 homolog (yeast) (ACTR3), mRNA	X
NDRG3	206	miR206	-0.812449	1	YES	-2.0174	.	.	NDRG family member 3 (NDRG3), transcript variant 1, mRNA	X
FBLN1	206	miR206	-0.889722	1	YES	-191.681	.	.	fibulin 1 (FBLN1), transcript variant C, mRNA	X
ARHGEF3	206	miR206	-0.898496	1	YES	-18.4935	.	apoptosis;.	Rho guanine nucleotide exchange factor (GEF) 3 (ARHGEF3), mRNA	X
LOC645745	206	miR206	-0.886212	1	YES	-172.548	.	.	metallothionein 1H-like protein (LOC645745), mRNA	X
NETO2	206	miR206	-0.948058	1	YES	-17.2668	.	.	neuropilin (NRP) and tolloid (TLL)-like 2 (NETO2), mRNA	X
BNC1	206	miR206	-0.797845	1	YES	-17.256	.	.	basonuclin 1 (BNC1), mRNA	X
FANCA	206	miR206	-0.96949	1	YES	-16.6495	.	cell cycle;M-phase;DNA damage;prot. complex;.	Fanconi anemia, complementation group A (FANCA), transcript variant 1, mRNA	X
SLC22A5	206	miR206	-0.65069	1	YES	-16.1149	.	.	solute carrier family 22 (organic cation transporter), member 5 (SLC22A5), mRNA	X
TYMS	206	miR206	-0.923106	1	YES	-159.683	.	DNA damage;nucleotide biosynth.;.	thymidylate synthetase (TYMS), mRNA	X
NRP1	206	miR206	-0.600611	1	YES	-14.8603	.	angiogenesis;cell motility;cytoskeleton;.	neuropilin 1 (NRP1), transcript variant 3, mRNA	X
ODZ2	206	miR206	-0.825523	1	NO	N/A	.	.	Teneurin-2 (Ten-2) (Tenascin-M2) (Ten-m2) (Protein Odd Oz/ten-m homolog 2).	X
AK5	206	miR206	-0.903393	1	YES	-14.6875	.	nucleotide biosynth.;.	adenylate kinase 5 (AK5), transcript variant 1, mRNA	X
GALNAC4S-6ST	206	miR206	-0.833583	1	YES	-14.1336	.	.	B cell RAG associated protein (GALNAC4S-6ST), mRNA	X
SLC25A22	206	miR206	-0.627015	1	YES	-13.2407	.	.	solute carrier family 25 (mitochondrial carrier: glutamate), member 22 (SLC25A22), mRNA	X
LASP1	206	miR206	-0.872099	1	YES	-13.0186	.	cytoskeleton;.	LIM and SH3 protein 1 (LASP1), mRNA	X
CCND1	206	miR206	-0.800752	1	YES	-120.048	.	cell cycle;interphase;DNA damage;protein mod.;resp. to Ca2+;phosphorylation;kinase activity;.	cyclin D1 (CCND1), mRNA	X
CORO1C	206	miR206	-0.915253	2	YES	-12.4301	.	transport;.	coronin, actin binding protein, 1C (CORO1C), mRNA	X
MMD	206	miR206	-0.959762	1	YES	-12.1835	.	apoptosis;.	monocyte to macrophage differentiation-associated (MMD), mRNA	X
EDG1	206	miR206	-0.76729	1	YES	-12.1371	.	.	endothelial differentiation, sphingolipid G-protein-coupled receptor, 1 (EDG1), mRNA	X
UGT2B7	206	miR206	-0.795678	1	YES	-111.036	.	.	UDP glucuronosyltransferase 2 family, polypeptide B7 (UGT2B7), mRNA	X
ORC6L	206	miR206	-0.904953	1	YES	-11.4844	.	DNA damage;.	origin recognition complex, subunit 6 like (yeast) (ORC6L), mRNA	X
CPM	206	miR206	-0.897996	1	YES	-1029.38	.	.	carboxypeptidase M (CPM), transcript variant 1, mRNA	X
FKBP5	206	miR206	-0.888055	1	YES	-100.953	.	.	FK506 binding protein 5 (FKBP5), mRNA	X
ZNF365	206	miR206	-0.838267	3	YES	-10.3585	.	.	zinc finger protein 365 (ZNF365), transcript variant A, mRNA	X
CECR1	206	miR206	-0.873392	1	YES	-1.99755	.	nucleotide biosynth.;.	cat eye syndrome chromosome region, candidate 1 (CECR1), transcript variant 1, mRNA	X
CHSY1	206	miR206	-0.887108	1	YES	-1.99558	.	.	carbohydrate (chondroitin) synthase 1 (CHSY1), mRNA	X
TRIO	206	miR206	-0.777971	1	YES	-1.98186	.	phosphorylation;apoptosis;.	triple functional domain (PTPRF interacting) (TRIO), mRNA	X
C2orf17	206	miR206	-0.683009	1	YES	-1.85944	.	.	chromosome 2 open reading frame 17 (C2orf17), mRNA	X
DNMT1	206	miR206	-0.941935	1	YES	-1.84154	.	DNA damage;protein mod.;transcritpion (-);chromatin;cytoskeleton;.	DNA (cytosine-5-)-methyltransferase 1 (DNMT1), mRNA	X
AP1B1	206	miR206	-0.864835	1	YES	-1.8126	.	transport;.	adaptor-related protein complex 1, beta 1 subunit (AP1B1), transcript variant 1, mRNA	X
NCL	206	miR206	-0.902868	1	YES	-1.79012	.	angiogenesis;.	nucleolin (NCL), mRNA	X
SYPL1	206	miR206	-0.79617	1	YES	-1.76621	.	.	synaptophysin-like 1 (SYPL1), transcript variant 2, mRNA	X
DHDDS	206	miR206	-0.811591	2	YES	-1.73896	.	.	dehydrodolichyl diphosphate synthase (DHDDS), transcript variant 1, mRNA	X
GTF3C3	206	miR206	-0.850939	1	YES	-1.67017	.	.	general transcription factor IIIC, polypeptide 3, 102kDa (GTF3C3), mRNA	X
ABCG5	221	miR221	-571526	1	NO	N/A	.	.	ATP-binding cassette, sub-family G (WHITE), member 5 (sterolin 1) (ABCG5), mRNA	X
C4orf16	221	miR221	-617043	1	NO	N/A	.	.	chromosome 4 open reading frame 16 (C4orf16), mRNA	X
CACHD1	221	miR221	-558485	1	NO	N/A	.	.	cache domain containing 1 (CACHD1), mRNA	X
CBR4	221	miR221	-605414	1	NO	N/A	.	.	carbonyl reductase 4 (CBR4), mRNA	X
DNM3	221	miR221	-636540	1	NO	N/A	.	.	dynamin 3 (DNM3), mRNA	X
GRAMD1B	221	miR221	-564412	1	NO	N/A	.	.	mRNA for KIAA1201 protein, partial cds.	X
KCNA7	221	miR221	-625819	2	NO	N/A	.	.	potassium voltage-gated channel, shaker-related subfamily, member 7 (KCNA7), mRNA	X
KLHL13	221	miR221	-583080	1	NO	N/A	.	.	kelch-like 13 (Drosophila) (KLHL13), mRNA	X
LOC149134	221	miR221	-622004	1	NO	N/A	.	.	hypothetical protein LOC149134 (LOC149134), mRNA	X
MUM1L1	221	miR221	-715272	1	NO	N/A	.	.	melanoma associated antigen (mutated) 1-like 1 (MUM1L1), mRNA	X
PHKG1	221	miR221	-597211	1	NO	N/A	.	.	phosphorylase kinase, gamma 1 (muscle) (PHKG1), mRNA	X
CPEB2	221	miR221	-568492	1	YES	9.94101	ubiquitination;.	.	cytoplasmic polyadenylation element binding protein 2 (CPEB2), transcript variant B, mRNA	X
CXorf34	221	miR221	-735991	1	YES	9.85838	.	.	chromosome X open reading frame 34 (CXorf34), mRNA	X
LNX1	221	miR221	-760894	1	YES	8.77512	ubiquitination;prot. complex;.	.	ligand of numb-protein X 1 (LNX1), mRNA	X
CEBPG	221	miR221	-619543	1	YES	8.6683	transcription (+);transcription;apoptosis;kinase activity;.	.	CCAAT/enhancer binding protein (C/EBP), gamma (CEBPG), mRNA	X
DENND1A	221	miR221	-641314	1	YES	8.39346	.	.	DENN/MADD domain containing 1A (DENND1A), transcript variant 1, mRNA	X
KCNJ14	221	miR221	-604077	1	YES	8.35947	.	.	potassium inwardly-rectifying channel, subfamily J, member 14 (KCNJ14), transcript variant 2, mRNA	X
ZNF302	221	miR221	-718017	1	YES	76.6855	transcription;.	.	zinc finger protein 302 (ZNF302), transcript variant 1, mRNA	X
SLC25A4	221	miR221	-621755	1	YES	704.268	cell resp.;apoptosis;.	.	solute carrier family 25 (mitochondrial carrier; adenine nucleotide translocator), member 4 (SLC25A4), nuclear gene encoding mitochondrial protein, mRNA	X
BCL2	221	miR221	-592352	2	YES	70.6345	phosphate m.;insulin signaling;transcription (+);ubiquitination;transport;apoptosis;kinase activity;cell morph.;cytoskeleton;.	.	B-cell CLL/lymphoma 2 (BCL2), nuclear gene encoding mitochondrial protein, transcript variant alpha, mRNA	X
STAT3	221	miR221	-730683	2	YES	7.94034	insulin signaling;transcription (+);transcription;transcription (-);kinase activity;cell morph.;.	.	signal transducer and activator of transcription 3 (acute-phase response factor) (STAT3), transcript variant 3, mRNA	X
IGFBP5	221	miR221	-671790	1	YES	6476.31	muscle dev.;ubiquitination;transcription (-);.	.	insulin-like growth factor binding protein 5 (IGFBP5), mRNA	X
PCAF	221	miR221	-611509	1	YES	6.96211	.	.	p300/CBP-associated factor (PCAF), mRNA	X
ZNRF3	221	miR221	-615814	1	NO	N/A	.	.	mRNA for KIAA1133 protein, partial cds.	X
ZNF780B	221	miR221	-593708	1	YES	6.45736	transcription;.	.	zinc finger protein 780B (ZNF780B), mRNA	X
RAB23	221	miR221	-647574	1	YES	6.24567	ubiquitination;transport;transcription (-);.	.	RAB23, member RAS oncogene family (RAB23), transcript variant 1, mRNA	X
KIAA1155	221	miR221	-712066	2	NO	N/A	.	.	cDNA FLJ37016 fis, clone BRACE2010632.	X
HMBOX1	221	miR221	-604621	1	YES	58.1386	transcription;.	.	homeobox containing 1 (HMBOX1), mRNA	X
C6orf117	221	miR221	-638562	1	YES	54359.2	.	.	chromosome 6 open reading frame 117 (C6orf117), mRNA	X
ACTR3B	221	miR221	-586497	1	YES	5.92169	cytoskeleton;.	.	ARP3 actin-related protein 3 homolog B (yeast) (ACTR3B), transcript variant 2, mRNA	X
LSM10	221	miR221	-583908	1	YES	5.84175	.	.	LSM10, U7 small nuclear RNA associated (LSM10), mRNA	X
RSN	221	miR221	-674470	1	YES	5.73015	.	.	restin (Reed-Steinberg cell-expressed intermediate filament-associated protein) (RSN), transcript variant 1, mRNA	X
OGT	221	miR221	-658205	1	YES	5.42308	.	.	O-linked N-acetylglucosamine (GlcNAc) transferase (UDP-N-acetylglucosamine:polypeptide-N-acetylglucosaminyl transferase) (OGT), transcript variant 1, mRNA	X
EPM2A	221	miR221	-566206	1	YES	42.4927	cell resp.;phosphate m.;carbohydr. met.;.	.	epilepsy, progressive myoclonus type 2A, Lafora disease (laforin) (EPM2A), transcript variant 2, mRNA	X
NDUFS3	221	miR221	-629985	1	YES	4.96741	cell resp.;phosphate m.;apoptosis;.	.	NADH dehydrogenase (ubiquinone) Fe-S protein 3, 30kDa (NADH-coenzyme Q reductase) (NDUFS3), mRNA	X
PTPN11	221	miR221	-699495	1	YES	4.61194	phosphate m.;insulin signaling;kinase activity;cell morph.;.	.	protein tyrosine phosphatase, non-receptor type 11 (Noonan syndrome 1) (PTPN11), mRNA	X
HIF1AN	221	miR221	-554673	1	YES	4.60453	cell resp.;transcription;.	.	hypoxia-inducible factor 1, alpha subunit inhibitor (HIF1AN), mRNA	X
KLHL2	221	miR221	-626930	1	YES	4.37873	transport;.	.	kelch-like 2, Mayven (Drosophila) (KLHL2), mRNA	X
NUPL1	221	miR221	-627563	1	YES	4.1179	transport;.	.	nucleoporin like 1 (NUPL1), transcript variant 1, mRNA	X
CHST10	221	miR221	-609743	1	NO	N/A	.	.	carbohydrate sulfotransferase 10 (CHST10), mRNA	X
SETD7	221	miR221	-549929	1	YES	36.7958	transcription;chromatin;.	.	SET domain containing (lysine methyltransferase) 7 (SETD7), mRNA	X
MRPS10	221	miR221	-697847	1	YES	3.90181	.	.	mitochondrial ribosomal protein S10 (MRPS10), nuclear gene encoding mitochondrial protein, mRNA	X
OSBPL2	221	miR221	-627987	2	YES	3.89897	.	.	oxysterol binding protein-like 2 (OSBPL2), transcript variant 2, mRNA	X
AMFR	221	miR221	-721856	1	YES	3.84196	insulin signaling;ubiquitination;prot. complex;.	.	autocrine motility factor receptor (AMFR), mRNA	X
UQCR	221	miR221	-605014	1	YES	3.65624	.	.	ubiquinol-cytochrome c reductase, 6.4kDa subunit (UQCR), mRNA	X
C10orf83	221	miR221	-662180	1	YES	3.63857	.	.	chromosome 10 open reading frame 83 (C10orf83), mRNA	X
SOCS4	221	miR221	-578376	2	YES	3.59151	ubiquitination;.	.	suppressor of cytokine signaling 4 (SOCS4), transcript variant 1, mRNA	X
MGEA5	221	miR221	-686794	1	YES	3.55787	carbohydr. met.;insulin signaling;transcription (+);ubiquitination;transport;transcription (-);apoptosis;cytoskeleton;.	.	meningioma expressed antigen 5 (hyaluronidase) (MGEA5), mRNA	X
CBX7	221	miR221	-649690	1	YES	3.53494	transcription;chromatin;.	.	chromobox homolog 7 (CBX7), mRNA	X
CEP350	221	miR221	-568122	1	YES	3.4854	.	.	centrosomal protein 350kDa (CEP350), mRNA	X
SMCR7	221	miR221	-778470	1	YES	3.44742	.	.	Smith-Magenis syndrome chromosome region, candidate 7 (SMCR7), transcript variant 1, mRNA	X
C20orf23	221	miR221	-720143	1	YES	3.43993	.	.	chromosome 20 open reading frame 23 (C20orf23), mRNA	X
CCDC56	221	miR221	-628858	1	YES	3.39684	.	.	coiled-coil domain containing 56 (CCDC56), mRNA	X
SNX9	221	miR221	-660959	1	YES	3.30898	transport;.	.	sorting nexin 9 (SNX9), mRNA	X
RBM13	221	miR221	-599019	1	YES	3.1897	.	.	RNA binding motif protein 13 (RBM13), mRNA	X
NDUFA6	221	miR221	-675974	1	YES	3.17017	cell resp.;phosphate m.;.	.	NADH dehydrogenase (ubiquinone) 1 alpha subcomplex, 6, 14kDa (NDUFA6), nuclear gene encoding mitochondrial protein, mRNA	X
SLC25A44	221	miR221	-720348	1	YES	3.16731	.	.	solute carrier family 25, member 44 (SLC25A44), mRNA	X
MAPK1	221	miR221	-547627	1	YES	3.08284	phosphate m.;insulin signaling;transcription (+);ubiquitination;transport;transcription;apoptosis;kinase activity;.	.	mitogen-activated protein kinase 1 (MAPK1), transcript variant 1, mRNA	X
ZFAND6	221	miR221	-575207	1	YES	3.03383	.	.	zinc finger, AN1-type domain 6 (ZFAND6), mRNA	X
SPRY3	221	miR221	-589357	1	YES	3.0273	.	.	sprouty homolog 3 (Drosophila) (SPRY3), mRNA	X
PRKAB2	221	miR221	-654608	1	YES	29.8784	.	.	protein kinase, AMP-activated, beta 2 non-catalytic subunit (PRKAB2), mRNA	X
ZBTB47	221	miR221	-683943	2	YES	29.5461	transcription;.	.	zinc finger and BTB domain containing 47 (ZBTB47), mRNA	X
PLCB1	221	miR221	-817622	1	YES	26.1851	.	.	phospholipase C, beta 1 (phosphoinositide-specific) (PLCB1), transcript variant 1, mRNA	X
KLHL3	221	miR221	-603898	1	YES	23.1915	ubiquitination;.	.	kelch-like 3 (Drosophila) (KLHL3), mRNA	X
TFRC	221	miR221	-591901	1	YES	21.4632	insulin signaling;.	.	transferrin receptor (p90, CD71) (TFRC), mRNA	X
FZD4	221	miR221	-595008	1	YES	20.5773	.	.	frizzled homolog 4 (Drosophila) (FZD4), mRNA	X
GAN	221	miR221	-649056	1	YES	2.85078	ubiquitination;apoptosis;.	.	giant axonal neuropathy (gigaxonin) (GAN), mRNA	X
SURB7	221	miR221	-723036	1	YES	2.78654	.	.	SRB7 suppressor of RNA polymerase B homolog (yeast) (SURB7), mRNA	X
CHURC1	221	miR221	-544926	2	YES	2.7703	transcription (+);transcription;.	.	churchill domain containing 1 (CHURC1), mRNA	X
DHTKD1	221	miR221	-550132	1	YES	2.61135	cell resp.;carbohydr. met.;.	.	dehydrogenase E1 and transketolase domain containing 1 (DHTKD1), mRNA	X
[truncated: 231 more rows]

## Sheet: Sheet1
miR-1
21
24
26a
27a
30c
128b
133a
133b
204
206
221
222
550
